# Supplementary material for: Improved detection of gene-microbe interactions in the mouse skin microbiota using high-resolution QTL mapping of 16S rRNA transcripts
Source: Microbiome. 2017 Jun 6;5:59. doi: 10.1186/s40168-017-0275-5 (PMC5461731; doi:10.1186/s40168-017-0275-5)
Supplement: Supplementary file 2 — Summary statistics of CMM taxa and alpha diversity indices as profiled based on DNA. Means, standard deviations (STD), minimum (Min), maximum (Max), and coefficient of variation (CV) values of relative abundances in population G15 (n = 270). When taxa are redundant, only the lowest rank is shown. Un: unclassified. (XLSX 15 kb) [file 40168_2017_275_MOESM2_ESM.xlsx]

## Sheet: Table S1
Rank	Trait	Mean	STD	Min	Max	CV
Phylum	Proteobacteria	0.465	0.286	0.015	1	0.614
Class	Alphaproteobacteria	0.009	0.012	0	0.137	1.353
Order	Rhizobiales	0.003	0.006	0	0.078	1.698
Class	Betaproteobacteria	0.359	0.307	0.007	1	0.857
Order	Burkholderiales	0.045	0.046	0	0.25	1.017
Family	Burkholderiaceae	0.03	0.047	0	0.237	1.577
Genus	Ralstonia	0.026	0.044	0	0.229	1.686
Family	Sutterellaceae	0.011	0.017	0	0.077	1.521
Genus	Parasutterella	0.011	0.017	0	0.077	1.543
Family	Neisseriaceae*	0	0.001	0	0.011	3.284
Genus	Neisseria*	0	0.001	0	0.011	6.416
Genus	Un.Betaproteobacteria	0.313	0.327	0	0.999	1.044
Class	Deltaproteobacteria	0.004	0.006	0	0.027	1.483
Class	Epsilonproteobacteria	0.01	0.018	0	0.176	1.769
Family	Campylobacteraceae	0.009	0.018	0	0.176	1.895
Order	Campylobacter	0.009	0.018	0	0.176	2.039
Class	Gammaproteobacteria	0.082	0.081	0	0.561	0.989
Family	Enterobacteriaceae	0.008	0.019	0	0.17	2.344
Order	Oceanospirillales	0.027	0.039	0	0.189	1.431
Family	Halomonadaceae	0.027	0.039	0	0.189	1.444
Genus	Halomonas	0.022	0.032	0	0.147	1.443
Order	Pseudomonadales	0.031	0.047	0	0.469	1.51
Family	Moraxellaceae	0.025	0.044	0	0.459	1.731
Genus	Acinetobacter	0.024	0.043	0	0.458	1.82
Genus	Pseudomonas	0.006	0.009	0	0.053	1.471
Order	Alteromonadales	0.009	0.014	0	0.085	1.47
Genus	Shewanella	0.008	0.014	0	0.085	1.635
Genus	Streptophyta	0.047	0.064	0	0.575	1.358
Class	Actinobacteria	0.053	0.055	0	0.246	1.043
Order	Actinomycetales	0.052	0.054	0	0.201	1.052
Genus	Propionibacterium	0.013	0.017	0	0.074	1.298
Genus	Corynebacterium	0.024	0.031	0	0.178	1.315
Phylum	Firmicutes	0.16	0.107	0	0.762	0.664
Class	Bacilli	0.09	0.083	0	0.715	0.926
Order	Bacillales	0.046	0.048	0	0.339	1.048
Family	Staphylococcaceae	0.037	0.041	0	0.233	1.11
Genus	Staphylococcus	0.031	0.039	0	0.232	1.28
Order	Lactobacillales	0.044	0.051	0	0.374	1.177
Family	Aerococcaceae	0.019	0.034	0	0.243	1.778
Genus	Aerococcus	0.012	0.028	0	0.242	2.436
Family	Streptococcaceae	0.018	0.021	0	0.141	1.125
Genus	Streptococcus	0.018	0.021	0	0.141	1.141
Order	Clostridiales	0.06	0.052	0	0.274	0.869
Family	Peptostreptococcaceae	0.005	0.006	0	0.033	1.288
Family	Ruminococcaceae	0.008	0.01	0	0.049	1.172
Genus	Un.Ruminococcaceae	0.005	0.006	0	0.03	1.286
Genus	Oscillibacter#	0.002	0.003	0	0.029	1.862
Genus	Un.Clostridiales	0.014	0.019	0	0.162	1.393
Family	Lachnospiraceae	0.03	0.03	0	0.14	0.99
Genus	Un.Lachnospiraceae	0.027	0.028	0	0.135	1.026
Genus	Un.Firmicutes	0.006	0.006	0	0.038	1.006
Genus	Unclassified	0.024	0.027	0	0.117	1.149
Phylum	Bacteroidetes	0.196	0.186	0	0.732	0.952
Order	Bacteroidales	0.052	0.061	0	0.265	1.188
Family	Porphyromonadaceae	0.007	0.011	0	0.166	1.617
Genus	Un.Porphyromonadaceae	0.003	0.004	0	0.029	1.31
Family	Prevotellaceae	0.004	0.005	0	0.027	1.116
Genus	Prevotella*	0.001	0.003	0	0.019	2.144
Family	Rikenellaceae	0.017	0.043	0	0.199	2.525
Genus	Alistipes	0.016	0.042	0	0.198	2.576
Genus	Bacteroides	0.01	0.014	0	0.108	1.408
Genus	Un.Bacteroidales	0.013	0.015	0	0.131	1.13
Order	Flavobacteriales	0.008	0.018	0	0.193	2.114
Family	Flavobacteriaceae	0.008	0.018	0	0.193	2.146
Genus	Un.Bacteroidetes	0.134	0.141	0	0.472	1.053
Genus	Shannon	2.281	0.942	0.007	3.907	0.413
Genus	Chao1	77.909	23.589	2	180.053	0.303
* Taxon not present in the defined core, added for purpose of QTL replication
# Taxon defined in the RNA-based core, added for purpose of DNA-RNA comparison
