# Supplementary material for: Improved detection of gene-microbe interactions in the mouse skin microbiota using high-resolution QTL mapping of 16S rRNA transcripts
Source: Microbiome. 2017 Jun 6;5:59. doi: 10.1186/s40168-017-0275-5 (PMC5461731; doi:10.1186/s40168-017-0275-5)
Supplement: Supplementary file 3 — Summary statistics of CMM taxa and alpha diversity indices as profiled based on RNA. Means, standard deviations (STD), minimum (Min), maximum (Max), and coefficient of variation (CV) values relative abundances in population G15 (n = 270). When taxa are redundant, only the lowest rank is shown. Un: unclassified. (XLSX 15 kb) [file 40168_2017_275_MOESM3_ESM.xlsx]

## Sheet: Table S2
Rank	Trait	Mean	STD	Min	Max	CV
Phylum	Proteobacteria	0.446	0.343	0.017	0.989	0.768
Class	Alphaproteobacteria	0.019	0.038	0	0.249	2.066
Order	Rhizobiales#	0.015	0.038	0	0.249	2.5
Class	Betaproteobacteria	0.363	0.374	0.002	0.987	1.028
Order	Burkholderiales	0.018	0.023	0	0.154	1.222
Family	Burkholderiaceae#	0.005	0.011	0	0.113	2.231
Genus	Ralstonia#	0.004	0.01	0	0.107	2.528
Family	Sutterellaceae#	0.011	0.017	0	0.085	1.515
Genus	Parasutterella#	0.011	0.017	0	0.085	1.525
Family	Neisseriaceae*	0	0.001	0	0.004	1.846
Genus	Neisseria*	0	0	0	0.002	5.922
Genus	Un.Betaproteobacteria	0.344	0.384	0	0.987	1.116
Class	Deltaproteobacteria	0.007	0.009	0	0.049	1.32
Class	Epsilonproteobacteria	0.023	0.044	0	0.319	1.938
Family	Campylobacteraceae	0.022	0.044	0	0.319	2.002
Order	Campylobacter	0.021	0.045	0	0.319	2.117
Class	Gammaproteobacteria	0.033	0.042	0	0.498	1.282
Family	Enterobacteriaceae#	0.002	0.003	0	0.016	1.203
Order	Oceanospirillales	0.005	0.008	0	0.072	1.732
Family	Halomonadaceae#	0.004	0.008	0	0.072	1.853
Genus	Halomonas#	0.004	0.006	0	0.054	1.8
Order	Pseudomonadales	0.019	0.039	0	0.491	2.008
Family	Moraxellaceae	0.013	0.036	0	0.489	2.738
Genus	Acinetobacter	0.012	0.036	0	0.489	2.916
Genus	Pseudomonas	0.006	0.01	0	0.087	1.678
Order	Alteromonadales	0.003	0.003	0	0.023	1.186
Genus	Shewanella#	0.001	0.002	0	0.017	1.559
Genus	Streptophyta	0.025	0.064	0	0.611	2.585
Class	Actinobacteria	0.03	0.027	0	0.189	0.87
Order	Actinomycetales	0.028	0.024	0	0.186	0.859
Genus	Propionibacterium	0.008	0.013	0	0.165	1.53
Genus	Corynebacterium	0.007	0.008	0	0.073	1.059
Phylum	Firmicutes	0.297	0.292	0.004	0.984	0.983
Class	Bacilli	0.11	0.139	0.001	0.714	1.266
Order	Bacillales	0.036	0.056	0	0.381	1.551
Family	Staphylococcaceae	0.018	0.018	0	0.099	1.015
Genus	Staphylococcus	0.012	0.014	0	0.094	1.174
Order	Lactobacillales	0.074	0.107	0.001	0.634	1.455
Family	Aerococcaceae	0.02	0.048	0	0.309	2.36
Genus	Aerococcus#	0.017	0.045	0	0.309	2.633
Family	Streptococcaceae	0.045	0.078	0	0.525	1.714
Genus	Streptococcus	0.045	0.078	0	0.525	1.722
Order	Clostridiales	0.169	0.19	0.002	0.717	1.122
Family	Peptostreptococcaceae#	0.006	0.01	0	0.096	1.702
Family	Ruminococcaceae	0.023	0.029	0	0.141	1.267
Genus	Un.Ruminococcaceae	0.014	0.019	0	0.093	1.318
Genus	Oscillibacter	0.005	0.008	0	0.044	1.546
Genus	Un.Clostridiales	0.032	0.045	0	0.261	1.439
Family	Lachnospiraceae	0.107	0.128	0.001	0.555	1.199
Genus	Un.Lachnospiraceae	0.099	0.121	0	0.541	1.221
Genus	Un.Firmicutes	0.012	0.017	0	0.095	1.337
Genus	Unclassified	0.025	0.032	0	0.133	1.288
Phylum	Bacteroidetes	0.136	0.131	0	0.492	0.96
Order	Bacteroidales	0.035	0.036	0	0.247	1.001
Family	Porphyromonadaceae	0.005	0.007	0	0.04	1.349
Genus	Un.Porphyromonadaceae#	0.003	0.005	0	0.032	1.586
Family	Prevotellaceae	0.005	0.005	0	0.03	1.092
Genus	Prevotella*	0.001	0.003	0	0.022	1.898
Family	Rikenellaceae	0.005	0.008	0	0.044	1.531
Genus	Alistipes	0.005	0.007	0	0.044	1.576
Genus	Bacteroides	0.009	0.017	0	0.148	1.922
Genus	Un.Bacteroidales	0.011	0.014	0	0.057	1.189
Order	Flavobacteriales#	0.003	0.005	0	0.036	1.473
Family	Flavobacteriaceae#	0.003	0.005	0	0.036	1.549
Genus	Un.Bacteroidetes	0.096	0.104	0	0.406	1.085
Genus	Shannon	2.049	0.927	0.106	3.553	0.452
Genus	Chao1	79.505	29.78	23.2	249	0.375
* Taxon not present in the defined core, added for purpose of QTL replication
# Taxon defined in the DNA based core, added for purpose of DNA-RNA comparison
