# Supplementary material for: Improved detection of gene-microbe interactions in the mouse skin microbiota using high-resolution QTL mapping of 16S rRNA transcripts
Source: Microbiome. 2017 Jun 6;5:59. doi: 10.1186/s40168-017-0275-5 (PMC5461731; doi:10.1186/s40168-017-0275-5)
Supplement: Supplementary file 4 — Summary statistics of CMM OTUs and alpha diversity indices as profiled based on DNA. Means, standard deviations (STD), minimum (Min), maximum (Max), and coefficient of variation (CV) values of relative abundances in population G15 (n = 270). Un: unclassified. (XLSX 12 kb) [file 40168_2017_275_MOESM4_ESM.xlsx]

## Sheet: Table S3
Species/Index	Mean	STD	Min	Max	CV
Un.Betaproteobacteria_OTU1	0.295	0.326	0	0.997	1.108
Streptococcus_OTU3	0.013	0.017	0	0.12	1.391
Streptophyta_OTU4	0.039	0.057	0	0.564	1.471
Un.Bacteroidetes_OTU5	0.033	0.055	0	0.235	1.636
Ralstonia_OTU6	0.026	0.044	0	0.229	1.706
Campylobacter_OTU7	0.009	0.018	0	0.176	2.053
Bradyrhizobium_OTU8*	0.001	0.002	0	0.02	2.221
Aerococcus_OTU9	0.011	0.028	0	0.241	2.454
Streptophyta_OTU10	0.006	0.016	0	0.182	2.545
Halomonas_OTU11	0.022	0.032	0	0.145	1.457
Un.Bacteroidetes_OTU13	0.012	0.018	0	0.102	1.528
Propionibacterium_OTU14	0.012	0.016	0	0.074	1.339
Staphylococcus_OTU15	0.011	0.015	0	0.088	1.303
Staphylococcus_OTU16	0.013	0.025	0	0.173	1.892
Acinetobacter_OTU18	0.01	0.02	0	0.206	1.973
Un.Bacteroidetes_OTU19	0.009	0.012	0	0.057	1.281
Un.Lachnospiraceae_OTU20#	0.003	0.007	0	0.058	2.234
Parasutterella_OTU21	0.008	0.013	0	0.055	1.657
Gemella_OTU22	0.004	0.008	0	0.052	2.174
Un.Bacteroidetes_OTU23	0.007	0.008	0	0.036	1.175
Acinetobacter_OTU24	0.008	0.023	0	0.288	2.755
Un.Bacteroidetes_OTU25	0.006	0.008	0	0.053	1.396
Shewanella_OTU26	0.008	0.014	0	0.085	1.643
Un.Bacteroidetes_OTU27	0.004	0.004	0	0.028	1.073
Clostridium_XI_OTU29	0.003	0.005	0	0.023	1.666
Staphylococcus_OTU32	0.005	0.012	0	0.103	2.682
Corynebacterium_OTU33	0.006	0.013	0	0.146	2.27
Pseudomonas_OTU34	0.003	0.006	0	0.053	2.189
Elizabethkingia_OTU35	0.006	0.017	0	0.19	2.886
Corynebacterium_OTU36	0.005	0.007	0	0.04	1.424
Un.Halomonadaceae_OTU37	0.005	0.008	0	0.059	1.761
Bacteroides_OTU38	0.003	0.006	0	0.035	1.852
Un.Bacteroidetes_OTU40	0.004	0.008	0	0.034	1.766
Un.Lachnospiraceae_OTU43	0.001	0.002	0	0.013	2.311
Parasutterella_OTU45	0.003	0.005	0	0.025	1.739
Un.Clostridiales_OTU48	0.001	0.002	0	0.013	2.215
Un.Bacteroidetes_OTU49	0.002	0.004	0	0.019	1.585
Acinetobacter_OTU51	0.003	0.006	0	0.047	2.075
Un.Betaproteobacteria_OTU54	0.003	0.003	0	0.022	1.082
Un.Bacteroidetes_OTU56	0.002	0.003	0	0.015	1.28
Un.Bacteroidetes_OTU59	0.002	0.003	0	0.017	1.557
Un.Deltaproteobacteria_OTU64	0.001	0.003	0	0.013	1.998
Un.Lachnospiraceae_OTU66	0.001	0.001	0	0.006	1.738
Un.Enterobacteriaceae_OTU70*	0.002	0.004	0	0.045	2.142
Un.Lachnospiraceae_OTU78	0	0.001	0	0.006	1.918
Un.Lachnospiraceae_OTU82	0	0.001	0	0.009	2.64
Serratia_OTU117*	0.002	0.008	0	0.09	5.314
Prevotella_OTU297*	0	0.001	0	0.011	3.943
Prevotella_OTU338*	0	0.001	0	0.009	6.23
Un.Neisseriaceae_OTU385*	0	0	0	0.006	2.39
Neisseria_OTU1033*	0	0	0	0.008	11.725
Neisseria_OTU1320*	0	0	0	0.004	12.836
Shannon	3.157	1.352	0.025	5.203	0.428
Chao1	547.456	561.27	3	2864.03	1.025
* Species not present in the defined core then added for purpose of QTL replication
# Species defined in the RNA based core, added for purpose of DNA-RNA comparison
