# Supplementary material for: Improved detection of gene-microbe interactions in the mouse skin microbiota using high-resolution QTL mapping of 16S rRNA transcripts
Source: Microbiome. 2017 Jun 6;5:59. doi: 10.1186/s40168-017-0275-5 (PMC5461731; doi:10.1186/s40168-017-0275-5)
Supplement: Supplementary file 5 — Summary statistics of CMM OTUs and alpha diversity indices as profiled based on RNA. Means, standard deviations (STD), minimum (Min), maximum (Max), and coefficient of variation (CV) values of relative abundances in population G15 (n = 270). Un: unclassified. (XLSX 12 kb) [file 40168_2017_275_MOESM5_ESM.xlsx]

## Sheet: Table S4
Species/Index	Mean	STD	Min	Max	CV
Un.Betaproteobacteria_OTU1	0.338	0.382	0	0.984	1.129
Streptococcus_OTU3	0.04	0.078	0	0.515	1.927
Streptophyta_OTU4	0.004	0.004	0	0.015	0.903
Un.Bacteroidetes_OTU5	0.016	0.021	0	0.159	1.343
Ralstonia_OTU6#	0.004	0.01	0	0.107	2.553
Campylobacter_OTU7	0.021	0.045	0	0.319	2.12
Bradyrhizobium_OTU8*	0.014	0.037	0	0.248	2.728
Aerococcus_OTU9#	0.017	0.045	0	0.308	2.643
Streptophyta_OTU10#	0.02	0.063	0	0.605	3.132
Halomonas_OTU11#	0.003	0.006	0	0.054	1.836
Un.Bacteroidetes_OTU13#	0.01	0.015	0	0.076	1.433
Propionibacterium_OTU14	0.008	0.012	0	0.164	1.563
Staphylococcus_OTU15	0.006	0.007	0	0.054	1.135
Staphylococcus_OTU16#	0.005	0.008	0	0.058	1.807
Acinetobacter_OTU18	0.007	0.031	0	0.449	4.748
Un.Bacteroidetes_OTU19	0.008	0.01	0	0.045	1.289
Un.Lachnospiraceae_OTU20	0.013	0.023	0	0.149	1.841
Parasutterella_OTU21	0.007	0.012	0	0.061	1.557
Gemella_OTU22	0.008	0.022	0	0.182	2.778
Un.Bacteroidetes_OTU23#	0.006	0.008	0	0.039	1.388
Acinetobacter_OTU24	0.003	0.005	0	0.064	1.676
Un.Bacteroidetes_OTU25	0.006	0.009	0	0.09	1.538
Shewanella_OTU26	0.001	0.002	0	0.017	1.621
Un.Bacteroidetes_OTU27	0.004	0.004	0	0.027	1.12
Clostridium_XI_OTU29	0.005	0.008	0	0.043	1.588
Staphylococcus_OTU32	0.001	0.002	0	0.011	1.61
Corynebacterium_OTU33	0.002	0.003	0	0.022	1.715
Pseudomonas_OTU34	0.004	0.009	0	0.076	2.16
Elizabethkingia_OTU35	0.001	0.003	0	0.036	3.03
Corynebacterium_OTU36#	0.001	0.002	0	0.019	1.563
Un.Halomonadaceae_OTU37	0.001	0.002	0	0.018	2.437
Bacteroides_OTU38	0.003	0.005	0	0.05	2.04
Un.Bacteroidetes_OTU40	0.002	0.003	0	0.011	1.597
Un.Lachnospiraceae_OTU43	0.005	0.014	0	0.119	2.619
Parasutterella_OTU45	0.003	0.005	0	0.025	1.733
Un.Clostridiales_OTU48	0.004	0.011	0	0.117	2.778
Un.Bacteroidetes_OTU49	0.002	0.005	0	0.037	2.116
Acinetobacter_OTU51	0.001	0.004	0	0.039	2.832
Un.Betaproteobacteria_OTU54#	0.002	0.002	0	0.013	1.14
Un.Bacteroidetes_OTU56	0.002	0.003	0	0.015	1.363
Un.Bacteroidales_OTU59	0.002	0.004	0	0.024	1.636
Un.Deltaproteobacteria_OTU64	0.003	0.004	0	0.022	1.571
Un.Lachnospiraceae_OTU66	0.003	0.005	0	0.034	1.708
Un.Enterobacteriaceae_OTU70*	0.001	0.002	0	0.014	1.529
Un.Lachnospiraceae_OTU78	0.002	0.003	0	0.021	1.49
Un.Lachnospiraceae_OTU82	0.002	0.003	0	0.015	1.465
Serratia_OTU117*	0	0.001	0	0.01	4.37
Prevotella_OTU297*	0	0.001	0	0.017	5.655
Prevotella_OTU338*	0	0.001	0	0.005	2.633
Un.Neisseriaceae_OTU385*	0	0	0	0.002	1.672
Neisseria_OTU1033*	0	0	0	0.002	8.521
Neisseria_OTU1320*	0	0	0	0.002	13.239
Shannon	3.044	1.572	0.138	5.248	0.516
Chao1	488.991	641.423	61.25	3510.59	1.311
* Species not present in the defined core then added for purpose of QTL replication
# Species defined in the DNA based core, added forpurpose of DNA-RNA comparison
