# Supplementary material for: Improved detection of gene-microbe interactions in the mouse skin microbiota using high-resolution QTL mapping of 16S rRNA transcripts
Source: Microbiome. 2017 Jun 6;5:59. doi: 10.1186/s40168-017-0275-5 (PMC5461731; doi:10.1186/s40168-017-0275-5)
Supplement: Supplementary file 6 — Estimates of proportions of explained variance by explanatory variables for genus- to phylum-level taxa (DNA). Estimates for random components (cage and residual) and fixed terms (gender and age) are calculated for each of the CMM taxa log10-relative abundances and alpha diversity indices as profiled based on DNA in population G15 (n = 270). When taxa are redundant, only the lowest rank is shown. Un: unclassified. (XLSX 14 kb) [file 40168_2017_275_MOESM6_ESM.xlsx]

## Sheet: Table S5
	Variance component			% of Total Variance		Fixed Structure
Rank	Trait	Cage	Residual	Cage	Residual	R2m
Phylum	Proteobacteria	0.0104	0.1024	9.22	90.78	15.9
Class	Alphaproteobacteria	0.0249	0.3286	7.04	92.96	2.52
Order	Rhizobiales	0.0359	0.32	10.09	89.91	1.04
Class	Betaproteobacteria	0.0263	0.1534	14.64	85.36	15.33
Order	Burkholderiales	0.0921	0.3394	21.34	78.66	5.95
Family	Burkholderiaceae	0.0688	0.5847	10.53	89.47	10.1
Genus	Ralstonia	0.0654	0.6774	8.8	91.2	8.08
Family	Sutterellaceae	0.0694	0.7301	8.68	91.32	19.02
Genus	Parasutterella	0.0751	0.7304	9.32	90.68	20.63
Family	Neisseriaceae*	0.0038	0.1449	2.56	97.44	3.76
Genus	Neisseria*	0.0014	0.0727	1.89	98.11	0.05
Genus	Un.Betaproteobacteria	0.0694	0.3884	15.16	84.84	15.27
Class	Deltaproteobacteria	0.1713	0.348	32.99	67.01	34.68
Class	Epsilonproteobacteria	0.0669	0.4034	14.23	85.78	0.31
Family	Campylobacteraceae	0.0581	0.4286	11.94	88.06	0.1
Order	Campylobacter	0.0845	0.5282	13.79	86.21	2.84
Class	Gammaproteobacteria	0.0511	0.314	14	86	12.1
Family	Enterobacteriaceae	0.0029	0.5448	0.53	99.47	11.14
Order	Oceanospirillales	0.1196	0.6272	16.02	83.99	19.19
Family	Halomonadaceae	0.1765	0.7249	19.58	80.42	24.17
Genus	Halomonas	0.1757	0.7039	19.98	80.03	23.49
Order	Pseudomonadales	0.0332	0.4241	7.26	92.74	10.74
Family	Moraxellaceae	0.0315	0.4166	7.03	92.97	12.04
Genus	Acinetobacter	0.027	0.4278	5.94	94.06	11.97
Genus	Pseudomonas	0.0484	0.54	8.23	91.77	4.8
Order	Alteromonadales	0.0749	0.4309	14.81	85.19	2.74
Genus	Shewanella	0.079	0.6717	10.52	89.48	12.96
Genus	Streptophyta	0.0819	0.3174	20.51	79.49	20.34
Class	Actinobacteria	0.0624	0.3735	14.32	85.68	7.75
Order	Actinomycetales	0.0617	0.3772	14.06	85.94	8.11
Genus	Propionibacterium	0.0765	0.5832	11.6	88.4	2.6
Family	Corynebacteriaceae	0.044	0.43	9.28	90.72	12.44
Genus	Corynebacterium	0.0443	0.4284	9.37	90.63	12.53
Phylum	Firmicutes	0.0572	0.2008	22.17	77.83	17.73
Class	Bacilli	0.0568	0.3095	15.51	84.49	8.14
Order	Bacillales	0.0582	0.3468	14.37	85.63	6.83
Family	Staphylococcaceae	0.041	0.4355	8.6	91.4	2.73
Genus	Staphylococcus	0.0562	0.4787	10.51	89.49	0.67
Order	Lactobacillales	0.0507	0.3487	12.69	87.31	8.82
Family	Aerococcaceae	0.0658	0.6284	9.48	90.52	20.17
Genus	Aerococcus	0.0667	0.6735	9.01	90.99	10.99
Family	Streptococcaceae	0.0566	0.412	12.08	87.92	0.92
Genus	Streptococcus	0.0623	0.415	13.05	86.95	1.1
Order	Clostridiales	0.0482	0.2269	17.52	82.48	17.16
Family	Peptostreptococcaceae	0.1049	0.3912	21.14	78.86	25.41
Family	Ruminococcaceae	0.059	0.3205	15.55	84.45	12.14
Genus	Un.Ruminococcaceae	0.0484	0.355	12	88	11.38
Genus	Oscillibacter#	0.018	0.411	4.2	95.8	5.53
Genus	Un.Clostridiales	0.0744	0.264	21.99	78.01	19.31
Family	Lachnospiraceae	0.0404	0.2679	13.1	86.9	19.08
Genus	Un.Lachnospiraceae	0.037	0.2764	11.81	88.19	17.83
Genus	Un.Firmicutes	0.0623	0.3484	15.17	84.83	15.74
Genus	Unclassified	0.0776	0.3737	17.19	82.81	19.05
Phylum	Bacteroidetes	0.0586	0.3437	14.57	85.43	15.53
Order	Bacteroidales	0.0489	0.307	13.74	86.26	13.34
Family	Porphyromonadaceae	0.0444	0.3764	10.55	89.45	8.46
Genus	Un.Porphyromonadaceae#	0.0686	0.3991	14.67	85.33	19.08
Family	Prevotellaceae	0.0359	0.4056	8.13	91.87	5.81
Genus	Prevotella	0.0085	0.3716	2.24	97.76	3.17
Family	Rikenellaceae	0.0672	0.6534	9.33	90.67	10.57
Genus	Alistipes	0.0874	0.6381	12.05	87.95	9.58
Genus	Bacteroides	0.0603	0.3893	13.41	86.59	19.91
Genus	Un.Bacteroidales	0.0467	0.488	8.73	91.27	20.76
Order	Flavobacteriales#	0.0419	0.483	7.98	92.02	2.02
Family	Flavobacteriaceae#	0.0337	0.496	6.36	93.64	3.28
Genus	Un.Bacteroidetes	0.0728	0.4114	15.04	84.96	18.75
Genus	Shannon	0.1679	0.3684	31.31	68.69	7.88
Genus	Chao1	14.9935	493.107	2.95	97.05	9.25
* Taxon not present in the defined core, added for purpose of QTL replication
# Taxon defined in the rDNA based core, added for purpose of DNA-RNA comparison
