# Supplementary material for: Improved detection of gene-microbe interactions in the mouse skin microbiota using high-resolution QTL mapping of 16S rRNA transcripts
Source: Microbiome. 2017 Jun 6;5:59. doi: 10.1186/s40168-017-0275-5 (PMC5461731; doi:10.1186/s40168-017-0275-5)
Supplement: Supplementary file 7 — Estimates of proportions of explained variance by explanatory variables for genus- to phylum-level taxa (RNA). Estimates for random components (cage and residual) and fixed terms (gender and age) are calculated for each of the CMM taxa log10-relative abundances and alpha diversity indices as profiled based on RNA in G15 (n = 270). When taxa are redundant, only the lowest rank is shown. Un: unclassified. (XLSX 14 kb) [file 40168_2017_275_MOESM7_ESM.xlsx]

## Sheet: Table S6
		Variance component % of Total Variance				Fixed Structure
Rank	Trait	Cage	Residual	Cage	Residual	R2m
Phylum	Proteobacteria	0.0299	0.1022	22.63	77.37	30.57
Class	Alphaproteobacteria	0.0089	0.5416	1.62	98.38	4.72
Order	Rhizobiales#	0.0773	0.6409	10.76	89.24	12.24
Class	Betaproteobacteria	0.0684	0.2871	19.24	80.76	28.82
Order	Burkholderiales	0.0543	0.4122	11.64	88.36	22.63
Family	Burkholderiaceae#	0.01	0.5124	1.91	98.09	3.03
Genus	Ralstonia#	0.023	0.49	4.48	95.52	3.35
Family	Sutterellaceae#	0.1298	0.5507	19.07	80.93	40.2
Genus	Parasutterella#	0.1361	0.5679	19.33	80.67	39.18
Family	Neisseriaceae*	0.008	0.1109	6.73	93.27	15.63
Genus	Neisseria*	0.0017	0.0294	5.47	94.53	0.83
Genus	Un.Betaproteobacteria	0.0842	0.449	15.79	84.21	30.89
Class	Deltaproteobacteria	0.0007	0.4894	0.14	99.86	30.73
Class	Epsilonproteobacteria	0.0984	0.4069	19.47	80.53	16.15
Family	Campylobacteraceae	0.0958	0.4533	17.45	82.55	11.89
Order	Campylobacter	0.1138	0.6433	15.03	84.97	3.25
Class	Gammaproteobacteria	0.0004	0.2218	0.18	99.82	1.25
Family	Enterobacteriaceae#	0	0.3452	0	100	2.38
Order	Oceanospirillales	0.007	0.3721	1.85	98.15	14.65
Family	Halomonadaceae#	0.0067	0.4192	1.57	98.43	18.67
Genus	Halomonas#	0.0122	0.3997	2.96	97.04	19.54
Order	Pseudomonadales	0	0.471	0	100	1.49
Family	Moraxellaceae	0	0.5754	0	100	1.48
Genus	Acinetobacter	0	0.6175	0	100	1.77
Genus	Pseudomonas	0	0.371	0	100	5.14
Order	Alteromonadales	0.0034	0.3586	0.94	99.06	0.66
Genus	Shewanella#	0	0.3021	0	100	21.5
Genus	Streptophyta	0.0147	0.5437	2.63	97.37	4.84
Class	Actinobacteria	0	0.1835	0	100	2.19
Order	Actinomycetales	0	0.1887	0	100	1.85
Genus	Propionibacterium	0	0.5377	0	100	2.26
Family	Corynebacteriaceae	0.0092	0.2703	3.29	96.71	3.26
Genus	Corynebacterium	0.0085	0.2701	3.05	96.95	3.12
Phylum	Firmicutes	0.0515	0.1853	21.75	78.25	21.44
Class	Bacilli	0.0393	0.1582	19.9	80.1	20.09
Order	Bacillales	0.0436	0.2076	17.36	82.64	16.66
Family	Staphylococcaceae	0.0087	0.2892	2.92	97.08	10.39
Genus	Staphylococcus	0	0.4066	0	100	6
Order	Lactobacillales	0.0412	0.225	15.48	84.52	15.06
Family	Aerococcaceae	0.0744	0.6863	9.78	90.22	7.27
Genus	Aerococcus#	0.1135	0.7851	12.63	87.37	11.32
Family	Streptococcaceae	0.0564	0.2377	19.18	80.82	16.29
Genus	Streptococcus	0.06	0.2388	20.08	79.92	15.94
Order	Clostridiales	0.066	0.2431	21.35	78.65	20.03
Family	Peptostreptococcaceae#	0.1162	0.559	17.21	82.79	30.02
Family	Ruminococcaceae	0.0787	0.4003	16.43	83.57	10.32
Genus	Un.Ruminococcaceae	0.0833	0.4883	14.57	85.43	8.57
Genus	Oscillibacter	0.1093	0.5394	16.85	83.15	7.81
Genus	Un.Clostridiales	0.106	0.4149	20.35	79.65	23
Family	Lachnospiraceae	0.0655	0.2891	18.47	81.53	15.57
Genus	Un.Lachnospiraceae	0.0763	0.3017	20.19	79.81	16.26
Genus	Un.Firmicutes	0.1079	0.3788	22.17	77.83	33.69
Genus	Unclassified	0.0971	0.3429	22.07	77.93	40.96
Phylum	Bacteroidetes	0.0367	0.2394	13.29	86.71	39.56
Order	Bacteroidales	0.0188	0.1868	9.14	90.86	30.86
Family	Porphyromonadaceae	0	0.3606	0	100	26.46
Genus	Un.Porphyromonadaceae#	0.109	0.3153	25.69	74.31	41.34
Family	Prevotellaceae	0.0081	0.3648	2.17	97.83	4.89
Genus	Prevotella	0.035	0.3495	9.1	90.9	5.83
Family	Rikenellaceae	0	0.3616	0	100	11.67
Genus	Alistipes	0	0.3649	0	100	11.98
Genus	Bacteroides	0	0.4875	0	100	7.87
Genus	Un.Bacteroidales	0.0808	0.4507	15.2	84.8	41.6
Order	Flavobacteria#	0.0296	0.348	7.84	92.16	7.44
Family	Flavobacteriaceae#	0.0285	0.347	7.59	92.41	5.28
Genus	Un.Bacteroidetes	0.106	0.378	21.9	78.1	42.73
Genus	Shannon	0.1814	0.385	32.03	67.97	46.74
Genus	Chao1	0.0006	0.0215	2.71	97.29	5.06
* Taxon not present in the defined core then added for purpose of QTL replication
# Taxon defined in the rDNA based core, added for purpose of DNA-RNA comparison
