# Supplementary material for: Improved detection of gene-microbe interactions in the mouse skin microbiota using high-resolution QTL mapping of 16S rRNA transcripts
Source: Microbiome. 2017 Jun 6;5:59. doi: 10.1186/s40168-017-0275-5 (PMC5461731; doi:10.1186/s40168-017-0275-5)
Supplement: Supplementary file 8 — Estimates of proportions of explained variance by explanatory variables for OTUs (DNA). Estimates for random components (cage and residual) and fixed terms (gender and age) are calculated for each of the CMM OTUs log10-relative abundances and alpha diversity indices as profiled based on DNA in G15 (n = 270). When taxa are redundant, only the lowest rank is shown. Un: unclassified. (XLSX 13 kb) [file 40168_2017_275_MOESM8_ESM.xlsx]

## Sheet: Table S7
	Variance component % Total Variance				Fixed Structure
Species/Index	Cage	Residual	Cage	Residual	R2m
Un.Betaproteobacteria_OTU1	0.0715	0.4291	14.28	85.72	17.32
Streptococcus_OTU3	0.0365	0.4754	7.13	92.87	0.97		]
Streptophyta_OTU4	0.0714	0.3593	16.58	83.42	21.63
Un.Bacteroidetes_OTU5	0.1139	0.6405	15.1	84.9	14.08
Ralstonia_OTU6	0.0588	0.7029	7.72	92.28	7.35
Campylobacter_OTU7	0.084	0.5392	13.48	86.52	3.78
Bradyrhizobium_OTU8*	0.0184	0.2915	5.94	94.06	6.39
Aerococcus_OTU9	0.0651	0.6765	8.78	91.22	10.89
Streptophyta_OTU10	0.0531	0.4374	10.83	89.17	3.2
Halomonas_OTU11	0.1628	0.7107	18.64	81.36	23.72
Un.Bacteroidetes_OTU13	0.1357	0.745	15.41	84.59	23.2
Propionibacterium_OTU14	0.066	0.5733	10.32	89.68	2.43
Staphylococcus_OTU15	0.027	0.5106	5.02	94.98	1.09
Staphylococcus_OTU16	0.0979	0.7909	11.01	88.99	3.88
Acinetobacter_OTU18	0.0159	0.4526	3.39	96.61	5.81
Un.Bacteroidetes_OTU19	0.1105	0.617	15.19	84.81	26.65
Un.Lachnospiraceae_OTU20#	0	0.4943	0	100	8.72
Parasutterella_OTU21	0.0749	0.6714	10.04	89.96	23.01
Gemella_OTU22	0.1147	0.4169	21.58	78.42	18.59
Un.Bacteroidetes_OTU23	0.023	0.5785	3.82	96.18	21.2
Acinetobacter_OTU24	0.0323	0.5711	5.35	94.65	14.11
Un.Bacteroidetes_OTU25	0.0341	0.6244	5.18	94.82	12.29
Shewanella_OTU26	0.0736	0.6833	9.72	90.28	14.54
Un.Bacteroidetes_OTU27	0.0287	0.4036	6.64	93.36	14.41
Clostridium_XI_OTU29	0.0856	0.4585	15.73	84.27	27.82
Staphylococcus_OTU32	0.0347	0.5515	5.92	94.08	0.7
Corynebacterium_OTU33	0.0043	0.7258	0.59	99.41	3.13
Pseudomonas_OTU34	0.0345	0.5114	6.32	93.68	2.9
Elizabethkingia_OTU35	0.0754	0.5839	11.44	88.56	9.13
Corynebacterium_OTU36	0.0028	0.478	0.58	99.42	2.17
Un.Halomonadaceae_OTU37	0.041	0.6698	5.77	94.23	5.81
Bacteroides_OTU38	0	0.555	0	100	7.03
Un.Bacteroidetes_OTU40	0	0.5632	0	100	19.51
Un.Lachnospiraceae_OTU43	0	0.2777	0	100	4.62
Parasutterella_OTU45	0.0379	0.441	7.91	92.09	24.73
Un.Clostridiales_OTU48	0	0.2783	0	100	8.52
Un.Bacteroidetes_OTU49	0.0732	0.4589	13.76	86.24	6.72
Acinetobacter_OTU51	0.0116	0.4972	2.28	97.72	6.74
Un.Betaproteobacteria_OTU54	0.0134	0.2332	5.43	94.57	8
Un.Bacteroidetes_OTU56	0.0309	0.4094	7.02	92.98	13.25
Un.Bacteroidales_OTU59	0.0186	0.3974	4.47	95.53	22.67
Un.Deltaproteobacteria_OTU64	0.0878	0.2735	24.3	75.7	31.26
Un.Lachnospiraceae_OTU66	0.0196	0.2209	8.15	91.85	7.3
Un.Enterobacteriaceae_OTU70*	0.0073	0.4025	1.78	98.22	7.07
Un.Lachnospiraceae_OTU78	0	0.1935	0	100	12.03
Un.Lachnospiraceae_OTU82	0.0082	0.1937	4.06	95.94	0.54
Serratia_OTU117*	0.0175	0.2653	6.19	93.81	7.65
Prevotella_OTU297*	0	0.1348	0	100	1.8
Prevotella_OTU338*	0.0004	0.0643	0.62	99.38	3.31
Un.Neisseriaceae_OTU385*	0.0069	0.0854	7.48	92.52	5.66
Neisseria_OTU1033*	0	0.0207	0	100	0
Neisseria_OTU1320*	0.0011	0.0102	9.73	90.27	0.63
Shannon	0.0067	0.0224	23.02	76.98	12.1
Chao1	2.7551	71.9898	3.69	96.31	18.32
* Species not present in the defined core then added for purpose of QTL replication
# Species defined in the rRNA based core, added for purpose of DNA-RNA comparison
