# Supplementary material for: Improved detection of gene-microbe interactions in the mouse skin microbiota using high-resolution QTL mapping of 16S rRNA transcripts
Source: Microbiome. 2017 Jun 6;5:59. doi: 10.1186/s40168-017-0275-5 (PMC5461731; doi:10.1186/s40168-017-0275-5)
Supplement: Supplementary file 9 — Estimates of proportions of explained variance by explanatory variables for OTUs (RNA). Estimates of proportions of explained variance by random components (cage and residual) and fixed terms (gender and age) are calculated for each of the CMM OTUs log10-relative abundances and alpha diversity indices as profiled based on RNA in G15 (n = 270). When taxa are redundant, only the lowest rank is shown. Un: unclassified. (XLSX 13 kb) [file 40168_2017_275_MOESM9_ESM.xlsx]

## Sheet: Table S8
	Variance Component % of total Variance				Fixed Variance
Species/Index	Cage	Residual	Cage	Residual	R2m
Un.Betaproteobacteria_OTU1	0.0983	0.4723	17.23	82.77	31.65
Streptococcus_OTU3	0.0609	0.4083	12.98	87.02	10.48
Streptophyta_OTU4	0.0069	0.3305	2.05	97.95	6.23
Un.Bacteroidetes_OTU5	0.0425	0.6009	6.61	93.39	35.21
Ralstonia_OTU6†	0.0293	0.4866	5.68	94.32	3.6
Campylobacter_OTU7	0.1192	0.6486	15.52	84.48	3.06
Bradyrhizobium_OTU8*	0.1456	0.7417	16.41	83.59	21.29
Aerococcus_OTU9†	0.1204	0.7785	13.39	86.61	11.37
Streptophyta_OTU10†	0.014	0.7582	1.81	98.19	12.39
Halomonas_OTU11†	0.0159	0.406	3.77	96.23	17.95
Un.Bacteroidetes_OTU13†	0.1796	0.4904	26.81	73.19	41.82
Propionibacterium_OTU14	0	0.5557	0	100	2.05
Staphylococcus_OTU15	0	0.4197	0	100	2.63
Staphylococcus_OTU16†	0	0.5627	0	100	19.73
Acinetobacter_OTU18	0	0.5545	0	100	4.9
Un.Bacteroidetes_OTU19	0.1099	0.4512	19.59	80.41	38.74
Un.Lachnospiraceae_OTU20	0.1354	0.5448	19.91	80.09	9.47
Parasutterella_OTU21	0.0956	0.52	15.53	84.47	37.6
Gemella_OTU22	0.1202	0.5497	17.94	82.06	14.88
Un.Bacteroidetes_OTU23†	0.1191	0.405	22.72	77.28	41.34
Acinetobacter_OTU24	0	0.4533	0	100	2.39
Un.Bacteroidetes_OTU25	0.048	0.4133	10.41	89.59	29.31
Shewanella_OTU26	0.0078	0.2806	2.7	97.3	27.08
Un.Bacteroidetes_OTU27	0.0413	0.2696	13.28	86.72	33.75
Clostridium_XI_OTU29	0.0796	0.568	12.29	87.71	28.98
Staphylococcus_OTU32	0.0129	0.3142	3.94	96.06	1.66
Corynebacterium_OTU33	0	0.4489	0	100	7.94
Pseudomonas_OTU34	0.0019	0.4322	0.44	99.56	13.3
Elizabethkingia_OTU35	0.0332	0.308	9.73	90.27	0.49
Corynebacterium_OTU36†	0.0084	0.3192	2.56	97.44	2.77
Un.Halomonadaceae_OTU37	0.0046	0.2673	1.69	98.31	8.08
Bacteroides_OTU38	0.0162	0.3942	3.95	96.05	13.33
Un.Bacteroidetes_OTU40	0.0032	0.3537	0.9	99.1	26.49
Un.Lachnospiraceae_OTU43	0.1061	0.4626	18.66	81.34	9.04
Parasutterella_OTU45	0.0904	0.3896	18.83	81.17	35.39
Un.Clostridiales_OTU48	0.0577	0.4173	12.15	87.85	15.99
Un.Bacteroidetes_OTU49	0.07	0.4152	14.43	85.57	4.96
Acinetobacter_OTU51	0.0195	0.3558	5.2	94.8	3.18
Un.Betaproteobacteria_OTU54†	0.0406	0.21	16.2	83.8	31.23
Un.Bacteroidetes_OTU56	0	0.2978	0	100	26.17
Un.Bacteroidales_OTU59	0.0145	0.3982	3.51	96.49	26.02
Un.Deltaproteobacteria_OTU64	0.0031	0.3937	0.78	99.22	33.93
Un.Lachnospiraceae_OTU66	0.1063	0.4011	20.95	79.05	12.26
Un.Enterobacteriaceae_OTU70*	0.0197	0.2839	6.49	93.51	2.09
Un.Lachnospiraceae_OTU78	0.0874	0.3051	22.27	77.73	17.96
Un.Lachnospiraceae_OTU82	0.0468	0.3895	10.73	89.27	8.31
Serratia_OTU117*	0.0013	0.0967	1.33	98.67	7.62
Prevotella_OTU297*	0.0011	0.0984	1.11	98.89	2.27
Prevotella_OTU338*	0.0244	0.1338	15.42	84.58	17.52
Un.Neisseriaceae_OTU385*	0.0107	0.0743	12.59	87.41	26.28
Neisseria_OTU1033*	0.0014	0.0134	9.46	90.54	0.32
Neisseria_OTU1320*	0	0.0073	0	100	0.51
Shannon	0.4868	1.2152	28.6	71.4	41.62
Chao1	0.0123	0.1325	8.49	91.51	14.37
* Species not present in the defined core then added for purpose of QTL replication
# Species defined in the rDNA based core, added for purpose of DNA-RNA comparison
