# Supplementary material for: Improved detection of gene-microbe interactions in the mouse skin microbiota using high-resolution QTL mapping of 16S rRNA transcripts
Source: Microbiome. 2017 Jun 6;5:59. doi: 10.1186/s40168-017-0275-5 (PMC5461731; doi:10.1186/s40168-017-0275-5)
Supplement: Supplementary file 10 — Residuals of the linear mixed models for all mapped taxa and alpha diversity measures. Un: unclassified. (XLSX 1069 kb) [file 40168_2017_275_MOESM10_ESM.xlsx]

## Sheet: Taxa_DNA
	Proteobacteria	Alphaproteobacteria	Rhizobiales	Betaproteobacteria	Burkholderiales	Burkholderiaceae	Ralstonia	Sutterellaceae	Parasutterella	Neisseriales*	Neisseriaceae*	Neisseria*	Un.Betaproteobacteria	Un.Betaproteobacteria	Un.Betaproteobacteria	Deltaproteobacteria	Epsilonproteobacteria	Campylobacterales	Campylobacteraceae	Campylobacter	Gammaproteobacteria	Enterobacteriales	Enterobacteriaceae	Oceanospirillales	Halomonadaceae	Halomonas	Pseudomonadales	Moraxellaceae	Acinetobacter	Pseudomonadaceae	Pseudomonas	Alteromonadales	Shewanellaceae	Shewanella	Chloroplast	Chloroplast	Chloroplast_order_incertae_sedis	Chloroplast	Streptophyta	Actinobacteria	Actinobacteria	Actinomycetales	Propionibacteriaceae	Propionibacterium	Corynebacteriaceae	Corynebacterium	Firmicutes	Bacilli	Bacillales
8858DNA	0.213754	0.180551	0.483542	0.293722	0.392131	0.872749	0.981711	0.613809	0.631238	0.281931	0.281931	-0.0561891	0.425069	0.425069	0.425069	0.0651998	0.660996	0.680155	0.729436	0.848143	0.206526	0.450777	0.450777	0.747481	0.805693	0.791572	-0.343287	-0.217376	-0.155483	-1.00975	-1.00573	0.582081	0.876274	0.876274	0.461938	0.464307	0.464307	0.464307	0.467339	0.00506806	0.00506806	-0.00511595	-0.463247	-0.435745	0.281638	0.286931	0.131126	0.254802	0.045536
8862DNA	-0.0714008	0.638457	0.819005	-0.200082	0.169209	-0.415852	-0.286089	-0.735955	-0.691491	-0.231809	-0.231809	-0.062811	-0.168728	-0.168728	-0.168728	-0.309289	0.395075	0.401941	0.481499	0.473902	0.191601	0.788536	0.788536	-0.228333	-0.28722	-0.211332	0.531029	0.631966	0.553271	-1.11488	-1.10916	0.181148	0.234996	0.234996	0.178535	0.178979	0.178979	0.178979	0.178595	0.526772	0.526772	0.541361	0.66228	0.690487	0.571019	0.557848	0.162079	0.278966	0.20311
8872DNA	0.172179	0.0942907	0.403312	0.297503	-0.0764006	-0.157127	-0.0597058	1.10809	-0.501462	1.55976	1.55976	1.71874	0.434859	0.434859	0.434859	-0.42354	-0.78049	-0.778432	-1.22037	-1.19001	0.0142423	-0.102435	-0.102435	0.311949	0.233162	0.192961	0.0722038	0.102164	0.150612	0.257345	0.26546	0.309082	0.412526	0.412526	-0.334278	-0.335057	-0.335057	-0.335057	-0.337473	0.346496	0.346496	0.35848	0.740079	0.77363	0.415995	0.417479	-0.200088	-0.15543	-0.0770372
8874DNA	0.100872	0.397649	-0.343571	0.093116	-0.298052	0.0889518	0.184436	-0.84421	-0.693213	-0.252361	-0.252361	-0.0916531	0.270361	0.270361	0.270361	-0.644399	0.282435	0.289176	-1.21276	-1.13428	0.263418	1.28659	1.28659	0.255029	0.22174	0.28834	-0.130609	-0.031821	0.0189815	-1.19397	-1.1865	0.346815	0.54182	0.54182	0.270399	0.270353	0.270353	0.270353	0.269239	0.325057	0.325057	0.328069	0.174524	0.207807	0.442832	0.444683	0.0576784	0.161729	0.236782
8883DNA	-0.245174	-0.147786	-0.10863	-0.135034	-0.173916	-0.593895	-0.504705	0.85163	0.969153	-0.207023	-0.207023	-0.0834545	0.0294145	0.0294145	0.0294145	0.291024	-0.499632	-0.477671	-0.233777	-0.476042	-0.364246	0.326324	0.326324	-0.556967	-0.63868	-0.588664	-0.0263572	0.0723166	0.108778	-0.218721	-0.213353	-0.402794	-1.08631	-1.08631	-0.711565	-0.709227	-0.709227	-0.709227	-0.706113	0.197177	0.197177	0.20117	0.1044	0.13681	0.515051	0.518095	0.0127326	0.330172	0.234571
8884DNA	-0.306885	0.841183	1.01865	-0.393918	0.0587236	-1.28788	-1.23165	0.70059	0.819466	0.131437	0.131437	-0.0864235	-0.353001	-0.353001	-0.353001	0.591177	0.518636	0.488549	0.667569	0.735279	-0.0689417	-0.819169	-0.819169	-1.10906	-0.89424	-0.870201	0.420044	0.383562	0.427682	0.798533	0.796554	-0.090827	-0.698371	-0.698371	0.15503	0.157441	0.157441	0.157441	0.163322	0.446612	0.446612	0.429945	0.890355	0.918766	0.168374	0.171365	0.191856	0.194976	0.294663
8885DNA	-0.099587	0.157514	0.448854	-0.173272	1.0238	1.48264	1.53597	-0.800082	-0.637434	-0.404972	-0.404972	-0.0971448	-0.553826	-0.553826	-0.553826	0.62258	0.421497	0.404715	0.565018	0.605328	0.593614	1.34821	1.34821	0.933048	0.954501	0.96893	0.0870563	0.159248	0.0936579	-0.915733	-0.914964	0.845993	1.1036	1.1036	0.995796	0.99509	0.99509	0.99509	0.995441	-0.211957	-0.211957	-0.204247	-0.378163	-0.348611	-0.0954071	-0.0939752	0.409961	0.383972	-0.139967
8886DNA	0.175394	0.00585723	0.124279	0.251948	0.110723	0.575405	0.687016	-0.709083	-0.697662	0.271402	0.271402	-0.0511595	0.419955	0.419955	0.419955	0.441879	0.738045	0.775209	0.826337	1.10561	-0.0565482	-0.122392	-0.122392	0.679666	0.923314	0.971538	-0.335322	-0.205281	-0.233759	-0.764194	-1.20778	0.0726118	0.428808	0.428808	0.199976	0.200835	0.200835	0.200835	0.210298	-0.491162	-0.491162	-0.577864	-0.330534	-0.315231	-0.351388	-0.346624	0.301902	-0.0402788	-0.555417
8887DNA	0.327938	-0.240125	0.00777309	0.440891	0.0989203	0.577915	0.668588	-1.1862	-1.17478	-0.205719	-0.205719	-0.0511595	0.633804	0.633804	0.633804	0.252822	0.444935	0.4821	0.533227	0.812498	-0.0109001	-0.653871	-0.653871	0.728612	0.97226	1.04185	-0.48145	-0.333311	-0.280756	-1.24132	-1.20778	0.339428	0.695624	0.695624	0.352482	0.353341	0.353341	0.353341	0.362804	-0.481062	-0.481062	-0.451258	-0.599379	-0.584076	-0.373107	-0.368343	-0.134768	-0.178687	-0.485781
8888DNA	0.133974	0.350295	0.351573	0.0940708	-0.411574	-0.268099	-0.46047	-0.709894	-0.671437	0.456632	0.456632	-0.0577815	0.21811	0.21811	0.21811	-0.685938	0.280906	0.305778	0.36502	0.517985	0.325232	0.487722	0.487722	0.101543	0.225757	0.288758	0.734015	0.831996	0.870319	0.377838	0.413071	0.303047	0.418898	0.418898	0.0509469	0.0498811	0.0498811	0.0498811	0.0457338	0.149027	0.149027	0.169299	0.113786	0.129794	0.406432	0.408094	0.0575546	0.281325	0.500847
8889DNA	-0.305908	-0.30423	-0.0445207	-0.311557	0.193464	-0.67563	-0.555524	1.29551	1.29792	-0.193513	-0.193513	-0.0489522	-0.62802	-0.62802	-0.62802	0.664909	0.203223	0.116455	-0.0569708	-1.05782	-0.455877	-1.34928	-1.34928	-0.465841	-1.35847	-1.23827	0.0207619	-0.0601354	-0.201814	0.406509	0.439479	-0.575096	-0.983883	-0.983883	-0.729736	-0.728235	-0.728235	-0.728235	-0.782091	0.274035	0.274035	0.262919	1.00262	1.01769	-0.0332499	-0.0665102	-0.170374	0.0633512	0.31196
8894DNA	0.1944	-0.21246	-0.386943	0.337646	-0.290791	-0.337877	-0.388033	0.737811	0.74022	0.505457	0.505457	-0.0489522	0.576255	0.576255	0.576255	0.213155	-0.769905	-0.950491	-0.902069	-1.05782	-0.455877	-0.650306	-0.650306	-1.64193	-1.35847	-1.23827	0.111224	0.107987	0.140608	0.361927	0.394896	-0.378801	-0.983883	-0.983883	-0.794194	-0.792693	-0.792693	-0.792693	-0.782091	0.640297	0.640297	0.665476	0.190565	0.205633	1.07022	1.0753	-0.355746	-0.068558	0.0440741
8901DNA	0.103361	-0.0346153	0.208844	0.128351	0.366104	0.743182	0.799592	-0.779173	-0.735502	0.0908907	0.0908907	-0.0616965	0.103372	0.103372	0.103372	-0.670939	0.693269	0.710706	0.731417	0.878119	0.23438	0.221031	0.221031	0.635671	0.843063	0.780065	-0.620614	-0.664227	-0.633071	-0.198073	-0.169945	0.735957	0.980733	0.980733	0.245281	0.244013	0.244013	0.244013	0.252339	-0.325823	-0.325823	-0.372088	-1.45509	-1.44298	-0.0883905	-0.0847798	0.1875	0.185883	-0.0574518
8902DNA	-0.19053	0.459656	0.263769	-0.220119	0.395254	0.272271	0.358692	1.01903	1.01893	-0.326943	-0.326943	-0.0509752	-0.240071	-0.240071	-0.240071	0.473197	-0.161286	-0.178304	-0.170731	-0.981946	0.194419	-0.803045	-0.803045	0.13492	-0.694767	-0.602451	0.643007	0.205201	0.246365	1.2443	1.263	-0.0237794	-0.55059	-0.55059	0.320495	0.322343	0.322343	0.322343	0.306993	0.565768	0.565768	0.589941	1.20412	1.19599	0.285385	0.290554	0.237793	0.110455	0.238259
8903DNA	-0.107605	0.268542	-0.350741	-0.221203	0.0740967	-0.265953	-0.176627	0.651254	0.666602	-0.347868	-0.347868	-0.0547592	-0.17578	-0.17578	-0.17578	0.0004532	-1.40077	-1.37045	-1.35824	-1.06554	0.667415	2.08682	2.08682	-0.210008	-0.292468	-0.891468	0.111478	0.186637	0.209791	0.0211996	0.0475499	-0.398844	-0.732001	-0.732001	0.529716	0.530465	0.530465	0.530465	0.542369	0.36152	0.36152	0.370858	-0.471778	-0.460406	-0.120026	-0.115407	0.065524	0.0784241	0.349843
8904DNA	0.452564	-1.40488	-0.929985	0.579646	-0.867997	-0.385493	-0.245168	-0.84274	-0.826191	0.879728	0.879728	-0.0521617	0.804808	0.804808	0.804808	-0.246306	-0.83891	-0.831257	-0.78501	-0.518913	-1.26085	-0.863094	-0.863094	-0.480522	-0.283043	-0.235321	-1.80978	-1.66658	-1.6373	-1.18846	-1.17946	-0.782503	-0.481883	-0.481883	-0.71035	-0.709791	-0.709791	-0.709791	-0.702724	-1.60784	-1.60784	-1.5893	-1.22593	-1.22076	-1.63622	-1.62855	-0.848218	-0.927477	-2.09884
8906DNA	-0.286714	0.149208	0.210003	-0.353063	0.508634	0.218418	-0.120558	1.05235	1.05731	-0.218522	-0.218522	-0.0493237	-0.539026	-0.539026	-0.539026	0.889043	0.182103	0.195025	0.237794	0.108053	-0.0157308	-1.33563	-1.33563	-0.455333	-0.905638	-0.863657	0.445686	0.203121	0.23505	0.805983	0.794279	0.291944	-0.345824	-0.345824	-0.0503845	-0.0489999	-0.0489999	-0.0489999	-0.0404693	0.331592	0.331592	0.299864	0.629956	0.634821	0.352698	0.360773	0.316731	0.420597	0.727509
8907DNA	0.224116	-0.11824	0.128975	0.300418	-0.567655	-0.673103	-0.870602	0.341535	0.382545	0.209775	0.209775	-0.058153	0.440581	0.440581	0.440581	-0.420737	0.101034	0.0975656	0.151154	0.302976	0.106881	-1.34989	-1.34989	-0.645897	-0.556478	-0.496636	0.513346	0.476928	0.43399	0.712065	0.722595	0.161957	0.245123	0.245123	-0.031978	-0.0331598	-0.0331598	-0.0331598	-0.0291835	0.484504	0.484504	0.479332	0.410581	0.416385	0.428587	0.416796	-0.0827459	-0.0418753	0.017785
8908DNA	0.273313	0.0286341	-0.90394	0.321752	0.0334342	-0.53491	-0.873885	0.50539	0.367458	0.2586	0.2586	-0.0493237	0.568045	0.568045	0.568045	-0.716621	-0.464161	-0.451239	-0.554597	-0.23437	0.506044	1.44756	1.44756	-0.677181	-0.428517	-0.386535	-0.259233	-0.169791	-0.174074	-0.444437	-0.43617	-0.5276	-0.123975	-0.123975	-0.250514	-0.249129	-0.249129	-0.249129	-0.240599	0.379897	0.379897	0.391847	-0.470414	-0.465549	-0.0713949	-0.0943539	-0.100555	-0.012304	0.305118
8909DNA	0.121645	-0.903243	-0.46875	0.151053	-0.581046	-0.182828	-0.141476	-0.844786	-0.792125	0.0571633	0.0571633	-0.0636447	0.130094	0.130094	0.130094	-0.267702	-0.147524	-0.161354	-0.144365	-0.1749	-0.751938	0.0358333	0.0358333	-0.174183	-0.0300218	-0.0532012	-1.75647	-1.66247	-1.65547	-1.00533	-1.0015	-0.45051	-0.28027	-0.28027	-0.394669	-0.396511	-0.396511	-0.396511	-0.39107	-0.9297	-0.9297	-0.927684	-1.25539	-1.25331	-1.14353	-1.13716	-0.656573	-0.72913	-1.01899
8910DNA	0.0445924	0.617333	0.643881	0.0534778	0.617048	-1.02314	-0.917469	0.797345	0.806233	0.3383	0.3383	-0.0529234	0.13964	0.13964	0.13964	0.632498	0.25548	0.261553	0.171983	-0.892298	0.267559	-0.791948	-0.791948	0.338317	0.111576	0.128857	0.666421	0.53703	0.483835	0.92074	0.921823	0.37333	-0.46524	-0.46524	0.613385	0.614659	0.614659	0.614659	0.569965	0.168491	0.168491	0.175838	0.188666	0.189599	-0.00326658	0.00466402	0.324801	0.338111	0.635928
8911DNA	0.385384	0.184329	0.487346	0.504082	0.475221	0.71468	0.780503	0.218261	0.230106	-0.217776	-0.217776	-0.0503943	0.71953	0.71953	0.71953	-0.804006	0.595942	0.607298	0.641897	0.848217	0.450835	-0.390798	-0.390798	1.20428	1.32526	1.30559	0.135681	0.174525	-0.0176645	0.20259	0.209448	0.615	0.844884	0.844884	0.43644	0.436354	0.436354	0.436354	0.438664	0.158647	0.158647	0.186731	-0.599254	-1.048	0.263884	0.268421	0.358812	0.455436	0.442336
8912DNA	0.460999	-0.635215	-0.433473	0.623533	-0.602234	-0.343026	-0.235209	-1.2131	-1.20126	0.736467	0.736467	-0.0503943	0.859418	0.859418	0.859418	-0.804006	-0.165176	-0.153819	-0.191772	0.026287	-0.361633	-0.168949	-0.168949	0.356429	0.477418	0.476694	-0.772316	-0.95258	-1.13161	-0.314039	-0.307182	-0.325232	-0.0953478	-0.0953478	-0.206414	-0.2065	-0.2065	-0.2065	-0.20419	-0.945645	-0.945645	-0.917561	-1.07638	-1.048	-1.04432	-1.03979	-0.196997	-0.123283	-0.379594
8913DNA	-0.107946	0.241921	0.0494358	-0.424253	0.528974	-0.429592	-0.384408	1.11993	1.1292	0.262833	0.262833	-0.0497637	-0.488677	-0.488677	-0.488677	1.05986	0.335169	0.347697	0.359803	0.461224	0.778962	0.363548	0.363548	-1.25871	-1.12635	-1.0662	1.17296	1.28476	1.32711	0.872064	0.87876	0.0131066	-0.910211	-0.910211	0.0433919	0.0434892	0.0434892	0.0434892	0.0300377	0.212065	0.212065	0.0251369	0.0501328	0.0784441	0.134784	0.139412	0.199619	-0.10311	-0.0613347
8914DNA	-0.332452	0.486633	0.586555	-0.470772	0.646006	0.245575	-0.00698947	1.17129	1.18056	-0.214288	-0.214288	-0.0497637	-0.810429	-0.810429	-0.810429	0.926109	0.120326	0.0571323	0.0474923	-0.302204	0.358586	0.017706	0.017706	-1.25871	-1.12635	-1.0662	0.730924	0.0236286	0.0266094	1.31477	1.32146	0.159235	-0.433089	-0.433089	0.392934	0.393032	0.393032	0.393032	0.395667	0.553673	0.553673	0.526126	0.427551	0.455862	0.398943	0.403571	0.313616	0.16623	0.436276
8915DNA	-0.585068	-0.0040613	-0.0597087	-0.582099	-0.0484284	0.0845127	0.135117	0.0202876	0.0295584	-0.214288	-0.214288	-0.0497637	-0.427776	-0.427776	-0.427776	0.182172	0.429956	0.442483	0.458935	0.689022	-0.226704	-0.0652683	-0.0652683	0.172651	0.305015	0.212552	-0.396181	-0.267856	-0.307421	-0.672005	-0.665308	0.198743	0.451517	0.451517	0.356108	0.356205	0.356205	0.356205	0.35884	-0.660763	-0.660763	-0.631772	-0.218713	-0.190401	-0.653587	-0.648958	0.504528	-0.462591	-0.2874
8924DNA	0.365529	-1.17135	-0.825196	0.459746	-1.00518	-1.07529	-1.00237	-0.832908	-0.83001	0.356483	0.356483	-0.0508407	0.605211	0.605211	0.605211	-1.09269	-1.19822	-1.18786	-1.19604	-0.904404	-1.09502	-0.796264	-0.796264	-0.655204	-0.388476	-0.358131	-0.940503	-0.785912	-0.755072	-0.800807	-0.801942	-0.931644	-0.431565	-0.431565	-1.23231	-1.23159	-1.23159	-1.23159	-1.22521	-0.991669	-0.991669	-0.964228	-0.885949	-0.861838	-0.630442	-0.625591	-1.26137	-1.01265	-1.55354
8925DNA	0.149424	-1.30967	-0.926481	0.221078	-1.521	-1.35697	-1.27557	-0.738028	-0.69007	0.073603	0.073603	-0.0618773	0.211682	0.211682	0.211682	-0.126432	-0.747434	-0.757561	-0.75222	-1.14821	-1.56808	-0.81409	-0.81409	-0.844316	-0.776645	-0.723975	-1.76041	-1.64744	-1.6269	-0.976011	-0.974317	-1.06019	-0.960682	-0.960682	-0.767315	-0.769803	-0.769803	-0.769803	-0.769118	-1.2723	-1.2723	-1.26075	-0.628715	-0.60343	-1.50588	-1.50263	-1.59998	-1.38814	-1.51722
8926DNA	0.275579	-0.357867	-0.371226	0.359543	0.027909	0.0907777	-0.219715	0.140935	0.154133	0.120684	0.120684	-0.0533634	0.466126	0.466126	0.466126	0.242114	-0.505267	-0.499589	-0.504681	-0.960132	-0.332895	-0.101368	-0.101368	0.0376123	-0.586256	-0.550809	-0.319883	-0.309505	-0.281019	-0.141883	-0.142372	-0.115927	-0.0753844	-0.0753844	-0.867018	-0.867031	-0.867031	-0.867031	-0.861955	0.011133	0.011133	0.00938856	0.177734	0.202114	-0.157215	-0.152731	0.0369629	0.0899219	0.293608
8929DNA	-0.22539	0.117181	0.305283	-0.176213	0.069108	-0.5795	-0.944003	0.932438	0.982148	-0.171865	-0.171865	-0.0525026	-0.321263	-0.321263	-0.321263	0.465026	0.128532	0.0462848	0.108837	0.176984	-0.247179	0.382303	0.382303	-0.858698	-0.713167	-1.1838	0.0937086	0.18831	0.21786	-0.0996141	-0.158666	-1.19707	-0.889475	-0.889475	-0.0110545	-0.00949835	-0.00949835	-0.00949835	-0.00884035	0.0816877	0.0816877	0.0805564	0.164294	0.18675	0.377991	0.391881	-0.166486	-0.159625	-0.116009
8930DNA	-0.194622	-0.0990271	0.017218	-0.15628	0.155832	-0.448221	-0.320754	1.05359	1.1144	-0.171865	-0.171865	-0.0525026	-0.551404	-0.551404	-0.551404	0.682397	-0.292473	-0.27405	-0.553921	-0.93696	-0.256275	-0.181969	-0.181969	0.0758006	0.079225	0.307558	0.0137969	0.0222493	0.0647974	0.217806	0.231305	0.125151	-0.889475	-0.889475	-0.593519	-0.591963	-0.591963	-0.591963	-0.617776	0.0780685	0.0780685	0.0766438	0.0107097	0.0331659	0.352624	0.366514	-0.180744	-0.170059	-0.141563
8931DNA	-0.176983	0.272934	0.420238	-0.132586	0.0596407	-0.156736	-0.52903	0.918518	0.979328	-0.171865	-0.171865	-0.0525026	-0.162986	-0.162986	-0.162986	0.609028	-0.219923	-0.2015	-0.138948	-0.93696	-0.265565	0.254724	0.254724	-0.603425	-0.457894	-1.1838	-0.0953476	-0.0557437	-0.0305861	0.0168915	0.0303899	-0.351971	-0.889475	-0.889475	-0.37167	-0.370114	-0.370114	-0.370114	-0.370796	-0.00586315	-0.00586315	-0.045032	0.616047	0.638504	-0.657285	-0.643394	-0.27919	-0.312506	-0.248457
8948DNA	-0.302276	0.845578	0.57395	-0.463957	0.0115356	0.118387	0.250952	0.336944	0.391382	-0.300064	-0.300064	-0.0535797	-0.412826	-0.412826	-0.412826	0.208696	-0.40937	-0.393114	-0.372571	-0.14122	0.338094	1.04096	1.04096	-0.255189	-0.674263	-0.475733	0.642632	0.474867	0.486598	1.08415	1.08982	-0.488606	0.0662923	0.0662923	0.184759	0.186938	0.186938	0.186938	0.183472	0.548412	0.548412	0.526576	1.06626	1.08451	-0.0578873	-0.189903	0.558616	0.691468	0.880245
8949DNA	-0.178692	-0.212054	-0.0588138	-0.105171	0.288405	0.733234	0.832659	-0.09394	-0.948684	0.116026	0.116026	-0.0646163	-0.0138883	-0.0138883	-0.0138883	-0.870371	-0.00205317	-0.00628511	-0.0205224	0.146449	0.340758	-0.828128	-0.828128	0.962806	1.04365	1.2364	-0.404055	-0.31486	-0.335825	-1.04044	-1.03195	0.661604	0.815928	0.815928	1.27909	1.27806	1.27806	1.27806	1.28577	-0.489716	-0.489716	-0.474572	-1.54983	-1.5304	-0.547975	-0.535467	0.122409	0.044537	-0.268515
8950DNA	-0.0606422	-0.0435806	0.108737	-0.285184	0.186928	0.654699	0.724145	-0.282435	-0.278958	0.281053	0.281053	-0.0527593	-0.737264	-0.737264	-0.737264	-0.872166	0.352114	0.373513	0.393469	0.561235	0.421355	0.309746	0.309746	1.24674	1.35708	1.35472	-0.700349	-0.580467	-0.717772	-1.08087	-1.07546	0.386686	0.796344	0.796344	0.795391	0.796891	0.796891	0.796891	0.798547	-0.0657033	-0.0657033	-0.0463105	-1.34156	-1.33085	-0.113009	-0.106859	0.378061	0.595692	0.61842
8951DNA	0.279283	-0.212723	-0.0803196	0.459745	0.30108	0.792534	0.894406	-0.282435	-0.278958	0.281053	0.281053	-0.0527593	0.760086	0.760086	0.760086	-0.872166	0.324531	0.345929	0.407947	0.59069	0.0223228	-0.0401324	-0.0401324	0.738353	0.851829	0.851831	-0.339733	-0.319554	-0.296767	-0.126625	-0.121222	0.249053	0.658711	0.658711	-0.085157	-0.0836569	-0.0836569	-0.0836569	-0.0820005	-0.237864	-0.237864	-0.218471	-0.496461	-0.485752	-0.677281	-0.67113	0.352927	0.627946	0.696337
8952DNA	-0.303986	0.085746	0.0601667	-0.241431	0.128583	-0.215183	-0.0939121	1.12528	1.12619	-0.19258	-0.19258	-0.0521286	-0.379287	-0.379287	-0.379287	1.09381	0.00310412	0.0256731	0.0558841	-0.00461667	-0.438261	0.101065	0.101065	-0.791778	-1.51203	-1.45984	-0.0478876	0.0743734	0.126713	-1.07086	-1.06561	-0.284005	-1.08191	-1.08191	0.285223	0.285066	0.285066	0.285066	0.283343	0.217149	0.217149	0.211031	0.239208	0.249849	0.521571	0.527814	-0.12174	-0.126982	-0.0422854
8953DNA	-0.424674	0.0170302	-0.0745319	-0.454192	-0.100753	-0.170216	-0.266073	0.801296	0.802198	-0.19258	-0.19258	-0.0521286	-0.551585	-0.551585	-0.551585	0.725832	-0.614196	-0.737755	-0.898358	-1.18071	-0.176506	0.101065	0.101065	-1.63688	-1.51203	-1.45984	0.244126	0.188774	0.192809	0.61934	0.624581	-0.116514	-1.08191	-1.08191	0.116867	0.11855	0.11855	0.11855	0.117817	0.250045	0.250045	0.228821	0.716329	0.726971	0.088467	0.0506927	-0.207521	-0.250905	-0.113187
8954DNA	0.417794	-0.0933508	-0.191216	0.582173	-0.704904	-1.42515	-1.33829	-0.171086	-0.176557	0.156342	0.156342	-0.0532057	0.885498	0.885498	0.885498	-0.0469047	-0.902775	-0.882372	-0.863136	-1.08394	-0.377887	-0.336454	-0.336454	-1.03337	-0.774153	-0.751765	0.0780703	0.145803	0.185573	-0.0235667	-0.0261571	-0.32887	-0.60326	-0.60326	-0.811036	-0.80873	-0.80873	-0.80873	-0.803006	-0.271039	-0.271039	-0.270387	0.127621	0.134062	-0.00812604	-0.00166127	-0.726729	-0.768933	-0.555528
8955DNA	-0.259096	0.229931	0.515614	-0.393738	0.825449	1.13139	1.18991	1.09989	1.13948	-0.38181	-0.38181	-0.0642423	-0.772294	-0.772294	-0.772294	-0.194592	0.789665	0.789579	0.816772	0.862583	0.551036	0.953929	0.953929	1.01389	1.07405	1.07829	-0.137132	-0.173335	-0.233267	0.216203	0.216441	0.625771	0.905049	0.905049	0.420195	0.419293	0.419293	0.419293	0.419325	0.0253041	0.0253041	0.0281678	-0.257077	-0.249461	0.0134512	0.0183115	0.423656	0.396811	-0.118644
8962DNA	0.54456	-0.405886	0.0136791	0.737198	-0.316976	0.136568	0.254903	-1.3242	-1.31657	0.84421	0.84421	-0.0477957	1.08047	1.08047	1.08047	-1.11822	0.244635	0.265121	0.270162	0.592232	-0.299557	-1.33925	-1.33925	0.419411	0.632122	0.583282	-1.68316	-1.56058	-1.53358	-0.980598	-0.976881	0.0823309	0.408629	0.408629	-0.504357	-0.501956	-0.501956	-0.501956	-0.500076	-0.629882	-0.629882	-0.605766	-1.04777	-1.04884	-0.675771	-0.671858	-0.669504	-0.482849	-0.362968
8963DNA	0.139045	0.378796	0.728161	0.105874	0.948616	1.38421	1.51294	0.0375238	0.0451619	-0.197183	-0.197183	-0.0477957	-0.233241	-0.233241	-0.233241	0.0578745	1.12924	1.14973	1.18192	1.49357	0.587659	-0.385009	-0.385009	1.31712	1.52983	1.39069	0.180164	0.0926337	0.119636	0.4818	0.485517	0.817513	1.14381	1.14381	0.180294	0.182695	0.182695	0.182695	0.184575	0.444098	0.444098	0.461181	-1.04777	-1.04884	0.664453	0.668366	0.605657	0.555535	0.264939
8964DNA	-0.439483	0.250821	0.208523	-0.528734	0.266439	-0.039942	0.00369936	0.91599	0.921054	-0.193695	-0.193695	-0.0471651	-0.774904	-0.774904	-0.774904	0.611898	0.24614	0.240644	0.142431	0.0690452	-0.00849014	0.333865	0.333865	-0.916656	-0.69257	-0.63179	0.332064	0.448159	0.466702	-0.493465	-0.489909	0.190346	-0.922863	-0.922863	0.0921187	0.0947029	0.0947029	0.0947029	0.0969083	0.326386	0.326386	0.301147	0.555862	0.554719	0.117023	0.121028	0.0948419	-0.243326	-0.303989
8965DNA	-0.298824	0.359966	0.0920174	-0.590116	0.182943	-0.27547	-1.51481	0.868479	0.873542	-0.193695	-0.193695	-0.0471651	-0.774904	-0.774904	-0.774904	0.923479	0.696109	0.588132	0.619553	-0.0400993	0.265571	0.432619	0.432619	0.0686207	-1.16969	-1.10891	0.680821	0.522085	0.542057	1.0506	1.05416	0.190346	0.031379	0.031379	-0.231688	-0.242677	-0.242677	-0.242677	-0.240472	0.392314	0.392314	0.365421	0.555862	0.554719	0.205661	0.209666	0.0201678	-0.108205	-0.1599
8966DNA	-0.32725	0.359966	0.339802	-0.437082	0.202509	-0.497319	-0.338723	0.906895	0.911958	-0.193695	-0.193695	-0.0471651	-0.402669	-0.402669	-0.402669	0.83089	0.190024	0.211681	0.243102	-0.885197	0.117017	0.70709	0.70709	-1.39378	-1.16969	-1.10891	0.349266	0.410777	0.408056	0.205505	0.209061	0.00670198	-0.0777654	-0.0777654	0.388367	0.390952	0.390952	0.390952	0.38994	0.829603	0.829603	0.842542	0.735649	0.734506	1.00447	1.00635	0.333699	0.54681	0.640655
8967DNA	0.430731	-0.439343	-0.465194	0.557813	-1.07765	-1.14301	-1.01883	-0.797881	-0.799191	0.377076	0.377076	-0.0482421	0.813665	0.813665	0.813665	-0.707929	-1.19298	-1.17349	-1.18407	-0.788427	-1.01608	-0.790475	-0.790475	-0.313147	-0.431818	-0.400841	-0.809953	-0.694941	-0.679919	-0.622267	-0.626543	-1.04071	-0.444217	-0.444217	-0.880973	-0.877766	-0.877766	-0.877766	-0.871818	-0.785051	-0.785051	-0.761577	-0.158371	-0.163714	-0.73901	-0.734783	-0.659446	-0.642626	-0.628735
8968DNA	0.17595	-0.723798	-1.0436	0.279792	-1.26247	-0.947573	-0.814914	-0.849129	-0.805378	0.658467	0.658467	-0.0592787	0.380208	0.380208	0.380208	-0.440643	-1.21931	-1.22031	-1.21738	-1.03224	-0.881937	-0.33118	-0.33118	-0.342559	-0.183165	-0.129863	-1.15273	-1.07935	-1.07463	-0.797471	-0.798918	-1.16925	-0.973335	-0.973335	0.8018	0.801799	0.801799	0.801799	0.802054	-1.43366	-1.43366	-1.42607	-1.07723	-1.0814	-1.13733	-1.1347	-1.04505	-1.05762	-1.00739
8969DNA	0.19461	-0.381375	-0.0893575	0.289469	0.189825	0.504725	0.605592	-0.849129	-0.805378	-0.382925	-0.382925	-0.0592787	0.384945	0.384945	0.384945	-0.440643	-1.21931	-1.22031	-1.21738	-1.03224	0.0489823	-0.808301	-0.808301	0.521221	0.680616	0.675272	-0.588463	-0.515074	-0.597505	-0.797471	-0.798918	0.293145	0.489063	0.489063	0.137637	0.137636	0.137636	0.137636	0.137891	-0.680333	-0.680333	-0.727103	-1.07723	-1.0814	-0.573056	-0.570433	0.153611	-0.136806	0.00121261
8970DNA	0.291286	-0.44235	-0.13913	0.302673	0.616837	1.03359	1.13591	-1.12019	-1.09969	0.281741	0.281741	-0.0541881	0.29998	0.29998	0.29998	-0.0547855	0.728934	0.750125	0.774631	0.88039	0.480408	-0.0826104	-0.0826104	0.861001	0.862142	0.874988	0.615501	0.732788	0.787672	-0.341988	-0.320434	0.470878	0.737485	0.737485	0.235276	0.236499	0.236499	0.236499	0.237402	-0.126109	-0.126109	-0.105452	0.0640827	0.0881508	-0.237421	-0.234234	0.0295472	0.233965	0.0959826
8971DNA	0.0135247	0.232817	0.47269	-0.10619	0.415847	0.807624	0.907031	0.158567	0.179068	-0.195381	-0.195381	-0.0541881	-0.974268	-0.974268	-0.974268	-0.000427847	0.538684	0.559875	0.617367	0.723126	0.316036	0.967016	0.967016	0.610044	0.611185	0.556778	-0.0344824	-0.024308	0.030576	0.210854	0.0105588	0.554297	0.820903	0.820903	0.728153	0.72726	0.72726	0.72726	0.728163	0.0389654	0.0389654	0.0385186	-0.338937	-0.314869	0.151179	0.154366	0.167606	0.28052	0.0264368
8972DNA	-0.303479	0.506734	0.676523	-0.397832	-0.0768621	-0.40564	-0.375443	1.06745	1.08537	-0.191893	-0.191893	-0.0535574	-0.436513	-0.436513	-0.436513	0.469783	-0.201445	-0.272505	-0.236486	-0.439033	-0.138484	0.867541	0.867541	-0.369529	-0.451284	-0.331383	-0.0866942	-0.0475042	-0.0165053	0.0533746	0.0747665	-0.752225	-1.1617	-1.1617	-0.427072	-0.425666	-0.425666	-0.425666	-0.424438	0.304127	0.304127	0.307923	0.604547	0.628548	0.320068	0.323346	-0.00866094	0.187963	0.35762
8973DNA	0.198818	-0.119175	0.223205	0.399483	-0.173386	0.216728	0.309208	-1.16555	-1.14762	0.285228	0.285228	-0.0535574	0.751885	0.751885	0.751885	-0.244699	0.133268	0.15563	0.214699	0.332487	-0.326304	-0.129896	-0.129896	0.0630097	0.0755252	0.079522	-0.44502	-0.319762	-0.311286	-1.17707	-1.15568	0.139869	0.429366	0.429366	-0.27486	-0.273454	-0.273454	-0.273454	-0.272225	-0.450492	-0.450492	-0.451493	-0.602578	-0.578577	-0.488818	-0.485539	0.276604	0.439192	0.522073
8974DNA	-0.311262	0.85615	-0.396155	-0.400257	-0.0468271	0.0861263	0.185809	0.68489	0.696443	-0.320092	-0.320092	-0.0546344	-0.236315	-0.236315	-0.236315	0.448924	0.157443	0.177638	0.177371	0.078742	0.118514	-0.812587	-0.812587	0.0835936	0.166016	-0.100434	0.51939	0.460045	0.46711	0.878815	0.892375	-0.265612	-0.683052	-0.683052	0.197287	0.199316	0.199316	0.199316	0.204287	0.588225	0.588225	0.578784	0.788358	0.808159	0.5172	0.520701	0.129757	0.104618	0.130088
8976DNA	0.2677	-0.145172	0.280202	0.370165	0.297854	0.606734	0.703725	-0.923767	-0.902817	-0.193028	-0.193028	-0.0508965	0.557834	0.557834	0.557834	-0.847478	0.4473	0.459953	0.517654	0.626623	0.235617	0.0749292	0.0749292	0.524961	0.586407	0.612314	0.332446	0.464189	0.490905	-0.155115	-0.137884	0.38639	0.532556	0.532556	0.354866	0.3565	0.3565	0.3565	0.358813	-0.208823	-0.208823	-0.198724	-0.314273	-0.283809	0.0517829	0.0561552	0.169975	0.353158	-0.0207106
8977DNA	0.320166	-0.946804	-0.521431	0.454232	0.145362	0.463583	0.489969	0.0304751	0.051425	-0.193028	-0.193028	-0.0508965	0.665197	0.665197	0.665197	0.106765	0.700183	0.712836	0.770537	0.873474	-0.0924831	0.134927	0.134927	0.310637	0.372083	0.354836	-0.760437	-0.76626	-0.728039	-0.410387	-0.393156	0.313839	0.460005	0.460005	0.278514	0.280148	0.280148	0.280148	0.282461	-0.338457	-0.338457	-0.318916	-0.791394	-0.76093	-0.255407	-0.251035	0.0166319	0.0988234	-0.118798
8978DNA	-0.475465	-0.302077	-0.515643	-0.616753	-0.0966761	0.148191	0.252973	-0.96913	-0.950755	-0.18954	-0.18954	-0.0502659	-0.648527	-0.648527	-0.648527	0.0515502	0.173788	0.187612	0.179274	0.300272	0.00967685	-0.656446	-0.656446	0.492546	0.565367	0.610017	-0.263728	-0.154469	-0.168365	-0.400376	-0.383306	0.0331194	0.202175	0.202175	0.343224	0.345041	0.345041	0.345041	0.343514	-0.361929	-0.361929	-0.341481	-0.556981	-0.748432	-0.454495	-0.450031	0.556142	0.831751	0.910398
8979DNA	0.0249716	-0.461778	-0.147666	0.123252	0.0220731	0.391759	0.514399	-0.96913	-0.950755	-0.18954	-0.18954	-0.0502659	0.320523	0.320523	0.320523	-0.0575943	0.366395	0.380218	0.223856	0.344854	-0.0176654	-0.401173	-0.401173	0.426554	0.499375	0.487132	-0.130517	-0.336809	-0.297999	0.392016	0.409086	0.0331194	0.202175	0.202175	0.120684	0.122501	0.122501	0.122501	0.125139	-0.221751	-0.221751	-0.243194	-1.25595	-1.22555	-0.123502	-0.119038	0.39857	0.61576	0.745588
8991DNA	0.111131	0.164835	0.344396	0.174192	-0.287853	-0.0882619	-0.0254123	-0.42601	-0.367661	0.318456	0.318456	-0.0626948	0.1607	0.1607	0.1607	-0.142296	-0.0851541	-0.0945709	-0.0657405	-0.0997173	-0.111208	0.605371	0.605371	-0.220964	-0.218523	-0.329177	-0.106595	-0.00309784	-0.0585165	-0.931236	-0.919088	-1.0982	-1.09386	-1.09386	0.0228885	0.0220291	0.0220291	0.0220291	0.0225542	0.230744	0.230744	0.233302	0.367839	0.395244	0.34143	0.344465	-0.102065	-0.0865624	-0.103543
8992DNA	-0.164218	0.600955	0.0240605	-0.311936	0.683375	0.760006	0.389561	-0.42601	-0.367661	0.0966072	0.0966072	-0.0626948	-0.416443	-0.416443	-0.416443	0.702802	-0.231282	-0.240699	-0.211868	-0.245845	0.776141	1.24219	1.24219	0.490922	0.493364	0.48659	0.908702	0.954771	0.87147	0.907613	0.71438	0.18055	0.184891	0.184891	0.423596	0.422737	0.422737	0.422737	0.421682	0.905601	0.905601	0.907384	1.02818	0.935333	0.911427	0.900592	0.408985	0.442146	0.230487
8993DNA	0.162356	-0.289423	-0.172234	0.239701	-0.924675	-1.67933	-1.56948	0.528232	0.586582	0.318456	0.318456	-0.0626948	0.228614	0.228614	0.228614	-0.142296	-1.40737	-1.41679	-1.38796	-1.42194	-1.33594	-0.825993	-0.825993	-1.10014	-1.46568	-1.39612	-1.35375	-1.72737	-1.71173	-0.454115	-0.441967	-1.0982	-1.09386	-1.09386	-1.14146	-1.14232	-1.14232	-1.14232	-1.1418	-0.62549	-0.62549	-0.650085	0.0936807	0.121086	-0.950193	-0.947157	-1.04679	-1.17764	-0.905175
8994DNA	0.144435	0.0859007	0.50485	0.139192	0.489026	0.97459	1.12667	0.225615	0.239424	-0.138132	-0.138132	-0.00584192	0.185619	0.185619	0.185619	0.598223	0.133924	0.149007	0.196109	0.29116	0.282719	0.421947	0.421947	0.897045	0.95267	0.898087	-0.608522	-0.492041	-0.414228	-1.07888	-1.07311	0.700097	0.905884	0.905884	-0.161279	-0.1595	-0.1595	-0.1595	-0.155442	0.071398	0.071398	0.0915305	-1.2411	-1.23264	0.258865	0.26623	0.340115	0.448081	0.167981
8995DNA	0.149909	-0.419446	-0.04196	0.212962	-0.0649838	0.466286	0.676894	-0.667452	-0.653643	-0.186101	-0.186101	-0.053811	0.397396	0.397396	0.397396	0.201799	0.400629	0.415711	0.453766	0.567702	0.0263861	-0.0715447	-0.0715447	0.647807	0.703432	0.72091	-0.384751	-0.268269	-0.647834	-1.12685	-1.12108	0.164414	0.370201	0.370201	0.152319	0.154098	0.154098	0.154098	0.158155	-0.511387	-0.511387	-0.505733	-0.81195	-0.803489	-0.234278	-0.286226	0.314694	0.499787	0.402171
8996DNA	0.135127	0.374545	-0.175281	0.124944	-0.00700889	-0.458802	-1.3131	-0.668263	-0.627418	-0.22272	-0.22272	-0.060433	0.22418	0.22418	0.22418	-0.33239	0.317132	0.319922	0.375139	0.36277	0.220922	0.0369461	0.0369461	0.0246196	-0.0391893	-0.0793485	0.58297	0.584457	0.630333	0.850814	0.858282	-0.866954	-0.901512	-0.901512	0.165416	0.16527	0.16527	0.16527	0.165911	0.269703	0.269703	0.280304	0.675907	0.685072	0.300238	0.306641	-0.0916027	0.0441688	-0.0349243
8997DNA	0.14803	0.538951	0.669817	0.17719	0.0912777	0.28475	0.255097	-0.668263	-0.627418	0.47625	0.47625	-0.060433	0.272749	0.272749	0.272749	-0.33239	-0.204006	-0.201216	-0.145999	-0.158368	0.100814	-1.36099	-1.36099	-0.299003	-0.362812	-0.289228	0.604127	0.667649	0.664346	0.401497	0.408965	-0.866954	-0.901512	-0.901512	0.112966	0.11282	0.11282	0.11282	0.102536	0.418564	0.418564	0.412971	-0.14225	-0.133085	0.466357	0.47276	-0.274597	-0.250194	-0.25423
8998DNA	0.15282	0.308239	-0.262432	0.220492	-0.279149	-1.32803	-1.79023	0.944521	0.985366	-0.22272	-0.22272	-0.060433	0.335354	0.335354	0.335354	-0.33239	0.0701519	0.0729415	0.128158	0.11579	-0.109833	0.000733888	0.000733888	-0.290651	-0.35446	-0.289228	0.271656	0.334487	0.406119	0.0902482	0.0977158	-0.0218561	-0.056414	-0.056414	0.0189686	0.0188226	0.0188226	0.0188226	0.0194645	-0.153343	-0.153343	-0.164462	0.232209	0.241374	-0.226288	-0.219885	-0.124638	-0.0188256	0.156825
9000DNA	0.158115	-0.0643062	0.128838	0.264724	-1.12477	-0.898806	-0.739118	-0.662195	-0.60759	0.113905	0.113905	-0.0657706	0.370301	0.370301	0.370301	-0.25453	-0.343552	-0.352915	-0.333675	-0.238248	-0.455021	-0.823848	-0.823848	-0.496118	-0.468641	-0.384202	-0.314398	-0.354283	-0.361027	0.061639	0.0669177	-0.470579	-0.324728	-0.324728	-0.621764	-0.621156	-0.621156	-0.621156	-0.620121	-0.461939	-0.461939	-0.445445	-0.219651	-0.201158	-0.381733	-0.379248	-0.553128	-0.579622	-0.447553
9001DNA	-0.337603	0.609452	0.324786	-0.357017	0.649681	-0.194105	-1.15708	1.15776	1.16602	-0.300441	-0.300441	-0.0544186	-0.398705	-0.398705	-0.398705	0.681026	-0.0356338	-0.0239238	-0.0185942	-1.02886	0.138739	-0.328392	-0.328392	-0.612481	-0.857381	-0.795906	0.522303	0.599896	0.591317	0.450125	0.452494	0.178266	-0.62559	-0.62559	0.210886	0.214793	0.214793	0.214793	0.210547	0.650253	0.650253	0.667333	1.15447	1.17175	0.618646	0.622781	0.291345	0.286777	0.236147
9014DNA	0.494994	-1.4828	-1.08283	0.702528	-0.95368	-0.575787	-0.38992	-1.15995	-1.14275	-0.17573	-0.17573	-0.0539723	1.05878	1.05878	1.05878	-0.48259	-1.43876	-1.42605	-1.37794	-1.13957	-0.781088	-0.240346	-0.240346	-0.23982	-0.182302	-0.154205	-0.929299	-1.33269	-1.28582	-0.276183	-0.265821	-0.945027	-0.657351	-0.657351	-0.394027	-0.405404	-0.405404	-0.405404	-0.402581	-1.15215	-1.15215	-1.27837	-1.41436	-1.3928	-1.14935	-1.14552	-0.838933	-0.815899	-0.912451
9015DNA	0.0299088	0.336224	0.672517	-0.325361	1.06492	1.57811	1.68047	-0.00777651	0.0172174	-0.32311	-0.32311	-0.058518	-0.955975	-0.955975	-0.955975	-0.0444	1.64646	1.65056	1.66092	1.89468	0.945015	1.16559	1.16559	1.37978	1.53806	1.3175	0.579108	0.698379	0.729439	0.0170723	0.0204919	1.23862	1.6477	1.6477	0.714738	0.717453	0.717453	0.717453	0.722229	0.875387	0.875387	0.90232	0.0561252	0.0343381	0.910381	0.913921	0.730569	0.731621	0.242399
9018DNA	0.279477	-0.207797	-0.434852	0.357914	-1.37221	-1.48998	-1.42124	-0.609847	-0.567914	-0.239976	-0.239976	-0.0593575	0.489012	0.489012	0.489012	-0.142528	-0.93256	-0.941488	-0.940018	-0.887284	-0.337025	-0.866671	-0.866671	-0.484398	-0.459165	-0.677001	-0.35499	-0.454704	-0.43528	0.128093	0.132112	-0.279048	-0.345122	-0.345122	-0.612537	-0.614266	-0.614266	-0.614266	-0.604876	-0.335932	-0.335932	-0.332965	-0.207422	-0.141798	-0.390573	-0.38602	-0.379697	-0.384566	-0.413132
9019DNA	0.277554	-1.38389	-0.911974	0.358819	-0.330817	-0.644886	-0.944114	0.0891228	0.131056	-0.239976	-0.239976	-0.0593575	0.489271	0.489271	0.489271	-0.142528	-0.93256	-0.941488	-0.940018	-0.887284	-0.575499	-0.38955	-0.38955	-0.411847	-0.386614	-0.530873	-0.667301	-0.57389	-0.719276	-1.048	-1.04398	-0.978018	-1.04409	-1.04409	-0.445046	-0.446775	-0.446775	-0.446775	-0.437385	-0.221358	-0.221358	-0.218392	-0.207422	-0.840768	-0.116415	-0.111862	-0.525825	-0.597857	-0.790551
9020DNA	0.280499	-0.269945	-0.213004	0.361396	-0.417967	-0.644886	-0.722265	-0.132726	-0.0907923	0.605122	0.605122	-0.0593575	0.491594	0.491594	0.491594	-0.142528	-0.23359	-0.242518	-0.241048	-0.188314	-0.725885	-1.34379	-1.34379	-0.571548	-0.546315	-0.421728	-0.667301	-0.622195	-0.602771	-0.570877	-0.566858	-0.978018	-1.04409	-1.04409	-0.351624	-0.353353	-0.353353	-0.353353	-0.343963	-0.304333	-0.304333	-0.301366	-0.207422	-0.141798	-0.197448	-0.192895	-0.492401	-0.486365	-0.442096
9021DNA	0.0839693	-1.28033	-0.869983	0.0839714	-1.07341	-1.06421	-1.02673	-0.588401	-0.536103	0.0862783	0.0862783	-0.0645338	0.0566425	0.0566425	0.0566425	-0.0171002	-0.862945	-0.881649	-0.917165	-0.881072	-1.37612	-0.802655	-0.802655	-1.16974	-1.08408	-0.981002	-1.21976	-1.15175	-1.14872	-0.764755	-0.767517	-0.794422	-0.761976	-0.761976	-1.08293	-1.08522	-1.08522	-1.08522	-1.07421	-1.38141	-1.38141	-1.38589	-1.28732	-1.22546	-1.06822	-1.06404	-0.794662	-0.883496	-0.845393
9022DNA	0.265732	0.136748	0.407393	0.284218	0.0656522	-0.782532	-0.75352	-0.20616	-0.198922	0.14731	0.14731	-0.0534972	0.410744	0.410744	0.410744	-0.138258	-0.359485	-0.357701	-0.406741	-0.16014	-0.204088	-0.784829	-0.784829	-0.503506	-0.218787	-0.138037	-0.178004	-0.0683764	-0.0550461	-0.589551	-0.595142	0.033091	-0.232858	-0.232858	-0.0294087	-0.0284981	-0.0284981	-0.0284981	-0.0989376	-0.0865319	-0.0865319	-0.0751301	0.363928	0.391188	-1.14702	-1.14124	-0.0403518	-0.177013	0.0321009
9031DNA	0.368239	0.0884543	0.185297	0.51227	0.352744	0.740637	0.839287	-1.15892	-1.12825	0.287544	0.287544	-0.0556861	0.7233	0.7233	0.7233	-0.651863	0.700072	0.711226	0.74728	0.884389	0.181672	0.691955	0.691955	0.585925	0.594574	0.576375	-0.275731	-0.151234	-0.128868	-1.03681	-1.03115	0.483061	0.740259	0.740259	-0.306365	-0.30523	-0.30523	-0.30523	-0.302995	-0.119227	-0.119227	-0.102665	-1.23277	-1.22437	0.0930139	0.0975915	0.111435	0.432689	0.235352
9034DNA	-0.735068	-0.625844	-0.911184	-0.735488	-0.270003	0.165742	0.151266	-0.000972545	-0.0463103	-0.317775	-0.317775	-0.0567632	-0.66877	-0.66877	-0.66877	-0.18636	-1.28872	-1.27973	-1.2782	-1.07954	-0.0692039	0.548363	0.548363	0.430136	0.57315	0.480209	-0.66692	-0.552369	-0.520854	-0.68849	-0.690661	0.0804943	0.584998	0.584998	-0.0142527	-0.0124938	-0.0124938	-0.0124938	-0.00651727	-0.528518	-0.528518	-0.513507	-0.355939	-0.351736	-0.299549	-0.294749	0.358506	-0.701012	-0.924662
9037DNA	0.246741	-0.86396	-0.822053	0.135321	0.3447	0.580634	0.648303	-0.134078	-0.218575	-0.220508	-0.220508	-0.0522258	0.340188	0.340188	0.340188	0.0497456	0.438105	0.448113	0.472869	0.617139	0.982462	-0.299034	-0.299034	0.572468	0.657486	0.662553	1.36007	1.41926	1.47083	1.27835	1.28273	0.463248	0.65908	0.65908	-0.12004	-0.119326	-0.119326	-0.119326	-0.117041	0.256734	0.256734	0.228887	-0.170944	-0.245506	0.257062	0.264938	0.50104	0.677024	0.704255
9038DNA	0.0651355	-0.641314	-0.156332	0.0926181	-0.292327	-0.217082	-0.379085	-0.477157	-0.408672	0.0604085	0.0604085	-0.0656008	0.0543621	0.0543621	0.0543621	0.415842	-0.706823	-0.721811	-0.723994	-0.752742	-0.45541	-0.33541	-0.33541	-0.322721	-0.325144	-0.373816	-0.437521	-0.381126	-0.353609	-0.849594	-0.849889	-0.992712	-0.99593	-0.99593	-0.116764	-0.119002	-0.119002	-0.119002	-0.119318	-0.205592	-0.205592	-0.206011	-0.580523	-0.570827	-0.102219	-0.118771	-0.33454	-0.366361	-0.427146
9039DNA	0.0641075	-0.164192	-0.855302	0.0892409	-0.23797	-0.162725	-0.102878	-0.477157	-0.408672	0.0604085	0.0604085	-0.0656008	0.0507153	0.0507153	0.0507153	-0.061279	0.307418	0.29243	0.290246	0.261499	-0.45541	0.141711	0.141711	-0.439226	-0.441649	-0.373816	-0.546665	-0.49027	-0.671029	-0.849594	-0.849889	-0.147614	-0.150832	-0.150832	0.0464393	0.0442017	0.0442017	0.0442017	0.0438853	-0.160624	-0.160624	-0.161044	-0.32525	-0.315554	-0.0804994	-0.0959084	-0.445081	-0.674815	-0.502867
9040DNA	0.264646	0.163723	0.424967	0.314594	-0.00359364	-1.10345	-1.05232	0.274513	0.296651	0.345033	0.345033	-0.0542488	0.433742	0.433742	0.433742	0.175307	-0.679732	-0.673646	-0.68974	-0.501965	-0.693027	-0.794196	-0.794196	-0.867901	-0.66558	-0.620709	-0.474917	-0.375709	-0.424746	-0.669384	-0.672589	-0.161527	-0.451694	-0.451694	-0.670445	-0.669383	-0.669383	-0.669383	-0.663843	0.0985715	0.0985715	0.0989798	0.559461	0.567949	-0.242193	-0.234232	-0.475294	-0.638123	-0.583691
9044DNA	0.418628	-0.86396	-0.822053	0.548108	-1.42615	-1.13258	-1.04776	-1.08832	-1.06367	0.893436	0.893436	-0.0522258	0.783573	0.783573	0.783573	-0.904497	-0.756872	-0.746864	-0.722108	-0.577837	-1.04549	-1.34043	-1.34043	-0.372911	-0.287893	-0.302283	-1.16446	-1.05173	-1.00017	-1.00269	-0.998301	-1.08082	-0.884988	-0.884988	-0.616047	-0.615333	-0.615333	-0.615333	-0.613048	-1.93917	-1.93917	-1.92033	-1.21234	-1.19975	-1.64057	-1.63269	-0.153592	0.100771	0.0406543
9059DNA	-0.610663	-0.519128	-0.542108	-0.552855	-0.144564	-0.1307	0.0257345	0.702292	0.68531	-0.211186	-0.211186	-0.0591789	-0.592778	-0.592778	-0.592778	0.498853	-0.791295	-0.789394	-0.742056	-0.739	-0.534987	-0.661642	-0.661642	-0.220028	-0.276879	-0.255225	-0.605329	-0.530501	-0.522943	-0.52632	-0.518547	-0.352927	-0.358403	-0.358403	-0.365117	-0.36542	-0.36542	-0.36542	-0.365319	-0.701135	-0.701135	-0.707755	-0.409726	-0.366897	-1.11788	-1.11444	0.0944299	-0.260788	0.0351737
9060DNA	-0.805825	-0.715422	-1.01923	-0.759122	-0.345818	-0.583687	-0.476941	0.84842	0.866046	0.265935	0.265935	-0.0591789	-0.807945	-0.807945	-0.807945	0.389709	-0.376322	-0.374421	-0.327083	-0.324027	-0.766278	-0.319219	-0.319219	-0.945595	-1.00245	-0.915991	-0.38348	-0.951507	-1.00006	0.408178	0.415951	-0.989749	-0.995225	-0.995225	-1.07157	-1.07188	-1.07188	-1.07188	-1.07178	-1.01345	-1.01345	-0.997203	-0.569427	-0.526597	-1.11788	-1.11444	-0.0494218	-0.953395	-0.73044
9061DNA	0.0584957	0.558781	-0.0823501	0.0431196	0.189299	0.111577	-0.271438	0.907097	0.950546	-0.221649	-0.221649	-0.0610709	0.114507	0.114507	0.114507	-0.289745	0.30456	0.302949	0.352605	0.319574	0.225052	-1.36367	-1.36367	0.186484	0.0955088	0.0706803	0.577063	0.65804	0.677867	0.485038	0.493296	0.324008	0.249861	0.249861	0.354983	0.354129	0.354129	0.354129	0.347386	0.648696	0.648696	0.656838	0.442957	0.485988	0.836204	0.839374	-0.00636869	0.258714	0.361103
9063DNA	0.391398	-0.297481	-0.00132243	0.427434	0.123626	0.580261	0.688158	-0.863646	-0.856246	-0.172823	-0.172823	-0.0522416	0.645076	0.645076	0.645076	0.33519	0.198388	0.213168	0.252005	0.38738	0.591852	1.72651	1.72651	0.417143	0.485413	0.465453	-0.417018	-0.31991	-0.308266	-0.416192	-0.410197	0.0118684	0.258182	0.258182	-0.0963929	-0.0946801	-0.0946801	-0.0946801	-0.0910007	-0.264544	-0.264544	-0.333699	-0.344061	-0.644393	-0.281246	-0.276792	0.11698	0.437096	0.123904
9064DNA	0.208507	0.354259	0.604939	0.269532	0.534991	1.09142	1.19712	-0.8422	-0.824435	-0.323691	-0.323691	-0.057418	0.332677	0.332677	0.332677	-0.937323	0.713177	0.71818	0.720031	0.838765	0.607107	-0.331148	-0.331148	1.18293	1.31163	1.26284	0.140139	0.271839	0.2865	-0.831918	-0.832704	0.842848	1.18768	1.18768	0.989032	0.990176	0.990176	0.990176	0.995483	0.438062	0.438062	0.456839	0.344203	0.38253	0.575888	0.579968	0.418859	0.621886	0.357689
9067DNA	0.342577	0.811286	0.828375	-0.296737	0.37281	0.668851	0.773777	-0.104819	-0.0866614	-0.192678	-0.192678	-0.0704333	-1.16357	-1.16357	-1.16357	-0.323866	-0.0340147	-0.0132602	-0.00648681	0.0854558	0.894209	0.891264	0.891264	0.642761	0.713605	0.673132	1.47515	1.61157	1.68152	0.502715	0.537428	0.489703	0.772357	0.772357	0.463607	0.46511	0.46511	0.46511	0.465801	0.161462	0.161462	0.177231	-0.134255	-0.112417	0.0306675	0.0373339	-0.123528	-0.365881	-0.288348
9068DNA	0.239806	0.565304	0.90958	0.272758	0.858837	1.19001	1.28672	0.132542	0.1507	-0.192678	-0.192678	-0.0704333	0.0868504	0.0868504	0.0868504	-0.545715	0.197124	0.217879	0.226427	0.31837	0.461438	0.546896	0.546896	1.14682	1.21766	1.22778	-0.0914637	-0.0205483	-0.084485	-0.134107	-0.321243	0.62182	0.910957	0.910957	0.637828	0.639331	0.639331	0.639331	0.63895	0.113821	0.113821	0.102953	0.280718	0.302556	0.00308403	0.00975039	0.0396036	-0.0492462	0.107568
9070DNA	0.209651	0.228013	0.473982	0.0301366	0.683052	1.04822	1.15322	-1.16889	-1.15202	-0.190935	-0.190935	-0.0701179	-0.750865	-0.750865	-0.750865	0.517758	0.992929	1.01427	1.07713	1.17509	0.561127	0.272389	0.272389	1.20682	1.28336	1.30405	0.181128	0.0344515	0.105508	0.603292	0.453716	0.99143	1.29201	1.29201	-0.252893	-0.251299	-0.251299	-0.251299	-0.250444	0.301413	0.301413	0.321412	0.423478	0.445282	0.477108	0.48382	0.0950874	0.0509333	0.162318
9084DNA	0.302626	-1.49451	-1.15612	0.501449	-2.07161	-1.57947	-1.49877	-1.14745	-1.12021	0.135319	0.135319	-0.0752943	0.839319	0.839319	0.839319	-0.925016	-0.3014	-0.289837	-0.297953	-0.216637	-0.926046	-0.342821	-0.342821	-0.537113	-0.400152	-0.458916	-1.30476	-1.18373	-1.12907	-1.02195	-0.994097	-0.411969	-0.0128673	-0.0128673	-1.12918	-1.12815	-1.12815	-1.12815	-1.12567	-1.99245	-1.99245	-1.9799	-1.42972	-1.41168	-1.52769	-1.52135	-0.919888	-0.813157	-0.76109
9085DNA	-0.332806	0.636371	-0.416641	-0.333223	0.183504	0.124263	0.201577	0.725345	0.734555	0.724003	0.724003	0.970513	-0.072443	-0.072443	-0.072443	0.778387	0.531765	0.447835	0.436904	0.429072	-0.0722337	-0.812812	-0.812812	-0.379764	-1.00828	-0.966828	0.359552	0.263759	0.164472	0.681601	0.708321	-0.123191	-0.143643	-0.143643	0.217058	0.219367	0.219367	0.219367	0.224126	0.819641	0.819641	0.826234	0.920683	0.938253	0.692334	0.651454	0.390582	0.458155	0.203307
9086DNA	-0.398136	0.227307	0.45809	-0.306036	0.0987101	-0.19287	-0.114103	0.746649	0.763583	-0.327852	-0.327852	-0.0727716	-0.0184859	-0.0184859	-0.0184859	0.526224	-0.571586	-0.55534	-0.621334	-0.63803	-0.0721035	0.582072	0.582072	-1.33907	-1.15661	-1.11134	0.135317	0.0397928	-0.0846121	0.480495	0.507701	-0.310037	-0.933319	-0.933319	0.327883	0.324002	0.324002	0.324002	0.327786	0.124773	0.124773	0.0921949	0.328107	0.345878	-0.322703	-0.315998	0.551483	0.758274	0.931858
9087DNA	-0.57994	-0.514308	-0.291214	-0.644562	-0.560971	-0.276504	-0.238122	0.0199906	0.0114861	-0.125575	-0.125575	-0.0415911	-1.13578	-1.13578	-1.13578	-1.25252	-0.109832	-0.0830364	-0.0738424	0.166908	-0.390753	0.489745	0.489745	-0.0865199	0.0257962	0.00961025	-1.68179	-1.52086	-1.4408	-0.970778	-0.966526	-0.173945	0.296317	0.296317	0.0932987	0.0962251	0.0962251	0.0962251	0.100753	-0.521415	-0.521415	-0.520146	-0.193891	-0.0624165	-0.462684	-0.458586	0.0434704	-0.23772	-0.465725
9088DNA	-0.27031	-0.660436	-0.990184	-0.408073	-0.377629	0.0948131	0.168143	0.0484792	0.0114861	-0.125575	-0.125575	-0.0415911	-0.489521	-0.489521	-0.489521	-0.407425	0.428886	0.455681	0.517581	0.758332	-0.0983577	0.241961	0.241961	0.434956	0.547272	0.580153	0.204703	0.354199	-0.118582	-0.493657	-0.489405	0.0479041	0.518165	0.518165	-0.0856219	-0.0826955	-0.0826955	-0.0826955	-0.0781672	-0.240589	-0.240589	-0.212167	-0.524885	-0.39341	0.251798	0.255896	-0.0427687	-0.447062	-0.551793
9089DNA	0.154164	0.0326377	0.239432	-0.0145696	0.449068	0.689449	0.812419	-1.02506	-0.992362	0.295746	0.295746	-0.0516818	-0.618345	-0.618345	-0.618345	0.476009	0.549906	0.557969	0.577534	0.62582	0.420337	0.958881	0.958881	0.66486	0.595181	0.552767	-0.0267044	-0.0869884	-0.0773998	0.387549	0.394388	1.08995	1.19397	1.19397	-0.0673162	-0.0673229	-0.0673229	-0.0673229	-0.0679994	-0.0737914	-0.0737914	-0.0651265	-0.108625	-1.43847	-0.324184	-0.321553	-0.0611803	0.127325	0.298427
9090DNA	0.39917	0.463514	0.570425	0.247661	0.658902	0.931584	1.04726	-1.02506	-0.992362	-0.181375	-0.181375	-0.0516818	0.0429858	0.0429858	0.0429858	-0.369089	0.642166	0.650229	0.652321	0.700607	0.672485	-1.3654	-1.3654	0.932576	0.862238	0.805219	0.353117	0.46012	0.530763	-0.176722	-0.169883	1.30696	1.41098	1.41098	-0.157717	-0.157724	-0.157724	-0.157724	-0.1584	0.253721	0.253721	0.267618	0.2923	0.424849	0.161131	0.163763	-0.0248375	0.169318	0.240306
9091DNA	-0.651537	-0.444484	-0.237689	-0.64252	-0.171667	-0.0648153	0.0250494	0.608413	0.641106	-0.181375	-0.181375	-0.0516818	-1.30123	-1.30123	-1.30123	0.585154	-0.832883	-0.82482	-0.750554	-0.702268	-0.49635	0.0969961	0.0969961	-0.267932	-0.33761	-0.3597	-0.563824	-0.550099	-0.479456	-0.285867	-0.279028	-0.105833	-0.00181143	-0.00181143	-0.649438	-0.649445	-0.649445	-0.649445	-0.650121	-0.75244	-0.75244	-0.738542	-0.725925	-0.739504	-0.692161	-0.68953	-0.0165026	-0.936693	-0.74844
9103DNA	0.0248539	0.0782333	0.133713	0.207395	0.0545349	0.0159573	0.0965268	0.297437	0.281272	-0.252029	-0.252029	-0.0423528	0.695321	0.695321	0.695321	0.1585	0.211581	0.236795	0.195246	0.00973147	0.13687	0.477917	0.477917	0.0860553	0.142129	0.188923	0.663545	0.469455	0.537241	1.09012	1.08646	-0.637901	-0.386011	-0.386011	0.00766443	0.0113055	0.0113055	0.0113055	0.0197388	0.585759	0.585759	0.595796	0.896947	1.02419	0.466627	0.470993	0.141127	0.466867	0.618017
9104DNA	0.172383	0.536214	0.644248	0.185848	0.142118	0.693092	0.782135	-1.2531	-1.22421	0.16406	0.16406	-0.0533895	0.564824	0.564824	0.564824	-0.547341	0.386684	0.39141	0.424439	0.522244	0.797307	1.04466	1.04466	0.756827	0.810138	0.733856	1.34715	1.45679	1.51338	-0.315536	-0.316367	-1.24356	-0.915129	-0.915129	1.05893	1.05936	1.05936	1.05936	1.0621	0.890449	0.890449	0.8758	1.0641	1.19251	0.903228	0.90599	0.412621	0.716427	0.857229
9105DNA	0.260046	0.743773	0.670349	0.227101	1.04068	1.28115	1.35008	-1.09176	-1.00008	-0.184033	-0.184033	-0.0531445	-0.734069	-0.734069	-0.734069	0.424082	0.244294	0.250685	0.220421	0.3315	0.772706	0.0449811	0.0449811	1.19835	1.21736	1.23646	-0.0671567	-0.0318592	-0.00978133	-0.0279856	-0.024389	1.07648	1.22666	1.22666	0.882994	0.883253	0.883253	0.883253	0.88472	0.512976	0.512976	0.497387	0.768756	0.77231	0.489009	0.494165	0.489028	0.535314	0.510171
9106DNA	-0.912393	-0.309601	-0.0829791	-1.00881	-0.182569	-0.22602	-0.214302	0.499304	0.590982	-0.184033	-0.184033	-0.0531445	-2.40617	-2.40617	-2.40617	0.351531	-0.292825	-0.286435	-0.2567	-0.145621	-0.407454	0.138403	0.138403	-0.407001	-0.387995	-0.358824	-0.376787	-0.3036	-0.281522	-0.505107	-0.50151	-0.863035	-0.712856	-0.712856	-0.29161	-0.291351	-0.291351	-0.291351	-0.289884	-0.62157	-0.62157	-0.609466	-0.491316	-0.487762	-1.09457	-1.08941	0.345008	-0.255221	-0.494012
9107DNA	-0.829439	-0.46535	-0.0800853	-0.859832	-0.258657	-0.256601	-0.183634	0.347956	0.438346	-0.182289	-0.182289	-0.0528292	-0.687292	-0.687292	-0.687292	-0.240348	0.0324388	0.0394144	0.0687622	0.185856	-0.370654	0.00927827	0.00927827	-0.205625	-0.180933	-0.194561	-0.403205	-0.332125	-0.309753	-0.500101	-0.496585	-0.382241	-0.220617	-0.220617	-0.692605	-0.692254	-0.692254	-0.692254	-0.690625	-0.460942	-0.460942	-0.448383	-0.0700598	-0.0665395	-0.861339	-0.856137	0.323053	-0.597429	-0.81032
9108DNA	0.415906	-1.31604	-0.992337	0.583905	-1.85749	-1.4643	-1.38019	-1.093	-0.992241	0.511942	0.511942	-0.0580055	1.00079	1.00079	1.00079	-0.592041	-1.1767	-1.1795	-1.18714	-1.08669	-1.99465	-0.811313	-0.811313	-1.39364	-1.30852	-1.26199	-1.51575	-1.43057	-1.4246	-0.693979	-0.697244	-1.15289	-0.892743	-0.892743	-1.58576	-1.58598	-1.58598	-1.58598	-1.58272	-1.69062	-1.69062	-1.68552	-1.08781	-1.08806	-1.31713	-1.31231	-2.33234	-1.96489	-1.62628
9109DNA	0.349837	-0.0372836	0.121606	0.48296	0.594299	0.945636	1.00183	-0.051603	-0.992241	-0.333157	-0.333157	-0.0580055	0.877565	0.877565	0.877565	-0.592041	-0.135307	-0.138108	-0.145746	-0.045293	0.619189	0.14293	0.14293	1.03611	1.12123	1.07845	-0.285306	-0.200124	-0.194148	-0.693979	-0.697244	0.851434	1.11158	1.11158	0.451669	0.451451	0.451451	0.451451	0.454709	-0.0185265	-0.0185265	-0.0134195	-1.08781	-1.08806	0.0808063	0.0856344	0.364014	0.471273	0.31324
9110DNA	0.0829899	-0.118255	0.231636	-0.00648666	0.33366	0.871862	0.972619	-1.1596	-1.11895	-0.164093	-0.164093	-0.0529315	-0.124365	-0.124365	-0.124365	-0.272927	0.433561	0.447527	0.159495	0.239014	0.343385	0.648562	0.648562	0.855008	0.846672	0.834668	-0.424285	-0.328639	-0.275166	-0.440451	-0.430489	0.25052	0.51652	0.51652	0.888297	0.889685	0.889685	0.889685	0.890974	-0.166604	-0.166604	-0.150849	-0.44166	-0.287519	0.00684094	0.010069	-0.0150137	0.288674	0.204357
9111DNA	0.0386239	0.235711	0.490469	-0.162677	0.0850425	0.541347	0.627179	0.384468	-0.00501039	-0.164093	-0.164093	-0.0529315	-0.0421076	-0.0421076	-0.0421076	0.306856	0.669089	0.683056	0.763599	0.839021	0.320753	-0.878638	-0.878638	0.697078	0.688742	0.651928	0.103615	0.148483	0.194059	0.258519	0.268481	0.912242	1.16508	1.16508	0.693478	0.694866	0.694866	0.694866	0.696155	0.0104205	0.0104205	0.0300093	-1.3959	-1.24176	0.265283	0.268512	0.0684863	0.189563	0.0216659
9112DNA	-0.127432	-1.14364	-1.25182	0.11395	-0.736499	-0.572359	-0.475325	0.424758	0.488577	-0.19548	-0.19548	-0.0586075	0.58416	0.58416	0.58416	0.00215557	-1.19977	-1.19634	-1.10479	-1.13353	-0.894802	-0.00319879	-0.00319879	-1.27768	-1.38838	-1.30186	-0.543845	-0.732806	-0.684632	0.0557101	0.0671269	-0.97994	-0.91995	-0.91995	-0.924822	-0.925083	-0.925083	-0.925083	-0.926722	-1.17904	-1.17904	-1.30623	-0.810018	-0.655272	-2.15705	-2.15465	-0.215489	-1.37301	-1.18099
9113DNA	0.167976	0.29832	0.519035	0.263417	0.282806	-1.20918	-1.08928	0.646606	0.710426	-0.19548	-0.19548	-0.0586075	0.634107	0.634107	0.634107	0.701126	0.550992	0.554421	0.645979	0.617237	0.123548	-1.36493	-1.36493	0.0333704	-0.0773374	0.00918529	0.414319	0.486391	0.411522	0.43726	0.448676	0.0453656	0.105355	0.105355	0.182772	0.182511	0.182511	0.182511	0.180872	0.473251	0.473251	0.49219	0.634027	0.788773	0.668377	0.67078	-0.238562	-0.0235382	-0.244124
9114DNA	0.0824077	0.675159	0.774576	-0.115648	0.902347	1.58523	1.66513	-1.16083	-1.11111	-0.313216	-0.313216	-0.0577925	-2.40936	-2.40936	-2.40936	-0.874077	0.755323	0.760098	0.807329	0.876221	0.882869	1.32261	1.32261	1.38617	1.44395	1.3862	0.284004	0.4207	0.458071	-0.9973	-0.994199	1.07001	1.44598	1.44598	-0.376292	-0.375381	-0.375381	-0.375381	-0.372302	0.415057	0.415057	0.435169	0.625647	-1.14309	0.754141	0.757041	0.476953	0.57777	0.605667
9115DNA	-0.486247	0.177468	0.244505	-0.58455	0.0744351	-0.118388	-0.120476	0.904142	0.937128	-0.290547	-0.290547	-0.0536932	-0.543624	-0.543624	-0.543624	0.229426	-0.0391307	-0.0267456	0.0154616	0.0808724	0.206745	0.0376065	0.0376065	0.0299247	0.161641	0.0856664	0.761507	0.331952	0.307221	1.37097	1.36868	-0.263846	-0.853039	-0.853039	0.126475	0.128578	0.128578	0.128578	0.133771	0.758403	0.758403	0.784415	0.70732	0.857227	1.14138	1.13954	0.555908	0.863369	1.15328
9119DNA	0.199999	0.212989	0.412076	0.359332	0.183065	0.669318	0.7458	-0.0359089	-0.0203645	0.300854	0.300854	-0.0510448	0.596604	0.596604	0.596604	0.483612	0.110727	0.129785	0.186732	0.350028	-0.0464118	0.118752	0.118752	0.619498	0.642928	0.603051	-0.227342	-0.145412	-0.207362	-0.379802	-0.711854	0.0169971	0.338087	0.338087	0.319798	0.323292	0.323292	0.323292	0.332663	-0.259776	-0.259776	-0.255234	-0.706757	-0.685865	-0.181025	-0.178271	0.0229063	-0.198911	-0.208433
9120DNA	0.0394935	-0.199674	0.150198	-0.0643464	0.365493	0.767045	0.840376	-0.145053	-0.129509	-0.176267	-0.176267	-0.0510448	-0.863021	-0.863021	-0.863021	0.355583	0.0189569	0.0380149	0.0546146	0.21791	0.254981	-0.196518	-0.196518	0.960421	0.98385	0.976354	0.0762356	0.189957	0.23816	-1.2249	-1.18898	0.566669	0.887759	0.887759	0.56497	0.568465	0.568465	0.568465	0.574863	0.0674316	0.0674316	0.0307006	-0.273102	-0.25221	0.00514286	-0.000146011	-0.000248718	-0.0225102	-0.0654982
9121DNA	0.0372661	0.0257841	0.218094	0.0109995	-0.243141	-0.994335	-0.873416	1.13289	0.864531	-0.212886	-0.212886	-0.0576668	0.224346	0.224346	0.224346	-0.608732	0.348662	0.355427	0.434499	0.47149	0.139711	1.20441	1.20441	-0.397878	-0.493883	-0.431905	0.455136	0.503745	0.523395	0.44083	0.478451	0.427395	0.508141	0.508141	-0.124855	-0.123285	-0.123285	-0.123285	-0.11733	0.402763	0.402763	0.386562	0.255731	0.277328	0.627999	0.62979	0.0305514	0.257276	0.366557
9122DNA	0.110814	0.308011	0.0583935	0.0793568	-0.104599	-0.195401	-0.0744814	0.872361	0.914941	0.264235	0.264235	-0.0576668	0.282852	0.282852	0.282852	-0.608732	0.182074	0.188839	0.267911	0.304902	0.223816	0.575736	0.575736	0.0383381	-0.0576667	0.00431159	0.658346	0.725883	0.798634	0.377548	0.275801	0.0383579	0.119103	0.119103	-0.0146869	-0.013117	-0.013117	-0.013117	-0.00716177	0.199477	0.199477	0.215548	0.619408	0.641005	0.110743	0.112534	-0.0919109	0.117158	-0.218997
9123DNA	-0.0137603	0.583312	0.465879	-0.0255322	-0.0439845	0.0423873	0.163307	0.122981	0.165561	-0.212886	-0.212886	-0.0576668	0.148505	0.148505	0.148505	-0.608732	0.291219	0.297984	0.377056	0.414047	-5.44902e-05	0.402025	0.402025	0.134174	0.0381696	0.0704918	0.240715	0.276546	0.260837	0.342075	0.379697	-0.0601285	-0.0121759	-0.0121759	0.110073	0.111643	0.111643	0.111643	0.117598	0.255115	0.255115	0.271186	0.452933	0.474529	0.452182	0.453973	0.022302	0.264301	0.386052
9129DNA	-0.196107	0.620665	0.460501	-0.404581	0.100622	0.116136	0.107918	0.588816	0.5967	-0.302722	-0.302722	-0.0518065	-0.381349	-0.381349	-0.381349	0.717757	-0.329709	-0.360537	-0.521031	-1.33157	0.476793	0.289601	0.289601	-1.32498	-1.1615	-1.14336	1.01272	1.04291	1.11044	1.09691	1.12492	-0.209598	-0.908512	-0.908512	-0.240361	-0.25063	-0.25063	-0.25063	-0.31801	0.548082	0.548082	0.555786	0.926755	0.943413	0.681972	0.684994	0.161297	0.274835	0.483624
9130DNA	-0.080636	0.216287	0.323749	-0.214676	0.624504	1.215	1.29552	0.0228541	0.0474749	-0.325391	-0.325391	-0.0559059	-0.446313	-0.446313	-0.446313	0.633611	0.714193	0.72406	0.757645	0.910314	0.560169	0.802505	0.802505	1.13598	1.22552	1.19964	0.0212895	0.1002	0.118739	-0.459529	-0.430467	0.953862	1.38492	1.38492	0.549225	0.54919	0.54919	0.54919	0.560351	0.0252325	0.0252325	0.0438382	-0.750414	-0.733319	0.097333	0.0997589	0.518089	0.38513	0.205019
9131DNA	0.44855	-0.150789	0.0987711	0.667201	-0.166082	0.432861	0.551022	-1.35715	-1.3484	0.258135	0.258135	-0.0815799	0.980002	0.980002	0.980002	-0.205708	-0.162957	-0.155247	-0.333798	-0.202166	-0.171091	0.140146	0.140146	0.445433	0.62533	0.56587	-0.728925	-0.562808	-0.493041	-1.21702	-1.19983	0.12017	0.596655	0.596655	0.543729	0.545766	0.545766	0.545766	0.551525	-0.1412	-0.1412	-0.119821	-0.127037	-0.491976	-0.19094	-0.188054	-0.0498745	0.122589	0.235296
9132DNA	-1.18315	-0.774038	-0.600199	-1.17758	-0.811723	-0.472583	-0.384437	-0.126704	-0.17231	-0.218986	-0.218986	-0.0815799	-1.43797	-1.43797	-1.43797	-0.84253	-1.44171	-1.434	-1.37519	-1.24356	-0.966501	-0.175125	-0.175125	-0.427922	-0.248025	-0.297911	-1.48225	-1.31614	-1.72349	-1.21702	-1.19983	-1.03618	-0.559692	-0.559692	-0.701078	-0.699041	-0.699041	-0.699041	-0.693282	-1.10183	-1.10183	-1.08045	-1.01164	-0.969097	-1.16407	-1.16118	0.00886771	-0.87527	-0.894483
9133DNA	-0.24286	0.361902	0.380088	-0.274889	-0.133634	-1.76188	-1.6364	0.798549	0.795714	-0.203292	-0.203292	-0.0787419	-0.279324	-0.279324	-0.279324	0.122079	0.156127	0.169105	0.224437	-0.0669211	-0.117923	0.171882	0.171882	-0.373111	-1.25597	-1.19509	-0.0718899	-0.126209	-0.159596	0.259394	0.275862	-0.158025	-0.900755	-0.900755	-0.115019	-0.112157	-0.112157	-0.112157	-0.104934	0.0614137	0.0614137	0.0773851	0.0301757	0.0724198	0.188776	0.192076	-0.316391	-0.154877	0.0635315
9134DNA	0.541265	-1.46906	-1.07443	0.738499	0.0825	0.696181	0.755994	-1.37983	-1.37237	0.481728	0.481728	-0.0812646	1.04336	1.04336	1.04336	0.28621	0.397891	0.406186	0.46461	0.602257	0.141792	-0.0719532	-0.0719532	0.72802	0.913605	0.850277	-0.358516	-0.19121	-0.350485	-1.21202	-1.1949	0.707858	1.19579	1.19579	0.0216852	0.0238139	0.0238139	0.0238139	0.0297356	-0.320513	-0.320513	-0.328991	-0.44109	-0.398577	-0.30759	-0.304657	-0.111288	-0.379352	-0.371147
9135DNA	-0.142987	-0.00607497	-0.0970331	-0.028677	0.211424	-0.363939	-0.405955	1.14028	1.13745	-0.203292	-0.203292	-0.0787419	-0.226763	-0.226763	-0.226763	-0.206389	-0.0732095	-0.060232	-0.00489958	-0.0669211	-0.184548	-0.501534	-0.501534	-1.00993	-0.778849	-0.71797	0.313461	-0.0223124	0.0114745	0.857414	0.873882	-0.249796	-0.900755	-0.900755	-0.268082	-0.26522	-0.26522	-0.26522	-0.283181	0.105996	0.105996	0.105264	0.406627	0.448871	-0.00473889	-0.00143964	-0.199056	0.0729207	0.282139
9144DNA	-0.312025	0.511952	0.549252	-0.411512	0.0506345	-0.450769	-0.503895	0.613925	0.615017	0.768503	0.768503	1.0316	-0.38249	-0.38249	-0.38249	0.580642	-0.407317	-0.401189	-0.384774	-0.294724	0.264437	-0.103979	-0.103979	-0.336857	-0.715878	-0.679699	0.600103	0.0466743	0.0731323	1.21909	1.22113	0.334499	-0.54305	-0.54305	0.17301	0.175762	0.175762	0.175762	0.164985	0.410762	0.410762	0.350762	0.593006	0.631319	0.130528	0.133683	0.402934	0.384624	0.161908
9145DNA	-0.226931	0.33031	0.503441	-0.176243	0.562899	0.403672	0.140433	1.22236	1.23246	0.341323	0.341323	0.614421	-0.331818	-0.331818	-0.331818	0.225309	0.323369	0.325399	0.245387	0.273813	0.0936208	0.369577	0.369577	-0.470104	-0.411814	-0.371171	0.30775	0.405022	0.449318	0.142654	0.0653531	0.386203	-0.648873	-0.648873	0.173068	0.158941	0.158941	0.158941	0.150599	-0.0244777	-0.0244777	-0.0162358	-0.0263789	0.0121681	0.149996	0.15283	0.159224	0.244004	0.303482
9146DNA	-0.0393182	0.360464	0.182653	-0.1595	0.735445	1.11706	1.10939	0.966679	1.01283	-0.406472	-0.406472	-0.0933783	-0.27651	-0.27651	-0.27651	0.78347	1.04507	1.03071	1.06065	1.04934	0.685842	-0.820775	-0.820775	0.894536	1.01543	1.07393	0.882786	0.869189	0.885551	1.16792	1.09706	0.378502	0.713163	0.713163	0.228545	0.228089	0.228089	0.228089	0.23206	0.896203	0.896203	0.900599	0.579295	0.618782	1.1175	1.11905	0.407506	0.529308	0.336796
9147DNA	-0.0760901	-0.288162	-0.275959	-0.121804	0.352696	0.918824	1.07605	-0.159159	-0.145545	-0.182892	-0.182892	-0.0533845	-0.77963	-0.77963	-0.77963	0.184731	0.516407	0.527707	0.561113	0.67467	0.160018	0.110098	0.110098	0.774085	0.841214	0.775319	-0.335363	-0.244066	-0.25258	-0.432824	-0.421416	0.548831	0.854504	0.854504	0.449244	0.450391	0.450391	0.450391	0.456495	-0.377834	-0.377834	-0.357867	-1.36472	-1.35171	-0.174595	-0.171153	0.393724	0.529071	-0.028316
9148DNA	-0.0483966	-0.239857	-0.079664	-0.139006	0.079242	0.65963	0.813282	-0.428004	-0.41439	-0.182892	-0.182892	-0.0533845	-0.0806596	-0.0806596	-0.0806596	0.128615	0.218731	0.23003	0.270549	0.384105	0.289465	-1.3523	-1.3523	0.780906	0.848036	0.790943	0.568881	0.641461	0.727216	0.521418	0.504338	0.180855	0.486527	0.486527	0.398356	0.399503	0.399503	0.399503	0.405607	-0.263433	-0.263433	-0.243467	-0.0424968	-0.0294858	-0.384295	-0.380853	0.300231	0.536478	0.153793
9149DNA	0.112098	0.308395	0.29714	0.251234	-0.00239143	-0.974231	-1.75636	1.16472	1.16933	0.306435	0.306435	-0.0511772	0.541841	0.541841	0.541841	0.569876	-0.634672	-0.619275	-0.567889	-0.667503	-0.268313	0.142627	0.142627	-0.557365	-0.865397	-0.793281	0.151001	0.0712899	-0.0200551	0.481394	0.492236	-0.747679	-1.06086	-1.06086	-0.534212	-0.532424	-0.532424	-0.532424	-0.560653	0.260574	0.260574	0.277446	0.783065	0.795841	0.270397	0.27416	-0.321764	-0.21923	0.146529
9150DNA	0.167703	-0.243809	0.0521407	0.0712694	0.398427	0.943154	1.09448	-1.25042	-1.23552	-0.184636	-0.184636	-0.0536998	-0.000751602	-0.000751602	-0.000751602	-0.264783	0.856851	0.867566	0.903226	1.01077	0.469885	0.418043	0.418043	1.08969	1.15114	1.13789	-0.178405	-0.0684918	-0.503618	-0.43783	-0.426341	0.800431	1.09466	1.09466	0.313843	0.314898	0.314898	0.314898	0.32084	0.0751075	0.0751075	0.0603723	-0.672029	-0.658984	0.224712	0.228108	0.314535	0.319156	-0.0522207
9151DNA	-0.0991443	0.33513	0.390562	0.0134292	0.0560044	-0.530533	-0.358419	1.19034	1.19494	-0.170686	-0.170686	-0.0511772	0.178125	0.178125	0.178125	0.0411675	-0.190975	-0.175578	-0.124191	-0.190382	-0.309488	0.0826292	0.0826292	-1.67131	-1.56437	-1.49225	0.121793	-0.167185	-0.148085	0.63218	0.643022	-0.492407	-1.06086	-1.06086	-0.0987675	-0.096979	-0.096979	-0.096979	-0.0960299	0.0678227	0.0678227	0.0395106	0.53052	0.543296	0.0458842	0.0496465	-0.402393	-0.37746	-0.0915567
9153DNA	-0.0140162	-0.292905	0.0477782	-0.129268	0.502565	0.935577	1.0399	-1.02241	-0.951816	-0.201199	-0.201199	-0.0513455	-0.821814	-0.821814	-0.821814	0.206816	0.533311	0.546847	0.61165	0.727459	0.380822	0.2637	0.2637	1.01333	1.06691	1.10886	-0.516683	-0.492017	-0.448389	-0.256126	-0.251021	0.386762	0.677856	0.677856	0.887344	0.889176	0.889176	0.889176	0.891064	0.153577	0.153577	0.175099	-1.22067	-1.21691	0.326362	0.33008	0.296704	0.365023	-0.510956
9154DNA	0.168469	0.221199	0.587047	0.181761	0.506226	0.945348	1.06324	-0.545284	-0.474695	0.497771	0.497771	-0.0513455	0.410204	0.410204	0.410204	-0.149732	0.634261	0.647797	0.699537	0.815346	0.405714	0.527859	0.527859	1.02738	1.08096	1.09249	-0.190347	-0.0464951	-0.00286677	-1.10122	-1.09612	0.467796	0.752685	0.752685	0.142987	0.144819	0.144819	0.144819	0.147221	-0.10097	-0.10097	-0.0816667	-0.106727	-0.102965	0.264215	0.267932	0.265821	0.0546531	-0.388239
9155DNA	-0.00875249	0.195146	0.287065	-0.105103	0.735495	0.830816	0.920911	-0.410006	-0.304657	-0.24828	-0.24828	-0.0598595	-0.268771	-0.268771	-0.268771	0.508516	0.191179	0.18891	0.0750892	0.0285066	0.358829	0.32405	0.32405	0.617819	0.517843	0.605932	-0.249635	-0.137893	-0.102212	-1.23638	-1.22909	0.779322	0.7614	0.7614	0.438121	0.437478	0.437478	0.437478	0.435488	0.0135355	0.0135355	0.0214801	0.0410655	0.0457336	-0.171725	-0.169246	0.120318	-0.208579	-0.151945
9156DNA	0.0406946	0.180169	0.446766	-0.215844	0.762895	0.831578	0.948702	0.631386	0.736736	-0.24828	-0.24828	-0.0598595	-1.542	-1.542	-1.542	0.784722	-0.154664	-0.156932	-0.081697	-0.12828	0.537786	1.43668	1.43668	0.662279	0.562302	0.614644	0.0112776	-0.0461223	-0.14514	0.471189	0.478476	0.80034	0.782419	0.782419	0.540624	0.539981	0.539981	0.539981	0.537991	-0.117027	-0.117027	-0.0967172	-1.3903	-1.38563	-0.0356977	-0.0332182	-0.0624434	-0.0319456	0.0649122
9157DNA	-0.117374	-0.113308	-1.1443	-0.14748	0.110904	-0.0298077	-0.306175	-0.410006	-0.304657	-0.24828	-0.24828	-0.0598595	0.141764	0.141764	0.141764	0.0313944	0.117077	0.114808	0.190044	0.143461	0.159744	0.545899	0.545899	0.163497	0.0635199	0.136659	0.449335	0.144876	0.111384	1.18357	1.19086	0.187898	0.014407	0.014407	0.0271241	0.0264817	0.0264817	0.0264817	0.0244915	0.6723	0.6723	0.675563	1.01282	1.01749	0.842515	0.844027	0.258063	0.467687	0.475226
9160DNA	0.302564	-0.860655	-0.526797	0.449581	-1.16931	-1.5263	-1.4316	-0.205486	-0.24269	0.505238	0.505238	-0.0543145	0.819718	0.819718	0.819718	-0.41385	-0.944069	-0.936212	-0.911099	-0.76983	-1.0794	-0.825066	-0.825066	-1.39555	-1.24173	-1.17454	-0.555496	-0.62502	-0.595727	-0.08397	-0.0862114	-0.994997	-1.00239	-1.00239	-1.26155	-1.25965	-1.25965	-1.25965	-1.25448	-0.736564	-0.736564	-0.89733	-0.0391113	-0.0393485	-1.48113	-1.47747	-0.911189	-0.93267	-0.569531
9161DNA	0.0990559	-0.217989	0.145503	0.219291	-0.888086	-0.906549	-0.805062	0.32045	-0.416659	0.0884359	0.0884359	-0.0631438	0.465143	0.465143	0.465143	-0.485943	-0.211812	-0.220345	-0.37347	-0.400607	-0.366561	0.202066	0.202066	-1.45141	-1.45684	-1.84891	-0.0582001	0.00768777	-0.0663945	-0.224133	-0.224111	-0.177013	-0.0277439	-0.0277439	-0.3476	-0.348261	-0.348261	-0.348261	-0.347648	-0.316458	-0.316458	-0.300877	-0.142471	-0.141768	-0.401847	-0.399466	-0.0454879	0.0592464	0.270676
9175DNA	0.124943	0.240449	0.107678	0.219435	0.0574402	0.0525029	0.0374644	0.630027	0.679063	-0.236434	-0.236434	-0.0660509	0.36548	0.36548	0.36548	-0.158272	0.124576	0.125604	0.193272	0.187053	0.0296853	-1.36247	-1.36247	-0.05231	-0.107599	-0.614833	0.349113	0.334456	0.279232	0.631657	0.646088	-0.892454	-0.962723	-0.962723	0.0105957	0.0102878	0.0102878	0.0102878	0.00978394	0.0508112	0.0508112	0.049517	-0.0939817	-0.0659536	0.243996	0.217453	0.0223963	0.128038	0.209713
9183DNA	0.148764	0.518908	0.443394	0.228879	0.305997	0.139331	0.319357	-0.514951	-0.467408	-0.280197	-0.280197	-0.101966	0.327506	0.327506	0.327506	-0.24865	-1.33246	-1.33689	-1.29497	-1.25143	0.0345373	-0.324482	-0.324482	0.012715	-0.00765336	0.0664077	0.250517	0.286064	0.203251	0.357998	0.374022	-0.0283638	-0.0233876	-0.0233876	0.0583874	0.0576488	0.0576488	0.0576488	0.0575454	0.386341	0.386341	0.396899	0.83806	0.869372	0.344837	0.349219	-0.113937	0.0684214	0.091859
9184DNA	0.0182523	-0.319609	-1.04797	0.000200268	-0.0395732	0.0689241	-0.329446	-0.514951	-0.467408	-0.280197	-0.280197	-0.101966	0.0891391	0.0891391	0.0891391	-0.24865	0.863439	0.859011	0.900925	0.938898	0.251275	0.709672	0.709672	0.200388	0.18002	0.254081	0.370946	0.381489	0.407625	0.567437	0.583462	0.448757	0.484768	0.484768	0.172827	0.172088	0.172088	0.172088	0.171985	0.417873	0.417873	0.42843	0.764237	0.773708	0.431179	0.437787	0.164222	0.190034	0.133404
9185DNA	-0.297409	0.0980123	0.319969	-0.287595	0.49613	0.489445	0.322657	1.14717	1.1626	0.948699	0.948699	1.22548	-0.289903	-0.289903	-0.289903	0.970057	0.280502	0.285615	0.277792	0.41602	-0.153826	-0.80793	-0.80793	-0.571273	-0.820651	-0.789151	0.101831	-0.0760795	-0.0270874	0.523377	0.505819	0.0927857	-0.673753	-0.673753	0.396766	0.398484	0.398484	0.398484	0.386177	0.0461504	0.0461504	0.0049211	0.258958	0.285398	0.127267	0.0693352	0.268487	0.151259	0.153665
9186DNA	0.342664	-0.63775	-0.413102	0.431434	-0.816557	-1.28029	-1.14122	-0.286819	-0.280409	0.75263	0.75263	0.859714	0.583516	0.583516	0.583516	-0.186123	-0.533775	-0.524564	-0.535091	-0.966581	-0.683367	-0.327244	-0.327244	-0.915147	-0.647593	-0.620558	-0.389708	-0.56347	-0.621562	0.0316088	0.0376191	-0.461289	-0.567929	-0.567929	-0.493803	-0.491444	-0.491444	-0.491444	-0.483413	-0.434158	-0.434158	-0.412896	-0.276848	-0.250643	-0.151005	-0.142936	-0.579624	-0.483032	-0.349606
9187DNA	0.0948573	-0.196294	-0.292538	0.137771	-0.123489	0.0508101	-0.183973	-0.606912	-0.555441	0.276625	0.276625	-0.105565	0.132034	0.132034	0.132034	-0.261259	-0.217691	-0.228968	-0.225971	-0.168999	0.187308	0.022907	0.022907	0.0907167	0.159214	0.080545	0.348592	0.422165	0.44613	0.0937656	0.102605	-0.247409	-0.0556538	-0.0556538	-0.0549765	-0.0558254	-0.0558254	-0.0558254	-0.0534877	-0.0331086	-0.0331086	-0.027733	-0.558884	-0.531504	0.0304617	0.0369253	0.0725231	0.0785586	0.0378235
9189DNA	-0.881503	-0.721069	-0.350988	-0.830037	-0.234038	-0.12611	-0.0162432	0.506627	0.522932	-0.230249	-0.230249	-0.0569304	-0.974059	-0.974059	-0.974059	0.238383	-0.045164	-0.0283116	-0.0120062	0.00419107	-0.855295	-0.531397	-0.531397	-0.407234	-0.404335	-0.431624	-1.26068	-1.12214	-1.17983	-1.28432	-1.27503	-0.504356	-0.428505	-0.428505	-0.599338	-0.599471	-0.599471	-0.599471	-0.599673	-0.683441	-0.683441	-0.680968	-0.743045	-0.710065	-0.815606	-0.812682	-0.0150185	-0.774852	-0.825301
9190DNA	-0.748292	-0.313584	-0.20486	-0.858619	-0.121857	-0.157709	-0.0664098	0.694301	0.710605	-0.230249	-0.230249	-0.0569304	-1.37546	-1.37546	-1.37546	0.325534	-0.401711	-0.384859	-0.332341	-0.316144	-0.428516	0.0548683	0.0548683	-0.384371	-0.404335	-0.375508	-0.246444	-0.797632	-0.74617	0.590738	0.60003	-0.3153	-0.239448	-0.239448	-0.472873	-0.473005	-0.473005	-0.473005	-0.473208	-1.24771	-1.24771	-1.22915	-0.743045	-0.710065	-1.51458	-1.51165	0.0571047	-0.751685	-0.556456
9191DNA	0.0492873	0.502372	0.585892	-0.0222184	0.0724892	-0.27706	-0.212377	0.436242	0.460271	-0.240712	-0.240712	-0.0588224	0.127724	0.127724	0.127724	-0.550215	0.403639	0.416979	0.471815	0.451925	0.35366	0.391301	0.391301	0.310027	0.278801	0.223921	0.527714	0.603572	0.517007	0.572132	0.581909	0.799571	0.806753	0.806753	0.430734	0.430052	0.430052	0.430052	0.428874	0.583848	0.583848	0.599685	0.204537	0.237718	0.865847	0.868497	-0.0327897	0.324796	0.352024
9193DNA	-0.139112	0.786184	0.463137	-0.309092	0.199213	0.446493	0.532652	0.516582	0.552263	1.09804	1.09804	-0.0643141	-0.306469	-0.306469	-0.306469	1.14689	-0.100003	-0.097025	-0.0787879	-0.121333	0.682974	1.1006	1.1006	0.863319	0.886835	0.89702	0.616003	0.702963	0.735968	0.242633	0.24571	0.607774	0.702031	0.702031	0.315418	0.314075	0.314075	0.314075	0.314362	0.871893	0.871893	0.872385	0.787893	0.817344	0.810303	0.812533	0.539694	0.781277	0.924883
9205DNA	-0.0528789	0.597477	-1.01086	-0.184074	0.440573	0.611287	0.698283	0.808628	0.836584	-0.382861	-0.382861	-0.0624221	-0.170506	-0.170506	-0.170506	-0.562824	0.678837	0.685327	0.701246	0.694787	0.780992	0.990207	0.990207	0.534766	0.592407	0.63823	1.01435	1.1263	1.12782	-1.00609	-1.00349	0.770896	0.933822	0.933822	0.496882	0.49609	0.49609	0.49609	0.488151	0.921229	0.921229	0.925088	1.13534	1.07023	1.08829	1.09079	0.541312	0.751128	0.720154
9206DNA	0.2534	0.666421	0.681488	0.43463	0.245573	-0.483611	-1.0967	0.47426	0.448061	0.377141	0.377141	-0.0513854	0.649656	0.649656	0.649656	0.309769	-0.117454	-0.279532	-0.364287	-0.269382	0.109896	0.835171	0.835171	-0.972186	-0.715489	-0.680173	0.412562	0.429293	0.463509	0.66048	0.660243	-0.760161	-0.673781	-0.673781	0.266651	0.269066	0.269066	0.269066	0.276022	0.133278	0.133278	0.130112	0.336783	0.312679	0.182482	0.186592	-0.014052	0.116774	0.156877
9207DNA	0.455946	-0.61995	-0.929834	0.67805	-0.656316	-1.23892	-1.15134	-0.373773	-0.381866	-0.334035	-0.334035	-0.0535928	0.890418	0.890418	0.890418	-0.381586	-0.654201	-0.63132	-0.62622	-0.464272	-0.790806	-0.821607	-0.821607	-0.628312	-0.888547	-0.848766	-0.587374	-0.710975	-0.667962	-0.0208247	-0.020496	-0.308748	-0.779604	-0.779604	-0.559791	-0.558017	-0.558017	-0.558017	-0.5522	-0.683415	-0.683415	-0.751822	-0.317527	-0.289218	-1.44125	-1.43746	-0.81658	-0.646693	-0.469055
9208DNA	-0.238655	-0.26577	-0.0623517	-0.265837	-0.209661	0.815697	0.912281	-1.11222	-1.18574	-0.0595772	-0.0595772	-0.0297047	-0.810009	-0.810009	-0.810009	-1.18918	-0.266057	-0.209847	-0.546953	-0.0903591	0.154363	0.175476	0.175476	1.32513	1.59429	1.59609	-0.048197	0.154746	0.190851	-0.721415	-0.719553	0.19862	1.14139	1.14139	0.447824	0.462571	0.462571	0.462571	0.471076	-0.159462	-0.159462	-0.0978156	0.294221	0.326084	0.11826	0.123656	0.0828015	-0.164829	-0.895877
9209DNA	0.675618	0.4332	0.0837764	0.951878	-0.154035	-1.21369	-1.1171	-0.512575	-0.555485	0.639393	0.639393	-0.0297047	1.56971	1.56971	1.56971	-0.396786	-0.101247	-0.0450364	0.0328305	0.164913	-0.139285	-1.31589	-1.31589	-0.193385	-0.401344	-0.353303	0.465908	0.497169	0.307357	0.509034	0.510896	0.19862	0.296289	0.296289	0.314613	0.329359	0.329359	0.329359	0.337864	0.45047	0.45047	0.490798	0.20245	0.234314	0.995247	1.00064	-0.0539948	0.329494	0.577475
9210DNA	-0.54323	-0.521043	-0.761322	-0.791263	-0.763274	0.148041	0.161651	-1.48667	-1.51977	-0.0595772	-0.0595772	-0.0297047	-1.0063	-1.0063	-1.0063	-1.04305	0.111361	0.167572	-0.0154741	0.44112	-0.120192	0.115478	0.115478	0.848008	1.11717	0.877146	0.00616069	0.209104	0.307357	-0.721415	-0.719553	-0.169357	0.77341	0.77341	0.357016	0.371763	0.371763	0.371763	0.380268	-0.340883	-0.340883	-0.480151	-0.550877	-0.519014	-0.212734	-0.207337	0.0609239	-0.43076	-0.693772
9211DNA	0.379294	0.666478	0.0837764	0.104311	-0.17844	0.458411	0.516366	-0.71235	-0.785686	-0.0595772	-0.0595772	-0.0297047	0.508434	0.508434	0.508434	-0.297083	0.111361	-0.00157068	0.0762962	0.44112	0.902108	1.61608	1.61608	0.873562	1.14272	1.16521	0.40918	0.522723	0.56827	0.232828	0.234689	-0.169357	0.518137	0.518137	-0.162509	-0.220313	-0.220313	-0.220313	-0.211808	1.03731	1.03731	1.09217	0.60547	0.547933	0.71302	0.718417	-0.155837	0.185236	0.421723
9212DNA	0.0287663	-1.68833	-1.16184	-0.0113909	0.143684	0.389832	0.567754	-0.735034	-0.700393	-0.196	-0.196	-0.0590248	0.0844322	0.0844322	0.0844322	-0.546567	0.656128	0.658175	0.708597	0.669152	0.158757	0.605495	0.605495	-0.0209447	0.0659017	0.0360133	0.386257	0.369413	0.428374	0.65927	0.67584	0.60207	0.729387	0.729387	-0.0475351	-0.0445539	-0.0445539	-0.0445539	-0.0468186	0.221178	0.221178	0.222891	0.154961	0.19018	0.384549	0.386369	-0.00688779	0.00394308	0.137238
9214DNA	0.12115	0.903338	0.836691	0.176509	-0.206511	-0.0509078	0.126772	-0.757716	-0.724362	-0.194256	-0.194256	-0.0587095	0.378511	0.378511	0.378511	-0.574175	0.0748546	0.0774865	0.16244	0.129009	0.0548664	-1.37172	-1.37172	0.218787	0.311321	0.214629	0.20361	0.234268	0.194886	0.32288	0.339369	0.35834	0.497102	0.497102	0.153482	0.156555	0.156555	0.156555	0.154453	0.252748	0.252748	0.248379	0.50487	0.540055	0.345076	0.346943	-0.146185	-0.0133526	-0.46225
9215DNA	-0.255891	0.24539	0.0504963	-0.294872	-0.0712208	-0.532599	-0.417266	0.913752	0.904621	-0.136712	-0.136712	-0.0483035	-0.664665	-0.664665	-0.664665	0.366042	-0.141574	-0.119624	-0.0474226	0.0649195	-0.205236	0.800424	0.800424	-0.853753	-0.573537	-0.514322	-0.178882	-0.161241	-0.10836	-0.0366901	-0.0228688	0.0279704	-0.999651	-0.999651	-0.135274	-0.157901	-0.157901	-0.157901	-0.154635	-0.198065	-0.198065	-0.181685	0.304373	0.338451	-0.471953	-0.468573	-0.14934	0.0919299	0.322352
9216DNA	-0.231673	0.118147	-0.109205	-0.213984	-0.0684721	-0.331684	-1.59336	0.907096	0.897965	-0.136712	-0.136712	-0.0483035	-0.335404	-0.335404	-0.335404	0.72161	-0.141574	-0.119624	-0.193551	-0.147689	-0.385353	-0.0326926	-0.0326926	-1.0756	-1.27251	-1.21329	0.0959953	-0.102264	-0.092273	0.52066	0.534481	-0.671	-0.999651	-0.999651	-0.282794	-0.286567	-0.286567	-0.286567	-0.283302	-0.0082311	-0.0082311	0.0113244	0.424481	0.458559	-0.291217	-0.287837	-0.127338	0.0573327	0.27538
9228DNA	-0.155466	0.554993	-0.0469573	-0.135825	0.147479	-1.28094	-1.14421	0.668227	0.660447	-0.275373	-0.275373	-0.0512725	-0.0301574	-0.0301574	-0.0301574	0.217813	0.585141	0.601411	0.593359	0.68923	0.157013	0.989131	0.989131	0.455088	-0.682969	-0.649731	0.211403	0.184378	0.239011	0.411228	0.417703	-0.461695	-0.611711	-0.611711	0.0881233	0.094294	0.094294	0.094294	0.100326	0.578858	0.578858	0.583559	0.359944	0.390023	0.994001	0.987133	0.372942	0.443579	0.591739
9229DNA	-0.0381735	0.139506	-0.005904	-0.192541	0.247631	0.471878	0.618537	0.777774	0.822779	-0.346867	-0.346867	-0.0642012	-0.179648	-0.179648	-0.179648	0.754952	0.419085	0.411355	0.420201	0.364114	0.712157	0.491128	0.491128	0.711223	0.858499	0.85834	0.968421	1.05765	1.09614	0.145991	0.122356	0.110831	0.336668	0.336668	0.275325	0.277738	0.277738	0.277738	0.277101	0.356137	0.356137	0.358542	0.56039	0.591845	0.415368	0.414199	0.388545	0.466157	0.632165
9230DNA	-0.184014	0.483416	0.513621	-0.173576	0.531469	1.01337	1.10278	-0.713588	-0.668583	-0.346867	-0.346867	-0.0642012	-0.222132	-0.222132	-0.222132	-0.421139	-0.0975447	-0.105275	-0.0824748	-0.138561	0.329597	-0.831092	-0.831092	0.459325	0.606601	0.665992	0.383572	0.403591	0.446156	0.470502	0.480291	0.744026	0.969863	0.969863	0.494042	0.496455	0.496455	0.496455	0.495818	0.448951	0.448951	0.451356	-0.0807917	-0.0638145	0.634075	0.635522	0.429345	0.473087	0.456339
9231DNA	-0.0811944	0.064275	-0.0796789	0.0398404	-0.378197	-1.85251	-1.78237	-0.661835	-0.624253	-0.224652	-0.224652	-0.0587396	0.215105	0.215105	0.215105	1.1101	0.456808	0.474313	0.336156	0.450515	-0.268649	0.304527	0.304527	-0.191168	-0.18521	-0.130057	-0.0234135	-0.359835	-0.314992	0.677239	0.689696	-1.44919	-1.44714	-1.44714	0.338788	0.33838	0.33838	0.33838	0.32564	0.506804	0.506804	0.517206	0.705785	0.747592	0.475158	0.478024	0.404601	0.479581	0.674468
9232DNA	0.154449	0.505611	0.397442	0.157152	0.317715	0.599272	0.669416	-0.661835	-0.624253	-0.224652	-0.224652	-0.0587396	0.288423	0.288423	0.288423	-0.580096	-1.35611	-1.3386	-1.27663	-1.16227	0.405009	0.81712	0.81712	0.477253	0.483211	0.469949	0.480151	0.286429	0.30772	1.0793	1.09175	0.693824	0.695876	0.695876	0.239975	0.239567	0.239567	0.239567	0.238017	0.214692	0.214692	0.217974	0.459463	0.501269	0.0984441	0.101309	0.137833	0.240063	0.281896
9233DNA	0.085884	0.202907	-0.339843	0.0832189	0.398004	0.443471	0.431379	1.0962	1.12991	-0.21942	-0.21942	-0.0577936	0.191813	0.191813	0.191813	-0.662918	0.543779	0.56304	0.623854	0.756257	0.343776	0.306055	0.306055	0.314848	0.331999	0.385238	0.623805	0.614638	0.656475	0.92806	0.940274	0.233925	0.270312	0.270312	0.338709	0.338576	0.338576	0.338576	0.337514	0.480471	0.480471	0.492234	-0.13009	-0.088384	0.704065	0.707068	0.254298	0.432307	0.254649
9234DNA	0.0313126	0.176065	0.0244994	-0.25809	0.26749	-0.448844	-0.387415	1.03883	1.03006	-0.161876	-0.161876	-0.0473876	-0.600578	-0.600578	-0.600578	0.610732	-0.152923	-0.445338	-0.397276	-0.911492	0.504391	0.303977	0.303977	-1.23018	-1.01947	-0.987283	0.93268	1.07179	1.12515	0.460984	0.47053	0.336237	0.138489	0.138489	-0.117789	-0.114897	-0.114897	-0.114897	-0.110592	-0.0952001	-0.0952001	-0.085604	0.154993	0.195591	0.048822	0.0533377	-0.231032	-0.454617	-0.360735
9235DNA	-0.299891	0.261777	-0.135201	-0.268925	0.167499	-0.863817	-0.802388	0.944879	0.936113	-0.161876	-0.161876	-0.0473876	-0.373497	-0.373497	-0.373497	0.412812	-0.215071	-0.176493	-0.12843	-0.911492	-0.309955	0.303977	0.303977	-0.753054	-1.01947	-0.987283	-0.0506604	-0.17884	-0.123401	0.362229	0.371776	-0.275583	-0.902904	-0.902904	-0.32317	-0.320278	-0.320278	-0.320278	-0.315973	0.396613	0.396613	0.359258	0.473466	0.500166	0.42421	0.401431	-0.235822	-0.187989	-0.0449103
9248DNA	-0.37307	0.279342	0.50819	-0.395396	0.431077	0.326541	0.355738	0.882106	0.878554	-0.305769	-0.305769	-0.0513026	-0.452357	-0.452357	-0.452357	0.590258	-0.0802978	-0.0491546	-0.0396233	-0.0323179	0.144806	-0.806062	-0.806062	-0.320862	-0.504103	-0.495976	0.290399	0.429603	0.469823	-0.52948	-0.527038	0.312676	0.138653	0.138653	0.290699	0.282532	0.282532	0.282532	0.289115	0.292614	0.292614	0.297707	0.520366	0.523317	0.244516	0.248841	0.158393	0.00261831	0.0947278
9249DNA	0.36385	-1.49631	-1.0735	0.545396	-1.49944	-0.732326	-0.699981	-1.25279	-1.2396	0.51666	0.51666	-0.055402	0.696082	0.696082	0.696082	-1.20007	-0.789051	-0.765517	-0.750963	-0.490853	-1.2103	-0.812683	-0.812683	-0.568321	-0.348375	-0.331956	-1.38099	-1.24889	-1.2125	-1.07168	-1.06818	-1.16643	-0.756846	-0.756846	-1.79951	-1.79801	-1.79801	-1.79801	-1.79354	-2.15601	-2.15601	-2.14081	-1.59069	-1.55355	-1.72951	-1.72578	-1.51494	-1.41753	-1.51846
9250DNA	-0.214823	0.899531	1.00684	-0.34231	0.109477	0.504729	0.523411	-0.617707	-0.568474	0.0998584	0.0998584	-0.0642313	-0.343363	-0.343363	-0.343363	0.418037	0.795542	0.802685	0.620335	0.712039	0.500125	-0.826944	-0.826944	0.47465	0.53535	0.569629	0.607238	0.701263	0.708106	-0.366743	-0.360986	0.879952	0.962875	0.962875	0.514106	0.513038	0.513038	0.513038	0.512953	0.772075	0.772075	0.76217	0.81886	0.667674	0.835502	0.837948	0.70137	0.714089	0.72278
9255DNA	-0.450612	-0.962093	-1.12957	-0.229696	-0.313831	-0.194452	-0.104063	0.510747	0.418939	0.258835	0.258835	-0.0610014	-0.0584384	-0.0584384	-0.0584384	0.14836	-0.946535	-0.948954	-0.89505	-0.843015	-0.825182	-0.0958935	-0.0958935	-0.471434	-0.518298	-0.576591	-1.35795	-1.22655	-1.17859	-1.50633	-1.48543	-0.347185	-0.236023	-0.236023	-0.824354	-0.82503	-0.82503	-0.82503	-0.822976	-1.09506	-1.09506	-1.10948	-0.959654	-0.929457	-0.86524	-0.855051	-0.0946884	-1.16336	-0.906758
9256DNA	-0.0331562	0.343258	0.733757	-0.238533	-0.150328	-0.218926	-0.0781268	-0.850981	-0.81151	-0.218286	-0.218286	-0.0610014	-0.105098	-0.105098	-0.105098	0.871464	0.389257	0.386838	0.440742	0.492777	0.289479	0.798539	0.798539	-0.493153	-0.540018	-0.447924	0.675922	0.734603	0.776184	0.672644	0.590121	0.129937	0.241099	0.241099	0.242593	0.241917	0.241917	0.241917	0.24397	0.508054	0.508054	0.522589	0.785197	0.815394	0.485562	0.495751	0.0284851	0.310018	0.317453
9258DNA	-0.154816	0.308208	0.0798745	-0.113416	0.00149403	-0.561742	-0.48329	0.839864	0.83685	-0.160742	-0.160742	-0.0505954	-0.119052	-0.119052	-0.119052	0.267282	-0.120069	-0.10317	-0.0620179	-0.613137	-0.101963	-1.35784	-1.35784	-0.414662	-0.470139	-0.399095	0.410677	0.226965	0.284638	0.808078	0.826318	-0.611338	-0.967589	-0.967589	0.138739	0.141087	0.141087	0.141087	0.143683	0.120659	0.120659	0.114233	0.351961	0.38105	0.107175	0.0386483	-0.178525	0.134072	0.231565
9259DNA	-0.340824	0.119094	-0.4947	-0.362661	0.380798	0.121281	0.221132	0.846406	0.844744	-0.299403	-0.299403	-0.0535644	-0.788091	-0.788091	-0.788091	0.0802724	-0.147848	-0.136629	-0.135167	0.0786592	0.30992	0.509082	0.509082	-0.0125143	0.228544	0.273611	0.551454	0.321143	0.351707	0.972778	0.983672	0.244231	-0.579649	-0.579649	0.22089	0.223311	0.223311	0.223311	0.203876	0.405809	0.405809	0.397389	0.760221	0.785311	-0.0911243	-0.115687	0.226415	0.290006	0.374793
9260DNA	-0.070205	0.587759	0.599727	-0.120674	0.597399	0.712132	0.308576	0.93351	0.984632	-0.370897	-0.370897	-0.0664931	-0.158982	-0.158982	-0.158982	-0.543703	0.444547	0.431766	0.357301	0.369305	0.605714	1.24877	1.24877	0.679309	0.687186	0.574933	0.688369	0.684238	0.653212	0.875708	0.889915	0.93067	1.06298	1.06298	0.276443	0.275106	0.275106	0.275106	0.278625	0.641875	0.641875	0.648504	0.204232	0.230699	0.783908	0.793677	0.474449	0.600258	0.656057
9262DNA	0.0612757	0.470208	0.224967	0.0477646	0.420378	0.736377	0.51456	-0.708396	-0.663745	-0.215719	-0.215719	-0.0629569	0.0485968	0.0485968	0.0485968	-0.50294	-0.887981	-0.889909	-0.840848	-0.712054	0.268362	1.24966	1.24966	0.198647	0.3532	0.279796	0.350908	0.380323	0.399725	0.482693	0.499259	0.191937	0.273414	0.273414	-0.0327664	-0.0333271	-0.0333271	-0.0333271	-0.0356793	0.409054	0.409054	0.421745	0.674987	0.705333	0.483272	0.485205	0.0639027	0.239859	0.238542
9264DNA	0.109203	0.149652	0.045034	0.245039	-0.0676495	-1.23408	-1.14931	0.577401	0.589929	-0.309043	-0.309043	-0.0577273	0.417224	0.417224	0.417224	0.419016	-0.22926	-0.221648	-0.222324	-0.953085	-0.0382884	-0.808348	-0.808348	-0.478004	-0.77431	-0.720772	0.2668	0.0503723	0.0198247	0.700231	0.70735	0.00290416	-0.192742	-0.192742	0.228046	0.229941	0.229941	0.229941	0.234584	0.0807293	0.0807293	0.0651623	0.239014	0.264488	0.152238	0.15531	0.06121	0.114914	-0.102544
9266DNA	-0.4847	0.304896	0.230101	-0.631571	0.079364	-0.700623	-0.617545	0.672965	0.676482	-0.296837	-0.296837	-0.0555199	-0.745751	-0.745751	-0.745751	0.457714	0.387827	0.379793	0.376413	0.374431	0.168237	-0.804783	-0.804783	0.0702156	-0.601252	-0.552179	0.555516	0.563946	0.567991	0.669594	0.676146	-0.0878929	-0.56404	-0.56404	0.193496	0.196033	0.196033	0.196033	0.201815	0.421637	0.421637	0.437323	-0.328828	-0.303589	0.793737	0.79713	0.379462	0.521974	0.724726
9271DNA	-0.172732	0.990307	0.702899	-0.381437	0.334781	0.304615	0.458153	-0.609398	-0.567616	0.446055	0.446055	-0.059172	-0.321317	-0.321317	-0.321317	-0.102146	-1.34324	-1.34299	-1.28775	-1.20576	0.126731	-0.891164	-0.891164	0.216365	0.141854	0.101269	0.105743	0.0570663	0.0894485	0.431749	0.444481	0.182598	0.197239	0.197239	0.183072	0.181638	0.181638	0.181638	0.183363	0.67665	0.67665	0.5981	0.79292	0.691521	-0.105485	-0.110932	0.128596	0.288303	0.398906
9272DNA	-0.114509	0.483015	0.385478	-0.147841	0.492702	0.320197	0.238964	-0.609398	-0.567616	-0.252915	-0.252915	-0.059172	-0.0460074	-0.0460074	-0.0460074	-0.102146	1.08001	1.08025	0.848969	0.930963	0.10019	0.7145	0.7145	-0.00548417	-0.0799952	-0.0648705	0.249699	0.247999	0.206905	0.431749	0.444481	0.202342	0.237668	0.237668	0.261118	0.259684	0.259684	0.259684	0.238064	0.531328	0.531328	0.529454	1.01254	1.04308	0.640482	0.643387	0.371315	0.392075	0.263801
9273DNA	-0.294657	0.0263471	-0.147165	-0.319649	0.064026	-0.632158	-1.5973	0.826923	0.822358	-0.19014	-0.19014	-0.04782	-0.169634	-0.169634	-0.169634	0.812476	-0.361902	-0.449728	-0.4084	-0.47786	0.0421558	0.168564	0.168564	-1.3884	-1.25817	-1.21066	0.401679	0.473262	0.511323	0.277246	0.258104	0.0792852	-0.87131	-0.87131	0.694	0.693952	0.693952	0.693952	0.699612	0.288923	0.288923	0.311687	0.620456	0.60595	0.372929	0.370365	0.0679426	0.0842243	-0.000515181
9274DNA	0.254701	0.00506904	0.0818488	0.40135	-0.40361	-0.549287	-0.392491	0.436501	0.474421	0.229437	0.229437	-0.058226	0.671517	0.671517	0.671517	-0.184968	0.0903861	0.0923864	0.146466	0.246504	0.133096	-0.0880041	-0.0880041	-0.130074	-0.187523	-0.130392	0.47339	0.547145	0.574466	0.139206	0.151695	-0.962731	-0.893071	-0.893071	0.086583	0.085424	0.085424	0.085424	0.0876373	-0.0183848	-0.0183848	-0.00819964	0.245642	0.276075	-0.0631486	-0.0601059	-0.0942886	-0.181197	-0.125971
9275DNA	-0.215097	0.44132	0.511376	-0.254686	0.300284	-0.314738	-0.165931	1.15271	1.14814	-0.19014	-0.19014	-0.04782	-0.343446	-0.343446	-0.343446	0.899626	0.374052	0.39537	0.436698	-0.954981	-0.0220634	-0.027731	-0.027731	0.179801	-0.0277192	0.0197908	0.235204	-0.0193711	0.0128823	0.704962	0.704191	0.172707	-0.87131	-0.87131	-0.0146215	-0.0127557	-0.0127557	-0.0127557	-0.0354868	0.25146	0.25146	0.263382	0.421173	0.450498	0.278659	0.283215	0.191086	0.377064	0.664249
9281DNA	0.361003	-0.549307	-0.567827	0.505278	-0.661601	-0.58112	-0.464787	-0.287441	-0.28808	0.51281	0.51281	-0.0514197	0.789018	0.789018	0.789018	-0.0672252	-1.24277	-1.2283	-1.22589	-0.91394	-0.532293	-0.329145	-0.329145	-0.460053	-0.240954	-0.218145	-0.20543	-0.119319	-0.125412	-0.428722	-0.426085	-0.639574	-0.513605	-0.513605	-0.435089	-0.433334	-0.433334	-0.433334	-0.423312	-0.416429	-0.416429	-0.396447	0.0825109	0.107905	-0.571801	-0.56739	-0.527476	-0.70845	-0.594705
9282DNA	0.0450854	0.278492	0.508496	-0.139066	1.25128	1.83461	1.94024	0.745451	0.761549	-0.354957	-0.354957	-0.055519	-1.53058	-1.53058	-1.53058	-0.749723	1.30012	1.30698	1.31441	1.54817	1.05317	0.417561	0.417561	1.72439	1.86955	1.82605	0.330009	0.4136	0.44319	-0.125821	-0.122133	1.21031	1.66461	1.66461	0.488133	0.488697	0.488697	0.488697	0.496605	0.627728	0.627728	0.641809	-1.43053	-1.4047	0.51794	0.521755	0.811134	0.733408	0.549965
9283DNA	0.305217	-1.44974	-1.08546	0.443641	-1.50916	-0.91564	-0.795918	-1.20035	-1.18297	0.12042	0.12042	-0.0558343	0.667068	0.667068	0.667068	-0.722116	-0.776181	-0.769908	-0.762087	-0.534343	-1.45232	-0.336276	-0.336276	-1.20367	-1.06419	-1.03245	-1.74048	-1.63481	-1.60551	-0.975925	-0.972156	-0.690991	-0.248131	-0.248131	-1.80688	-1.80641	-1.80641	-1.80641	-1.79866	-1.66434	-1.66434	-1.65072	-1.43681	-1.41094	-1.57623	-1.57246	-1.54569	-1.50385	-1.85893
9284DNA	0.0453804	0.491178	0.677068	-0.0634561	0.412539	0.442638	0.460129	-0.531956	-0.481339	1.4791	1.4791	1.6468	-0.0144818	-0.0144818	-0.0144818	-0.359121	0.295785	0.301088	0.138395	0.0656401	0.293537	0.538059	0.538059	0.139171	0.0870436	0.0839014	0.589371	0.606788	0.499964	0.738717	0.751793	0.181823	0.170483	0.170483	0.130029	0.134278	0.134278	0.134278	0.133445	0.211467	0.211467	0.220665	0.593271	0.580084	-0.0379144	-0.033565	6.19793e-05	0.110004	0.180213
9285DNA	0.300306	-0.169285	-0.0333319	0.485868	-2.09666	-1.98711	-1.88031	-0.531956	-0.481339	0.200351	0.200351	-0.0935639	0.661036	0.661036	0.661036	-0.359121	-0.220845	-0.215541	-0.141095	-0.183361	-0.199158	-1.37043	-1.37043	-0.703279	-0.755406	-0.67697	0.29958	0.331894	0.324367	0.374828	0.387904	-0.306728	-0.318067	-0.318067	-0.424191	-0.419943	-0.419943	-0.419943	-0.415932	-0.157356	-0.157356	-0.148158	0.433188	0.470939	-0.313474	-0.309124	-0.570481	-0.367117	-0.247439
9286DNA	-0.210951	0.507215	-0.0945427	-0.227928	0.581973	-0.532404	-0.466795	1.11222	1.12042	0.120977	0.120977	-0.0858117	-0.227315	-0.227315	-0.227315	0.473256	0.186815	0.206342	0.119604	0.208161	0.262361	0.470347	0.470347	0.223517	-0.0431559	-0.0123835	0.584434	0.603676	0.67026	0.669045	0.672026	0.220572	0.416382	0.416382	-0.0750151	-0.106206	-0.106206	-0.106206	-0.136303	0.631293	0.631293	0.628123	0.995708	1.02524	0.602478	0.580077	0.204811	0.191245	0.226932
9287DNA	0.0177047	-0.0795949	-0.0479063	-0.220369	0.739361	1.33447	1.37136	-1.12291	-1.09669	-0.380556	-0.380556	-0.0902263	-0.26982	-0.26982	-0.26982	0.382637	1.41669	1.42802	1.50775	1.61124	0.52501	0.675824	0.675824	1.15454	1.3164	1.27253	-0.478433	-0.370882	-0.454546	-0.992101	-0.987988	0.981211	1.37396	1.37396	0.512034	0.518189	0.518189	0.518189	0.528219	0.122325	0.122325	0.136327	-0.845063	-0.811982	0.400045	0.405259	0.538013	0.597595	0.686059
9300DNA	0.127122	0.610127	0.754794	-0.0206291	-0.216287	-1.27494	-1.31648	-0.70538	-0.666652	-0.226674	-0.226674	-0.0592597	0.0881223	0.0881223	0.0881223	-0.505265	0.389098	0.414784	0.517171	0.576723	0.393509	0.709083	0.709083	-0.498895	-0.444358	-0.387532	0.804699	0.878835	0.949149	0.698614	0.713648	-0.178911	-0.115727	-0.115727	0.030416	0.0302009	0.0302009	0.0302009	0.0386362	0.3034	0.3034	0.315363	0.520084	0.651459	0.376192	0.377456	-0.0681736	0.127284	0.119425
9301DNA	0.102278	0.668856	0.654829	0.0358857	-0.314111	-0.21804	-0.0693275	0.838689	0.877416	-0.226674	-0.226674	-0.0592597	0.154518	0.154518	0.154518	-0.505265	0.492528	0.518214	0.0948365	0.154389	0.258683	0.780546	0.780546	0.410462	0.464999	0.370752	0.462166	0.507466	0.539472	0.521419	0.536453	-1.06352	-1.00033	-1.00033	0.0888847	0.0886696	0.0886696	0.0886696	0.0971049	0.352491	0.352491	0.364454	0.652895	0.78427	0.445136	0.4464	-0.104215	0.0409343	0.00151543
9302DNA	0.309747	0.0800147	0.394609	0.37714	0.433163	1.0714	1.23074	-1.31778	-1.31381	0.297528	0.297528	-0.0507457	0.493497	0.493497	0.493497	0.147278	0.146782	0.188274	0.223189	0.445133	0.391409	0.662313	0.662313	1.2031	1.4112	1.42885	-0.00922108	0.106524	0.0363112	-0.284604	-0.271752	0.910705	1.2829	1.2829	0.85657	0.85883	0.85883	0.85883	0.871657	-0.255516	-0.255516	-0.260424	-0.515587	-1.74685	-0.465474	-0.462972	-0.159683	-0.41435	-0.367865
9303DNA	-0.275402	-0.00487333	0.289093	-0.295749	-0.0110957	-0.0587664	-0.122457	0.879168	0.872835	-0.165643	-0.165643	-0.0482231	-0.396508	-0.396508	-0.396508	0.771517	-0.337891	-0.437845	-0.348982	-0.777892	-0.389688	-1.363	-1.363	-0.76716	-1.21254	-1.15735	-0.0107159	0.0126927	0.0463008	0.0978656	0.110071	-0.457853	-0.948337	-0.948337	-0.601982	-0.598989	-0.598989	-0.598989	-0.627265	0.0842826	0.0842826	0.0676167	0.296797	0.426997	0.0660978	0.0689666	0.0354717	0.299933	0.51548
9304DNA	-0.229885	0.0375305	0.224635	-0.179667	-0.118963	-0.370016	-0.241644	0.786327	0.779995	-0.165643	-0.165643	-0.0482231	-0.07461	-0.07461	-0.07461	0.40354	-0.116043	-0.215996	-0.127133	-0.556043	-0.28224	0.0349442	0.0349442	-0.511887	-1.21254	-1.15735	-0.089101	-0.442434	-0.513795	0.392265	0.404471	0.241117	-0.948337	-0.948337	-0.105117	-0.108606	-0.108606	-0.108606	-0.0944778	0.126918	0.126918	0.13868	0.493091	0.623292	0.0660978	0.0689666	0.164227	0.429862	0.633917
9318DNA	0.00456749	0.144114	-1.11395	0.112118	0.386803	0.060579	0.0348901	0.928953	0.92526	-0.306048	-0.306048	-0.0515074	0.192621	0.192621	0.192621	0.475035	-0.0419124	-0.0547084	-0.0341133	-0.0309142	-0.0431796	0.29514	0.29514	-0.995867	-0.647721	-0.617874	0.272636	0.290933	0.357553	0.355028	0.359968	0.191476	0.703239	0.703239	0.176682	0.179656	0.179656	0.179656	0.119548	0.417587	0.417587	0.426091	0.773697	0.899932	0.281837	0.284607	-0.12091	-0.261504	-0.158021
9319DNA	-0.166304	-0.172264	-0.12155	-0.229787	0.196887	-0.0648285	-0.929779	-0.661252	-0.610873	0.319684	0.319684	-0.0647514	-0.291903	-0.291903	-0.291903	-0.35223	0.672448	0.687772	0.75356	0.790456	0.442081	1.13753	1.13753	0.700196	0.809475	0.790524	0.544817	0.409431	0.333126	1.00667	1.015	0.490544	0.640803	0.640803	0.166478	0.165603	0.165603	0.165603	0.175503	0.466903	0.466903	0.47096	0.590738	0.718383	0.663989	0.664834	0.528022	0.445133	0.451281
9321DNA	-0.576565	-0.414547	-0.699766	-0.472445	-0.411928	-0.358171	-0.322707	0.634853	0.66857	-0.21553	-0.21553	-0.0576522	-0.343323	-0.343323	-0.343323	0.291455	-0.403904	-0.39385	-0.312248	-0.232502	-0.700387	-0.0776744	-0.0776744	-0.277103	-0.358343	-0.293837	-0.998651	-0.863163	-0.867207	-1.42567	-1.41333	-0.166593	-0.0311193	-0.0311193	-0.687774	-0.684617	-0.684617	-0.684617	-0.687286	-0.870754	-0.870754	-0.875699	-0.459645	-0.437908	-0.70811	-0.704057	-0.0927003	-0.764006	-0.434877
9322DNA	-0.173559	-0.0118687	0.229253	-0.114547	0.129989	0.0626514	0.135613	1.01608	1.01247	-0.164961	-0.164961	-0.0485076	-0.315354	-0.315354	-0.315354	0.666934	-0.0480501	-0.0427397	0.0276568	-0.354999	-0.440653	-1.34166	-1.34166	-1.37829	-1.2946	-1.24859	-0.00556227	-0.121893	-0.0827871	0.352964	0.362968	-0.0600863	-0.54695	-0.54695	-0.423215	-0.417399	-0.417399	-0.417399	-0.415352	0.0833058	0.0833058	0.096355	0.684151	0.642206	0.180716	0.16923	-0.134233	0.143839	0.386892
9323DNA	-0.151056	0.33294	0.0209773	-0.169508	-0.218875	-0.21655	-0.285393	0.676061	0.672443	-0.164961	-0.164961	-0.0485076	-0.008494	-0.008494	-0.008494	0.532235	-0.14232	-0.142443	-0.10101	-0.464143	-0.0796809	-0.387415	-0.387415	-1.37829	-1.2946	-1.24859	0.340476	0.262321	0.27938	0.648915	0.658918	0.161762	-1.02407	-1.02407	-0.324461	-0.349134	-0.349134	-0.349134	-0.347087	0.0160535	0.0160535	-0.0058019	0.595376	0.607092	-0.22769	-0.222307	0.0470386	0.342092	0.605777
9324DNA	0.181838	0.250913	0.402397	-0.0370432	0.331964	0.860915	0.965516	-1.35997	-1.35329	-0.178911	-0.178911	-0.0510303	-0.356989	-0.356989	-0.356989	-0.630722	0.700502	0.722848	0.792592	0.998642	0.567283	0.245332	0.245332	1.33571	1.37391	1.33032	0.113289	0.190109	0.142916	0.0773893	0.0880392	1.18074	1.55656	1.55656	0.626007	0.631089	0.631089	0.631089	0.631836	0.131551	0.131551	0.14731	-1.44166	-1.42062	0.172286	0.177302	0.161331	0.233799	-0.564452
9336DNA	0.214431	-0.136226	0.039817	0.203434	0.524066	1.17842	1.26455	-1.33852	-1.32148	0.147343	0.147343	-0.0562066	0.284274	0.284274	0.284274	-0.505294	1.19864	1.21121	1.24492	1.43433	0.687003	0.474158	0.474158	1.30978	1.4084	1.38021	0.368761	0.464606	0.504705	0.076636	0.0805052	0.745551	1.21989	1.21989	0.568559	0.573073	0.573073	0.573073	0.575447	0.472434	0.472434	0.489314	-0.646497	-0.629228	0.408567	0.413209	0.309539	0.442562	-0.0965374
9337DNA	0.211897	-0.196379	-0.205878	0.351275	-0.032636	-0.322257	-0.233307	0.616745	0.62349	0.383142	0.383142	-0.0536839	0.533123	0.533123	0.533123	-0.146369	-0.0998572	-0.0826042	-0.0781568	-0.0242761	0.0454533	-0.800521	-0.800521	0.375698	0.400633	0.42513	0.253487	-0.0328195	0.00963426	0.758614	0.761837	0.0143657	-0.264834	-0.264834	-0.0564988	-0.0667639	-0.0667639	-0.0667639	-0.0630886	0.18208	0.18208	0.163746	0.223307	0.240307	0.463399	0.445137	0.0847127	0.246491	0.310868
9338DNA	-0.189937	0.672432	0.579171	-0.178082	0.344567	-0.0883323	-0.000834641	0.94708	0.9461	-0.305366	-0.305366	-0.0517919	-0.184961	-0.184961	-0.184961	0.386957	0.00436091	-0.0474245	-0.212626	-0.416136	0.168925	0.156778	0.156778	-0.908031	-0.729785	-0.709116	0.585576	0.559887	0.554419	0.788649	0.791387	-1.28582	-0.651249	-0.651249	0.368407	0.374204	0.374204	0.374204	0.378855	0.480791	0.480791	0.485372	0.853078	0.869877	0.632352	0.637636	0.0739155	0.0882818	0.241647
9339DNA	0.0953851	-0.286277	-0.332515	0.154577	0.0188907	-0.16474	-0.0943044	0.878187	0.920144	0.411377	0.411377	0.388973	0.219118	0.219118	0.219118	-0.244897	0.035243	0.0337713	0.0901029	0.206633	0.0568626	-0.511802	-0.511802	-0.232365	-0.232112	-0.191727	0.283097	0.272091	0.308983	0.524448	0.536032	0.0443404	-0.126534	-0.126534	0.162141	0.153248	0.153248	0.153248	0.150823	0.299362	0.299362	0.319656	0.426176	0.448632	0.351407	0.355412	-0.123316	-0.154535	-0.0924962
9340DNA	0.207792	-0.475333	-0.186387	0.305964	-0.465235	-0.54629	-0.625783	0.231923	0.273881	-0.287593	-0.287593	-0.0881482	0.38133	0.38133	0.38133	0.232225	0.035243	0.0337713	0.0901029	0.206633	-0.497804	-0.0781462	-0.0781462	-0.477077	-0.476824	-0.432989	-0.405049	-0.393739	-0.430415	-0.204144	-0.192561	-0.519931	-0.494511	-0.494511	-0.445059	-0.445698	-0.445698	-0.445698	-0.448124	-0.129098	-0.129098	-0.158823	-0.462388	-0.439931	0.0644086	0.068413	-0.388423	-0.462096	-0.710433
9341DNA	0.277123	0.0839992	0.348553	0.386827	-0.054348	-0.741732	-0.574426	0.777666	0.774563	0.25056	0.25056	-0.0771116	0.602512	0.602512	0.602512	0.627696	-0.124055	-0.105038	-0.124379	-0.911285	-0.411402	-0.640104	-0.640104	-0.680075	-0.702614	-0.656971	-0.0491059	-0.337802	-0.286765	0.393824	0.402578	-0.646661	-0.919636	-0.919636	-0.800911	-0.798343	-0.798343	-0.798343	-0.795076	0.129162	0.129162	0.116813	0.602598	0.62388	-0.0510444	-0.0795152	-0.125935	0.0980487	0.327004
9342DNA	0.039519	0.112963	0.111192	0.125263	-0.520811	-0.654581	-1.52867	0.226443	0.22334	0.94953	0.94953	1.09898	0.345201	0.345201	0.345201	0.52921	-1.30015	-1.28113	-1.23832	-0.911285	-0.221224	-1.33907	-1.33907	-0.533947	-0.334637	-0.288994	0.0933023	-0.0463176	0.00471993	0.430807	0.439562	-0.304238	-0.919636	-0.919636	0.34728	0.349849	0.349849	0.349849	0.353116	-0.136958	-0.136958	-0.21296	-0.08989	-0.0686081	-0.122108	-0.116499	-0.1372	-0.0911417	0.0480164
9343DNA	0.300293	-0.711046	-0.953352	0.392502	0.400826	0.855592	0.987524	-1.22557	-1.21838	0.23661	0.23661	-0.0796343	0.54931	0.54931	0.54931	-0.990294	-0.351924	-0.33759	-0.546964	-0.268043	0.146168	0.0547917	0.0547917	0.69656	0.850371	0.809951	-0.462169	-0.35603	-0.56262	-0.600466	-0.591064	0.786356	1.12079	1.12079	0.383927	0.385762	0.385762	0.385762	0.387728	-0.295373	-0.295373	-0.299418	-0.617271	-0.595721	-0.176168	-0.170926	0.111192	0.13712	0.225938
9345DNA	-0.276781	0.457938	0.286365	-0.575779	0.698767	0.863316	0.780728	-0.569047	-0.515438	-0.440204	-0.440204	-0.0936399	-0.755105	-0.755105	-0.755105	-0.0918616	0.846181	0.834348	0.85408	0.947954	0.866077	0.908004	0.908004	0.434752	0.489747	0.483732	0.979986	1.03031	1.0422	0.896723	0.901607	1.03413	1.09009	1.09009	0.4392	0.4379	0.4379	0.4379	0.43694	0.772883	0.772883	0.785271	0.903859	0.922585	0.829744	0.833329	0.623321	0.664847	0.638555
9346DNA	0.258746	-0.797723	-0.411089	0.304631	-0.471015	-0.571232	-0.43519	-0.0633593	-0.0560983	0.576814	0.576814	-0.0822879	0.377389	0.377389	0.377389	-0.0443322	-0.116588	-0.179899	-0.174077	-0.905073	-0.804951	-0.797937	-0.797937	-0.324024	-0.763255	-0.739123	-0.927032	-0.998637	-0.963995	-0.499024	-0.497051	-0.684913	-0.637519	-0.637519	-0.58012	-0.57812	-0.57812	-0.57812	-0.573225	-0.627242	-0.627242	-0.598514	-0.146311	-0.128793	-0.833175	-0.82794	-0.268422	-0.175313	-0.00564122
9353DNA	-0.0311807	0.325183	0.11906	-0.256281	0.163911	0.258944	-0.228612	0.73837	0.77363	0.274175	0.274175	0.410717	-0.322541	-0.322541	-0.322541	0.0521086	0.0410857	0.0440138	0.0397401	-0.22624	0.352135	0.580939	0.580939	0.864773	0.795431	0.774375	-0.0425841	-0.116397	-0.0613105	0.457321	0.466956	0.539616	0.616844	0.616844	0.490345	0.494479	0.494479	0.494479	0.497061	0.277305	0.277305	0.291115	-0.277596	-0.25543	-0.0844234	-0.087704	0.023864	0.298632	0.55962
9354DNA	-0.0339084	0.494514	0.391969	0.0442189	0.204151	0.118666	0.168455	0.620162	0.620726	-0.292782	-0.292782	-0.0605442	0.132235	0.132235	0.132235	0.363569	-0.108133	-0.0944931	-0.0751747	-0.198066	-0.114226	0.0259591	0.0259591	-1.09385	-0.903711	-0.869076	0.299817	0.377378	0.270618	0.273837	0.273862	-0.40619	-0.78411	-0.78411	0.00458413	0.000500562	0.000500562	0.000500562	0.0104023	0.329668	0.329668	0.326991	0.966788	0.984015	0.205798	0.211109	0.105838	0.0426879	0.240063
9355DNA	-0.270941	0.141872	0.278405	-0.269143	-0.133417	-0.420331	-0.546725	0.734215	0.729565	-0.14889	-0.14889	-0.0566292	-0.269312	-0.269312	-0.269312	0.41639	-0.281428	-0.299862	-0.242012	-1.18638	-0.280423	-0.408071	-0.408071	-1.04893	-1.41908	-1.36038	0.22506	-0.0815503	-0.0362244	0.82511	0.832239	-0.517327	-1.1267	-1.1267	-0.920534	-0.957024	-0.957024	-0.957024	-0.997705	0.351187	0.351187	0.320721	0.965367	0.947628	0.253523	0.22771	0.0055492	0.329589	0.596992
9356DNA	-0.149383	0.212936	0.0774906	-0.0599958	0.0148828	-0.172547	-0.0696037	0.862245	0.857595	-0.14889	-0.14889	-0.0566292	-0.00731882	-0.00731882	-0.00731882	-0.223935	0.0289419	0.0500167	0.107866	-0.709263	-0.271693	0.250471	0.250471	-1.52605	-1.41908	-1.36038	0.103234	0.0172039	-0.0766531	0.528725	0.535854	-0.127356	-0.281599	-0.281599	-0.21337	-0.206394	-0.206394	-0.206394	-0.206965	0.224269	0.224269	0.248703	0.903739	0.924865	0.142215	0.147717	-0.0891174	0.229632	0.47529
9357DNA	0.311677	-1.06584	-0.698988	0.471388	-0.07953	0.376006	0.53532	-0.432107	-0.513608	-0.16284	-0.16284	-0.0591518	0.69876	0.69876	0.69876	-0.327587	-0.0157078	0.000683987	0.0409401	0.370671	-0.0379165	0.446526	0.446526	0.290154	0.351621	0.344565	0.127547	0.28234	0.324148	-1.18342	-1.17564	0.361289	0.701752	0.701752	0.422846	0.429089	0.429089	0.429089	0.432501	-0.111321	-0.111321	-0.0879183	-1.49483	-1.47343	0.0795046	0.0846395	-0.182632	-0.0718774	-0.535453
9359DNA	0.227952	0.345927	0.636733	0.172909	0.747596	1.31046	1.39476	0.139012	0.155025	-0.313707	-0.313707	-0.0643282	0.134734	0.134734	0.134734	-0.679281	0.850191	0.856806	0.877521	1.19061	0.878535	1.10417	1.10417	1.62955	1.75144	1.72557	0.230597	0.359983	0.314211	-0.900176	-0.899182	1.13331	1.5723	1.5723	0.209391	0.215066	0.215066	0.215066	0.223015	0.174806	0.174806	0.195015	-0.444394	-0.426764	0.540856	0.545617	0.232257	0.296052	0.3018
9360DNA	-0.0865696	-0.208954	0.0963303	-0.0443199	-0.143797	0.387419	0.493355	-0.275961	-0.259949	-0.313707	-0.313707	-0.0643282	0.034908	0.034908	0.034908	0.896677	0.587756	0.594371	0.618327	0.931416	-0.049293	0.128992	0.128992	0.73842	0.860316	0.828679	-0.633183	-0.663498	-0.618037	-0.201206	-0.200212	-0.00656454	0.432418	0.432418	0.646859	0.652534	0.652534	0.652534	0.660484	-0.346332	-0.346332	-0.401844	-0.444394	-0.426764	-0.541101	-0.53634	0.374578	-0.452303	-0.836087
9365DNA	0.225695	-0.521822	-1.01934	0.322259	-0.372042	-0.477092	-0.358287	-0.685517	-0.642847	0.410418	0.410418	-0.0941868	0.42596	0.42596	0.42596	-0.605973	0.0890547	0.13195	0.197743	0.187713	-0.0876639	0.523889	0.523889	-0.669571	-0.669691	-0.804277	0.252812	0.360207	0.406282	-0.47476	-0.464829	-0.0521254	0.100506	0.100506	-0.0918031	-0.0896622	-0.0896622	-0.0896622	-0.0851746	0.0628554	0.0628554	0.073898	0.18347	0.197566	0.293867	0.303696	-0.212435	-0.0734592	-0.202933
9366DNA	0.226263	0.158273	-0.923843	0.33807	-0.136756	-0.480353	-0.577814	0.744972	0.745157	0.246113	0.246113	0.39334	0.564381	0.564381	0.564381	0.543684	-0.479738	-0.490077	-0.437034	-0.591009	-0.310077	-1.34579	-1.34579	-1.36363	-1.17607	-1.05087	0.217606	0.119101	0.174889	0.616187	0.62345	-0.629898	-0.94468	-0.94468	-0.00972828	-0.00456265	-0.00456265	-0.00456265	-0.0364988	-0.0321727	-0.0321727	-0.0757876	0.390793	0.403781	-0.407849	-0.499169	-0.29646	-0.19256	-0.0472184
9367DNA	0.0794813	-0.034852	0.117549	0.183587	-0.0492047	-0.234371	-0.260393	0.828446	0.828631	0.246113	0.246113	-0.0837808	0.389414	0.389414	0.389414	0.412405	-0.417591	-0.832499	-0.779457	-0.591009	-0.304287	-0.646824	-0.646824	-0.664657	-0.698944	-1.05087	-0.00203818	-0.312858	-0.25707	0.569611	0.576874	-0.077056	-0.94468	-0.94468	-0.528641	-0.523475	-0.523475	-0.523475	-0.540772	0.0278252	0.0278252	0.0367008	0.374087	0.387075	0.176721	0.188062	-0.237033	-0.127758	0.167625
9368DNA	0.246977	-0.76544	-0.248024	0.285905	0.371818	0.880455	0.97577	-0.298311	-0.287826	1.27356	1.27356	1.37609	0.413527	0.413527	0.413527	0.42812	0.638344	0.695873	0.720787	0.861119	0.309963	0.2836	0.2836	1.14401	1.28607	1.33048	-0.365231	-0.241021	-0.234584	-0.717591	-0.709681	0.668809	1.10757	1.10757	0.336562	0.340994	0.340994	0.340994	0.346764	-0.213814	-0.213814	-0.217489	-1.38374	-1.37049	-0.0372834	-0.0263085	0.303152	-0.225312	-0.164683
9375DNA	-0.46208	0.578665	0.933845	-0.664366	0.423987	-0.399792	-0.318303	1.22678	1.24762	-0.395826	-0.395826	-0.0914798	-0.881743	-0.881743	-0.881743	1.08695	0.240765	0.288518	0.22701	-0.0607413	0.187056	0.367359	0.367359	-0.460888	-0.957366	-0.848583	0.477989	0.467233	0.50427	0.722	0.723129	0.312688	-0.783505	-0.783505	0.0104472	-0.0209213	-0.0209213	-0.0209213	-0.0107396	0.615512	0.615512	0.620397	1.03259	1.04208	0.683013	0.682956	0.359642	0.394441	0.605807
9376DNA	0.227087	-0.311558	-0.0541181	0.270394	-0.00411695	0.657697	0.738702	-1.27647	-1.2582	0.0847832	0.0847832	-0.0908492	0.332794	0.332794	0.332794	-1.22594	0.724271	0.773195	0.79157	0.92729	0.0314306	-0.330592	-0.330592	0.817732	1.0316	1.07465	-0.755007	-0.632106	-0.849752	-0.901457	-0.90049	0.230633	0.790799	0.790799	0.0603984	0.0644456	0.0644456	0.0644456	0.0749526	-0.832842	-0.832842	-0.816996	-1.27499	-1.26556	-1.51171	-1.50102	-0.174255	-0.100866	-0.69345
9380DNA	-0.168712	0.00127457	0.180046	-0.162355	0.0486454	0.0709238	0.206943	-0.722051	-0.686459	0.242666	0.242666	-0.0638198	-0.100526	-0.100526	-0.100526	-0.109143	0.0686229	0.0578344	0.157664	0.139467	-0.0205078	-1.36038	-1.36038	0.0577444	0.0103088	-0.157292	0.282072	-0.246277	-0.191348	1.04423	1.06264	-0.226571	-0.208453	-0.208453	-0.035138	-0.0349834	-0.0349834	-0.0349834	-0.0468697	0.312392	0.312392	0.323876	0.4161	0.465015	0.524385	0.528981	0.186939	0.293586	0.413415
9381DNA	0.00486928	0.53945	0.0709012	0.0260641	0.153487	0.154088	0.290107	1.16444	1.20003	-0.234455	-0.234455	-0.0638198	0.114777	0.114777	0.114777	-0.109143	0.0853286	0.0919142	-0.101169	-0.119366	0.0732018	0.32982	0.32982	-0.0808232	-0.128259	-0.029429	0.22981	0.306199	0.303685	0.228171	0.22988	0.695367	0.59022	0.59022	0.150733	0.150888	0.150888	0.150888	0.144151	0.297746	0.297746	0.292141	0.67767	0.726585	0.273558	0.251605	-0.0212027	0.122736	0.173957
9382DNA	-0.152982	0.517274	0.546547	-0.227336	0.677842	0.874537	0.937076	1.19702	1.24298	-0.385323	-0.385323	-0.0689961	-0.366814	-0.366814	-0.366814	0.0162845	0.750814	0.747623	0.810467	0.775629	0.461391	-0.819239	-0.819239	-0.0986183	-0.0996353	-0.0223168	0.722502	0.816012	0.812822	0.278501	0.261171	0.621	0.737638	0.737638	0.312817	0.312403	0.312403	0.312403	0.316774	0.34045	0.34045	0.344483	0.659581	0.62526	0.347032	0.34778	0.463707	0.471287	0.338079
9388DNA	0.080578	0.18318	-0.0177662	0.12783	0.441667	1.15092	1.16856	-1.30975	-1.28514	-0.318083	-0.318083	-0.0595573	0.238034	0.238034	0.238034	-0.231987	-1.24561	-1.24275	-1.23226	-1.02707	0.567287	0.361208	0.361208	1.19202	1.26237	1.23886	0.449911	0.503569	0.499298	0.448886	0.455964	0.400322	0.927154	0.927154	1.19154	1.19366	1.19366	1.19366	1.19737	0.0840301	0.0840301	0.09861	-0.398908	-0.36918	-0.0652359	-0.0611555	0.245741	0.0718564	0.0652458
9389DNA	-0.273131	0.728313	0.379295	-0.325646	0.337309	0.277754	-0.226071	1.00719	1.01377	-0.29367	-0.29367	-0.0551426	-0.517437	-0.517437	-0.517437	0.510053	0.355992	0.367048	0.299575	0.111848	0.0747043	0.306191	0.306191	-0.0855576	0.0644146	0.100035	0.401014	0.166311	0.216886	0.8419	0.847846	0.218825	-0.585475	-0.585475	-0.234856	-0.231458	-0.231458	-0.231458	-0.225468	0.529028	0.529028	0.549962	1.07741	1.10666	0.255942	0.260664	0.276374	0.49808	0.664992
9390DNA	0.00996468	0.71909	0.516404	-0.00350996	0.259905	0.176191	0.215694	-0.468681	-0.426403	-0.223689	-0.223689	-0.0696155	0.0909834	0.0909834	0.0909834	-0.232464	0.080204	0.074551	0.108275	0.120662	0.408459	0.295208	0.295208	-0.402699	-0.414432	-0.329416	0.645934	0.740166	0.771311	0.393617	0.418068	0.159515	0.00541064	0.00541064	0.437006	0.435772	0.435772	0.435772	0.43407	0.640366	0.640366	0.646529	0.890693	0.907932	0.616008	0.620647	0.350153	0.560154	0.352258
9391DNA	0.307024	-1.13217	-1.00211	0.457383	-0.7594	-0.930264	-0.952046	-0.468681	-0.426403	0.253433	0.253433	-0.0696155	0.572587	0.572587	0.572587	-0.232464	-0.451275	-0.456928	-0.423204	-0.410817	-1.13062	-1.358	-1.358	-0.852668	-0.864401	-0.975679	-1.03228	-0.901308	-0.870163	-1.37724	-1.35278	-1.11924	-1.27334	-1.27334	-1.08353	-1.08476	-1.08476	-1.08476	-1.08646	-0.755692	-0.755692	-0.749529	-0.794409	-0.77717	-1.0063	-1.00166	-0.970211	-0.7186	-0.49284
9392DNA	-0.260745	0.59968	0.52256	-0.428104	1.076	0.696099	0.752924	1.833	1.8895	-0.379787	-0.379787	-0.0757379	-0.580595	-0.580595	-0.580595	-0.0242142	0.730026	0.71284	0.710738	0.688441	0.792274	-0.341274	-0.341274	0.955113	0.986747	0.989076	0.684446	0.751912	0.728262	0.459192	0.452971	1.19635	1.10644	1.10644	0.718393	0.716315	0.716315	0.716315	0.715754	0.868673	0.868673	0.866024	0.816233	0.829808	0.832514	0.799945	0.84184	0.830841	0.869394
9393DNA	-0.120272	0.53419	0.387148	-0.150344	0.0142463	-0.10931	-0.0212207	-0.400636	-0.354497	-0.22892	-0.22892	-0.0705615	-0.0631946	-0.0631946	-0.0631946	-0.149642	-1.1525	-1.15991	-1.12503	-1.13068	0.327857	0.231532	0.231532	0.560717	0.531922	0.499665	0.345446	0.424946	0.455208	0.220531	0.245224	-0.653136	-0.841575	-0.841575	0.280421	0.278912	0.278912	0.278912	0.276722	0.767662	0.767662	0.771798	0.814402	0.831742	0.664021	0.668522	0.369095	0.503424	0.396633
9394DNA	-0.0797209	0.149706	-1.01079	-0.200852	0.543285	0.208621	0.13848	-0.400636	-0.354497	-0.22892	-0.22892	-0.0705615	-0.161061	-0.161061	-0.161061	1.36887	0.50071	0.493301	0.366333	0.360677	0.539462	1.08917	1.08917	0.320675	0.29188	0.308366	0.585068	0.57718	0.607442	0.855721	0.685519	0.577313	0.388874	0.388874	0.501745	0.500236	0.500236	0.500236	0.498046	0.565336	0.565336	0.563727	0.705258	0.722597	0.605695	0.610196	0.500037	0.696674	0.659993
9405DNA	0.264004	-1.40693	-0.887774	0.34858	-1.63282	-1.25753	-1.20749	-1.01427	-0.993815	0.146159	0.146159	-0.0669086	0.417005	0.417005	0.417005	-0.797219	-1.06182	-1.06261	-1.07553	-0.929424	-2.01408	-0.804135	-0.804135	-1.06213	-0.871249	-0.823691	-1.71435	-1.57905	-1.55695	-0.968846	-0.953197	-0.843826	-0.613285	-0.613285	-1.08795	-1.08746	-1.08746	-1.08746	-1.08347	-1.92176	-1.92176	-1.9117	-1.38626	-1.37362	-1.52001	-1.51459	-1.62602	-2.06461	-1.79212
9406DNA	0.279463	-0.0530925	-0.387502	0.364301	-1.19756	-0.716029	-0.667919	-1.19572	-1.18557	-0.317012	-0.317012	-0.0643859	0.468197	0.468197	0.468197	-0.540956	-1.0558	-1.05191	-1.06792	-0.873696	-0.412589	-0.322939	-0.322939	-0.909847	-0.673469	-0.631013	-0.204636	-1.01407	-0.989606	0.469141	0.484143	-0.814445	-0.492344	-0.492344	-1.45324	-1.45202	-1.45202	-1.45202	-1.44673	-1.15865	-1.15865	-1.14496	-1.33599	-1.32363	-0.95184	-0.946063	-0.423215	-1.21779	-1.3233
9407DNA	0.252308	0.301614	0.514468	0.325259	0.243307	0.317535	0.364193	0.37576	0.378191	0.392421	0.392421	0.636476	0.448313	0.448313	0.448313	0.488376	0.380083	0.387483	0.369151	0.344191	0.139487	-0.797004	-0.797004	-0.318514	-0.525133	-0.486505	0.331248	0.374049	0.371789	0.379989	0.346202	-0.792409	-0.401638	-0.401638	0.264095	0.265867	0.265867	0.265867	0.272137	0.00340561	0.00340561	-0.0222419	0.292765	0.30493	-0.184587	-0.178535	0.127158	0.139796	0.222736
9408DNA	-0.856189	-0.337361	-0.760342	-0.989548	-0.574244	-0.818136	-0.617998	0.73325	0.750899	-0.257908	-0.257908	-0.0857952	-1.45474	-1.45474	-1.45474	0.148761	-0.0163402	-0.00775463	0.0866011	0.114737	-0.863139	-0.342005	-0.342005	-0.604546	-0.569408	-0.572383	-0.956621	-0.9078	-0.844309	-0.857566	-0.84314	-0.708075	-0.564697	-0.564697	-0.0270058	-0.0260919	-0.0260919	-0.0260919	-0.021552	-1.11399	-1.11399	-1.12118	-0.826898	-0.780812	-1.28006	-1.26962	-0.0658152	-0.86126	-0.769576
9409DNA	-0.0767693	0.437632	0.73102	-0.359921	-0.0619767	0.160581	-0.180386	0.61561	0.633259	-0.257908	-0.257908	-0.0857952	-0.489292	-0.489292	-0.489292	0.498639	0.00175803	0.0103436	-0.224648	-0.196512	0.184994	0.53568	0.53568	0.454049	0.489187	0.491873	0.0763789	-0.0627022	-0.101322	0.447785	0.462212	0.758581	0.884671	0.884671	0.549507	0.549938	0.549938	0.549938	0.554478	0.248955	0.248955	0.263373	-0.234822	-0.254003	-0.166112	-0.155677	-0.0911739	0.233046	0.447669
9410DNA	0.159051	0.567233	0.544514	0.220983	0.00193464	0.0436902	-0.508048	1.00697	1.03234	-0.26837	-0.26837	-0.0876872	0.433091	0.433091	0.433091	0.625654	-0.201592	-0.196518	-0.376485	-0.384436	0.168676	0.600318	0.600318	-0.0121341	-0.01112	0.0473457	0.460975	0.53774	0.552418	0.332507	0.347419	0.561512	0.636219	0.636219	0.101026	0.10139	0.10139	0.10139	0.104954	0.369793	0.369793	0.388838	0.39721	0.443497	0.677553	0.662442	-0.129932	0.105881	0.2437
9411DNA	0.0348762	0.0330733	0.0673931	0.166719	0.131477	0.322077	0.383372	0.854361	0.879735	1.64011	1.64011	1.80994	0.301213	0.301213	0.301213	-0.0535723	0.158305	0.163378	0.0602075	0.0522563	-0.0558011	0.0759445	0.0759445	0.0736346	0.0746487	0.0670898	0.178619	0.0570365	0.118762	0.55015	0.558674	-1.09809	-1.02338	-1.02338	0.256319	0.256683	0.256683	0.256683	0.260247	0.358111	0.358111	0.377156	0.493688	0.539975	0.424612	0.366952	0.0217607	0.310202	0.462429
9412DNA	0.136313	0.0585761	-0.216327	0.133371	-0.0162344	0.149407	0.351239	-0.878832	-0.852171	0.207007	0.207007	-0.0880026	0.328048	0.328048	0.328048	-0.980207	0.0621691	0.066657	0.202347	0.172869	0.280402	0.590761	0.590761	0.0451578	0.0404845	0.126985	0.654633	0.570816	0.632248	0.977797	0.992789	-0.0603677	0.00289504	0.00289504	0.0155121	0.0157844	0.0157844	0.0157844	0.00443969	0.223318	0.223318	0.241909	0.736092	0.780456	0.253065	0.204971	-0.129092	0.140717	-0.16223
9416DNA	-0.0730623	0.313645	0.303752	0.00827011	0.406019	0.0461024	-0.0332578	0.921583	0.904535	-0.347743	-0.347743	-0.0799349	-0.0268699	-0.0268699	-0.0268699	0.128728	0.0202995	0.0395967	0.122072	0.275359	0.20642	1.03889	1.03889	-0.194081	-0.94085	-0.902651	0.517952	0.528606	0.568454	0.555124	0.559941	-0.286791	-0.598561	-0.598561	-0.00392059	-0.000367227	-0.000367227	-0.000367227	-0.0314349	0.414782	0.414782	0.410957	0.719628	0.756105	0.3914	0.403066	0.0454224	0.167347	0.312183
9417DNA	0.178835	0.455946	0.227026	0.0393952	0.647807	1.37157	1.50247	-1.49247	-1.49149	-0.372156	-0.372156	-0.0843496	-0.115182	-0.115182	-0.115182	0.0624116	1.13971	1.15081	1.23395	1.37175	0.815217	0.530163	0.530163	1.42796	1.64194	1.49815	0.206244	0.169863	0.0365838	0.375898	0.381846	1.21134	1.69358	1.69358	0.437989	0.440259	0.440259	0.440259	0.449842	0.300004	0.300004	0.261315	0.211089	0.252706	0.541704	0.552727	0.541266	0.209088	0.0243004
9418DNA	-0.140966	0.101077	0.215634	-0.127784	0.369439	0.578739	0.749308	-0.857385	-0.820361	1.28659	1.28659	-0.0931789	-0.122494	-0.122494	-0.122494	0.576584	0.116272	0.110983	-0.0121609	-0.06992	0.391198	1.04066	1.04066	0.404379	0.460135	0.426235	0.601345	0.598293	0.643329	0.73699	0.745201	0.123229	-0.19211	-0.19211	-0.0361346	-0.0364309	-0.0364309	-0.0364309	-0.0314018	0.565919	0.565919	0.547417	0.690426	0.574782	0.525497	0.535237	0.479005	0.390821	0.532318
9429DNA	0.173959	1.33612	1.46791	-0.278837	0.167784	0.283774	-0.250093	0.859289	0.888922	0.724497	0.724497	0.625929	-0.426568	-0.426568	-0.426568	0.300459	-0.268998	-0.262475	-0.630505	-0.605923	0.569818	0.489868	0.489868	0.744375	0.693291	0.683784	0.445139	0.33308	0.37342	0.866108	0.876523	0.903985	1.00593	1.00593	0.316654	0.316885	0.316885	0.316885	0.317106	0.517339	0.517339	0.519249	0.667821	0.688732	-0.235961	-0.265927	-0.00377795	0.284717	0.524915
9430DNA	-0.906859	-0.691455	-0.571106	-0.9074	-0.335935	-0.393386	-0.231207	0.590444	0.620077	-0.229745	-0.229745	-0.0730412	-1.08069	-1.08069	-1.08069	-0.0675176	0.149145	0.155668	0.264759	0.289341	-0.843977	-0.884269	-0.884269	-0.576002	-0.626162	-0.65684	-1.14344	-1.12932	-1.08898	-0.818139	-0.807724	-0.544365	-0.507769	-0.507769	-0.624815	-0.624583	-0.624583	-0.624583	-0.624362	-0.833966	-0.833966	-0.900033	-0.362914	-0.342002	-0.971915	-0.964897	0.0587555	-0.750479	-0.617096
9431DNA	0.37851	0.0707666	0.403479	0.538911	0.412139	0.871467	1.01267	-0.475692	-0.473095	-0.193126	-0.193126	-0.0664192	0.778581	0.778581	0.778581	-0.279294	0.795654	0.814469	0.904214	1.0551	0.388473	-0.0284758	-0.0284758	0.877243	0.944808	0.909064	0.176168	0.260548	0.242267	0.0403109	0.0490292	0.661856	1.01135	1.01135	0.452098	0.454254	0.454254	0.454254	0.457891	-0.022732	-0.022732	0.00185037	-0.561974	-0.541768	0.187894	0.195875	0.0913438	0.264616	0.203862
9432DNA	0.415512	0.564767	-0.180703	0.233863	-0.388874	0.435993	0.152489	-1.91841	-1.92751	-0.11622	-0.11622	-0.04387	0.633517	0.633517	0.633517	-1.28862	0.0504	0.083634	0.131251	0.431747	0.803789	1.51897	1.51897	0.991535	1.11874	1.11408	1.1536	1.30951	1.36732	0.468856	0.477882	0.895316	1.58402	1.58402	0.538177	0.543605	0.543605	0.543605	0.550251	0.570046	0.570046	0.609374	0.696658	0.731391	0.803189	0.808294	0.115736	0.226711	-0.287548
9433DNA	0.339515	0.626363	0.773539	0.239895	0.427435	1.23104	1.38093	-0.55668	-0.565781	-0.11622	-0.11622	-0.04387	0.111526	0.111526	0.111526	-0.443522	0.44124	0.474474	0.522091	0.822587	0.634626	0.854076	0.854076	1.50918	1.63639	1.59747	0.401889	0.487924	0.569252	0.322728	0.331754	0.690882	1.37959	1.37959	1.04767	1.0531	1.0531	1.0531	1.05975	0.150298	0.150298	0.140095	0.256364	0.291096	0.264598	0.269703	-0.0190553	-0.137676	0.0879168
9436DNA	-0.909649	-0.311096	-0.408597	-0.975676	-0.334216	-0.211888	-0.159098	0.449593	0.490476	-0.191988	-0.191988	-0.0580708	-1.30021	-1.30021	-1.30021	0.00318047	-0.569912	-0.562061	-0.504144	-0.457785	-0.681555	-0.134991	-0.134991	-0.493644	-0.55281	-0.565957	-0.630232	-0.50612	-0.465284	-1.09384	-1.0877	-0.596117	-0.456994	-0.456994	-0.679057	-0.679032	-0.679032	-0.679032	-0.678659	-0.758507	-0.758507	-0.791371	-0.696081	-0.681766	-0.878653	-0.874837	-0.00078925	-0.943623	-0.775544
9437DNA	0.44467	0.00514724	0.163396	0.576132	0.310905	0.724967	0.823865	-1.1467	-1.12384	-0.167575	-0.167575	-0.0536562	0.838235	0.838235	0.838235	0.370006	-0.337528	-0.321482	-0.268974	-0.138412	0.356276	0.516752	0.516752	0.760668	0.781124	0.808332	-0.49312	-0.672694	-0.714887	0.0901858	0.0951982	0.76609	1.06544	1.06544	0.271427	0.272735	0.272735	0.272735	0.275385	0.171151	0.171151	0.194328	0.211418	0.225263	-0.192517	-0.18806	-0.0931133	0.107173	0.17702
9438DNA	0.321996	0.0106858	0.276842	0.360004	0.286148	0.948158	1.004	-1.30671	-1.28378	-0.304493	-0.304493	-0.0563099	0.531791	0.531791	0.531791	-0.955874	1.21038	1.22133	1.23376	1.3958	0.637272	0.618266	0.618266	1.14438	1.27076	1.20397	0.125893	0.250762	0.261934	-0.700468	-0.702883	0.879739	1.36917	1.36917	0.000808537	0.00228161	0.00228161	0.00228161	0.00786026	0.429768	0.429768	0.449126	-0.461677	-0.451865	0.7694	0.77385	0.342645	0.62633	0.681085
9439DNA	0.1673	0.195294	-1.18848	0.29255	-0.0726311	-0.00673444	0.19706	-0.167788	-0.57854	-0.209899	-0.209899	-0.0658905	0.430652	0.430652	0.430652	-0.441787	0.491654	0.496199	0.563142	0.545379	-0.111034	0.101285	0.101285	-0.0460102	-0.0278894	-0.0412315	0.190068	0.284514	0.328037	-1.21174	-1.20431	-1.30277	-1.13776	-1.13776	0.0212165	0.0209357	0.0209357	0.0209357	0.0215981	0.0191414	0.0191414	0.0362212	0.208174	0.243755	0.233453	0.235337	-0.029401	0.144742	0.224727
9440DNA	0.207867	-0.0577286	0.173244	0.337487	-0.247227	-0.15767	0.0461239	-0.644909	-0.57854	-0.209899	-0.209899	-0.0658905	0.483599	0.483599	0.483599	0.257183	-0.263889	-0.259344	-0.499269	-0.517032	0.0180323	-1.36111	-1.36111	0.365844	0.383965	0.443786	0.00545362	0.0998993	0.0688429	-1.21174	-1.20431	-0.825649	-1.13776	-1.13776	0.0782203	0.0779395	0.0779395	0.0779395	0.0786019	0.123809	0.123809	0.140888	0.264902	0.300483	0.209697	0.211581	-0.155323	-0.0430141	-0.0470141
9441DNA	-0.0226025	0.640973	0.67775	-0.0751101	-0.13667	-0.122773	-0.853615	-0.486139	-0.410758	-0.222106	-0.222106	-0.0680978	0.0185125	0.0185125	0.0185125	-0.248536	0.109478	0.109925	0.19304	0.133176	0.162103	0.710869	0.710869	-0.236768	-0.258459	-0.194173	0.452914	0.520023	0.58376	0.184585	0.192576	0.215589	0.300485	0.300485	-0.192271	-0.193194	-0.193194	-0.193194	-0.19367	0.426563	0.426563	0.392624	0.652397	0.688213	0.512709	0.514272	-0.00182307	0.15634	0.181412
9442DNA	-0.491507	0.16044	0.0513719	-0.627816	0.276653	-0.430754	-1.21949	1.05121	1.07832	-0.310198	-0.310198	-0.0619222	-0.783716	-0.783716	-0.783716	0.920455	0.541368	0.538263	0.570483	0.670991	-0.0488868	-0.106236	-0.106236	-0.134584	0.108899	0.128711	0.0708194	0.0471037	-0.0726943	0.447123	0.445423	0.711609	-0.417232	-0.417232	0.153453	0.155262	0.155262	0.155262	0.154075	0.271007	0.271007	0.260607	0.566298	0.549824	-0.0947791	-0.0919395	0.504599	0.709239	0.910503
9443DNA	-0.203693	0.336015	0.473306	-0.256214	0.421973	0.276075	0.440132	0.99262	1.02429	0.177386	0.177386	0.417091	-0.281501	-0.281501	-0.281501	0.261453	0.863034	0.87829	0.908191	1.04378	0.182887	0.239243	0.239243	-0.180073	-0.856709	-0.840724	0.440831	0.486227	0.433027	0.525463	0.523278	0.681467	-0.326526	-0.326526	0.414766	0.417125	0.417125	0.417125	0.419679	0.23261	0.23261	0.240027	0.556676	0.587318	-0.222791	-0.219676	0.0792735	-0.0672906	-0.0969396
9444DNA	0.287708	-0.805676	-0.386752	0.393153	0.00022809	0.537391	0.657585	-1.09977	-1.05008	0.152973	0.152973	-0.0644449	0.477295	0.477295	0.477295	-0.418992	0.745358	0.75242	0.78773	0.879631	-0.0111731	-0.80928	-0.80928	0.628575	0.826559	0.761609	-0.765478	-0.671465	-0.612882	-0.823373	-0.824426	0.698315	1.20219	1.20219	-0.374974	-0.373899	-0.373899	-0.373899	-0.368193	-0.382318	-0.382318	-0.374588	-0.975324	-0.944212	-0.113272	-0.1108	-0.110589	-0.520265	-0.593281
9448DNA	-0.107114	0.533991	0.617335	-0.125667	-0.176179	-0.0793076	0.126181	-0.486139	-0.410758	-0.222106	-0.222106	-0.0680978	-0.0329053	-0.0329053	-0.0329053	-0.248536	-1.63088	-1.63044	-1.54732	-1.60719	0.0518974	0.17939	0.17939	-0.330805	-0.352496	-0.28821	0.429393	0.375983	0.329089	0.954618	0.962609	-1.32848	-1.24358	-1.24358	0.108022	0.1071	0.1071	0.1071	0.0976838	0.39667	0.39667	0.389683	0.71542	0.751235	0.330431	0.331994	0.119128	0.213897	0.217046
9462DNA	0.164594	0.27	-0.354567	0.207263	0.341212	0.197966	0.274401	0.466493	0.511973	-0.223741	-0.223741	-0.0607033	0.332786	0.332786	0.332786	0.194648	0.372419	0.369407	0.396547	0.43081	0.299012	0.640097	0.640097	0.140364	0.141451	0.311028	0.450853	0.472118	0.490699	0.539749	0.548285	0.193503	0.0968095	0.0968095	0.265527	0.264239	0.264239	0.264239	0.264174	0.24459	0.24459	0.250514	0.462505	0.48643	0.299054	0.306335	0.343568	0.644265	0.401928
9464DNA	0.312584	-1.04603	-0.817219	0.423759	-1.26853	-1.29751	-1.22229	-0.688306	-0.649264	0.483947	0.483947	-0.0591266	0.583004	0.583004	0.583004	-0.420509	-1.2366	-1.23669	-1.21148	-1.14714	-1.95365	-1.36168	-1.36168	-1.30018	-1.27065	-1.10426	-2.06008	-1.95441	-1.91978	-1.22055	-1.21242	-1.01858	-1.05805	-1.05805	-1.98473	-1.98556	-1.98556	-1.98556	-1.98481	-1.2989	-1.2989	-1.2907	-1.03328	-1.00953	-1.46139	-1.45388	-0.756017	-2.34721	-2.02651
9465DNA	0.245829	0.762405	-0.817219	0.321667	-0.56956	-0.59854	-0.523315	-0.688306	-0.649264	-0.215023	-0.215023	-0.0591266	0.480115	0.480115	0.480115	-0.420509	-0.28236	-0.282444	-0.257237	-0.192901	-0.0560204	0.0362626	0.0362626	-0.164513	-0.134989	-0.882415	0.124606	0.106288	0.133296	0.370513	0.378644	-1.01858	-1.05805	-1.05805	0.199964	0.199135	0.199135	0.199135	0.199883	0.470317	0.470317	0.47851	0.78845	0.73607	0.328662	0.286484	-0.0777729	0.224494	0.21154
9466DNA	0.130639	-0.942476	-0.775229	0.14658	-0.332911	-0.234916	-0.190954	-0.66686	-0.617453	-0.36589	-0.36589	-0.064303	0.147007	0.147007	0.147007	0.403888	-0.321889	-0.33175	-0.343528	-0.295834	0.157127	0.220852	0.220852	-0.0990271	-0.0090739	0.135803	0.356411	0.43073	0.417927	-0.460187	-0.458836	-0.834986	-0.775935	-0.775935	-0.239391	-0.240788	-0.240788	-0.240788	-0.238412	-0.398244	-0.398244	-0.397503	-0.715244	-0.695252	-0.176821	-0.169685	-0.463661	-0.302215	-0.344156
9471DNA	-0.00121569	0.453201	0.204573	-0.0574237	0.290526	0.00467138	0.13439	1.36481	1.47509	-0.223234	-0.223234	-0.0575517	0.041062	0.041062	0.041062	-0.448744	0.113778	0.117174	0.213947	0.256387	0.340472	-0.325191	-0.325191	0.372955	0.286021	0.275017	0.509214	0.345508	0.264852	1.00891	1.01812	0.672485	0.696603	0.696603	0.46477	0.468848	0.468848	0.468848	0.462479	0.548627	0.548627	0.558639	0.972244	0.993234	0.472581	0.474499	0.256632	0.405898	0.400846
9472DNA	0.225642	0.469438	0.733612	0.329257	-0.215559	-0.541688	-0.41197	0.442168	-0.726303	-0.223234	-0.223234	-0.0575517	0.498528	0.498528	0.498528	0.83001	0.217674	0.22107	0.189813	0.232254	0.0475922	-0.0878304	-0.0878304	-0.192203	-0.279137	-0.253867	0.420894	0.194412	0.231213	0.977881	0.987084	-0.150479	-0.0522592	-0.0522592	0.272978	0.277055	0.277055	0.277055	0.277406	0.0993646	0.0993646	0.107183	0.418541	0.439531	0.187423	0.18934	-0.0507707	0.0901039	0.137752
9473DNA	0.236288	0.501779	0.756038	0.199815	0.903232	1.3522	1.45381	-1.3129	-1.22965	0.290506	0.290506	-0.0509297	-0.0410199	-0.0410199	-0.0410199	0.201951	0.0527413	0.06843	0.157088	0.325834	0.599477	1.15062	1.15062	1.15522	1.18772	1.18101	-0.332866	-0.17993	-0.136948	-1.19346	-1.18595	0.668723	1.00729	1.00729	-0.367455	-0.361453	-0.361453	-0.361453	-0.357686	0.14752	0.14752	0.146379	0.139786	0.160072	0.255486	0.258366	0.260706	0.166287	0.0927473
9474DNA	0.317991	-0.976254	-1.03372	0.494514	-0.738633	-0.417441	-0.294743	-0.263898	-0.190952	-0.172665	-0.172665	-0.048407	0.797343	0.797343	0.797343	-0.772235	-0.955479	-0.935107	-1.32666	-1.1098	-0.523262	0.239251	0.239251	-0.359122	-0.281123	-0.222589	-0.592269	-0.706025	-0.769833	-0.19917	-0.192311	-0.229608	0.200516	0.200516	-1.36957	-1.36284	-1.36284	-1.36284	-1.35777	-0.804504	-0.804504	-0.812363	-0.636953	-0.616937	-0.761297	-0.75805	-0.317815	-1.30981	-1.36785
9475DNA	-0.272362	0.218723	0.00766806	-0.305329	0.138769	-0.509212	-0.440871	0.915586	0.988532	-0.172665	-0.172665	-0.048407	-0.27539	-0.27539	-0.27539	0.47492	0.0859138	0.0791333	-0.0044421	0.00414347	-0.0495607	0.338382	0.338382	-0.413479	-0.335481	-0.276946	0.3446	0.289122	0.314488	0.61744	0.624299	-0.229608	-0.975575	-0.975575	0.0509349	-0.00110782	-0.00110782	-0.00110782	-0.00881349	0.375563	0.375563	0.380555	0.963553	0.98357	0.0361597	0.0394066	0.129951	0.449683	0.670459
9480DNA	-0.608694	0.194248	0.184357	-0.71597	0.37036	0.0840517	-0.268211	0.843069	0.92638	-0.323533	-0.323533	-0.0535834	-0.897141	-0.897141	-0.897141	0.600348	-0.0842315	-0.121941	-0.0733594	-0.626467	0.1254	-0.810677	-0.810677	0.16442	0.266636	0.303659	0.394944	0.522545	0.531964	-0.393047	-0.392969	0.139625	-0.693459	-0.693459	0.693925	0.700092	0.700092	0.700092	0.701963	1.06991	1.06991	1.07533	0.0120776	0.0283303	1.53565	1.53853	0.440443	0.668761	0.907855
9482DNA	0.315417	-1.38144	-1.01488	0.411981	-1.01193	-0.42403	-0.585931	-1.29145	-1.19784	0.61676	0.61676	-0.056106	0.524468	0.524468	0.524468	-0.90307	0.401847	0.407759	0.459432	0.611536	-0.813331	-0.33763	-0.33763	-0.540704	-0.447775	-0.551777	-1.65189	-1.52436	-1.49777	-0.910215	-0.90949	-0.774363	-0.337279	-0.337279	-0.634188	-0.628755	-0.628755	-0.628755	-0.62336	-1.08797	-1.08797	-1.07588	-1.43612	-1.4196	-1.17344	-1.17093	-0.70446	-0.669775	-0.999419
* Taxon not present in the defined core, added for purpose of QTL replication
# Taxon defined in the RNA-based core, added for purpose of DNA-RNA comparison
[truncated: 48 more columns]

## Sheet: Taxa_RNA
	Proteobacteria	Alphaproteobacteria	Rhizobiales#	Betaproteobacteria	Burkholderiales	Burkholderiaceae#	Ralstonia#	Sutterellaceae#	Parasutterella#	Neisseriales*	Neisseriaceae*	Neisseria*	Un.Betaproteobacteria	Un.Betaproteobacteria	Un.Betaproteobacteria	Deltaproteobacteria	Epsilonproteobacteria	Campylobacterales	Campylobacteraceae	Campylobacter	Gammaproteobacteria	Enterobacteriales	Enterobacteriaceae#	Oceanospirillales	Halomonadaceae#	Halomonas#	Pseudomonadales	Moraxellaceae	Acinetobacter	Pseudomonadaceae	Pseudomonas	Alteromonadales	Shewanellaceae	Shewanella#	Chloroplast	Chloroplast	Chloroplast_order_incertae_sedis	Chloroplast	Streptophyta	Actinobacteria	Actinobacteria	Actinomycetales	Propionibacteriaceae	Propionibacterium	Corynebacteriaceae	Corynebacterium	Firmicutes	Bacilli	Bacillales
8858cDNA	-0.455177	-1.51314	-1.05892	-0.652562	-0.53825	-0.0904589	0.0262158	-0.295882	-0.279144	-0.234663	-0.234663	-0.0360215	-0.5025	-0.5025	-0.5025	-0.55173	0.636843	0.666015	0.688414	0.860514	-0.600892	-0.901578	-0.901578	-1.08746	-0.962797	-0.870314	-1.68782	-1.40366	-1.33072	-1.24291	-1.24018	-0.932127	-0.596268	-0.596268	-0.798085	-0.786025	-0.786025	-0.786025	-0.753751	-0.133418	-0.133418	-0.092661	-1.30395	-1.26318	-0.365747	-0.364373	0.547633	0.426751	-0.45994
8862cDNA	0.361608	0.149188	-0.235427	0.561569	0.242037	0.419105	0.548714	0.298751	0.312318	0.556486	0.556486	-0.0182198	0.630635	0.630635	0.630635	-0.735938	-0.17527	-0.166025	-0.164453	-0.169621	0.366064	0.5781	0.5781	0.445032	0.500564	0.560177	0.588101	0.760582	0.827598	0.172111	0.180765	0.062345	0.1381	0.1381	0.312604	0.326549	0.326549	0.326549	0.354751	0.111754	0.111754	0.142672	0.518828	0.551519	0.107009	0.108104	-0.451127	-0.415224	-0.0975629
8872cDNA	0.187928	0.32743	0.187859	0.309097	0.181931	0.369957	0.0894058	0.521251	0.526971	0.266453	0.266453	-0.00826453	0.407619	0.407619	0.407619	-0.0653739	-0.246388	-0.255848	-0.258181	-0.11587	0.248925	0.533518	0.533518	0.209363	0.261868	0.147308	0.349181	0.323977	0.340432	0.536332	0.547245	0.246508	0.2585	0.2585	0.475882	0.480687	0.480687	0.480687	0.50238	0.130152	0.130152	0.146395	0.28664	0.316256	0.390886	0.395185	-0.521583	-0.427389	-0.322623
8874cDNA	0.267738	-0.160462	-0.985486	0.44599	-0.33952	0.286682	0.386554	-0.606042	-0.599114	0.474712	0.474712	-0.0150462	0.589756	0.589756	0.589756	-0.738595	-1.32929	-1.33115	-1.32367	-1.12762	0.221165	0.642558	0.642558	0.402789	0.481631	0.448651	0.294624	0.484376	0.481756	-0.261544	-0.252891	0.264383	0.375461	0.375461	0.38677	0.390857	0.390857	0.390857	0.4141	0.189601	0.189601	0.188163	0.588464	0.621155	0.0746441	0.0790499	-0.296301	-0.0168494	0.0531007
8883cDNA	-0.0430644	0.989599	1.12096	-0.222569	0.45542	-0.98339	-0.899533	0.873025	0.883877	-0.168461	-0.168461	-0.0370864	-0.474654	-0.474654	-0.474654	0.872055	0.127643	0.138708	0.100115	-1.31453	0.478261	0.309409	0.309409	0.295559	-0.901735	-0.820145	0.718599	0.49883	0.573181	0.987102	0.988413	1.05656	-0.523168	-0.523168	0.248991	0.236268	0.236268	0.236268	0.249575	0.261681	0.261681	0.251055	0.563201	0.605887	0.446995	0.451747	-0.147391	-0.210801	-0.225089
8884cDNA	-0.178344	0.498007	0.392199	-0.129996	0.410582	0.753354	0.799665	0.668445	0.681142	-0.182062	-0.182062	-0.0395808	-0.174961	-0.174961	-0.174961	0.703477	0.183272	0.195553	0.172893	0.0697921	0.204466	0.591336	0.591336	-0.390766	-0.238943	-0.160097	0.354232	0.459738	0.510269	0.307021	0.311725	0.610347	-0.337489	-0.337489	0.831661	0.82967	0.82967	0.82967	0.850158	0.423711	0.423711	0.429655	0.654909	0.655051	0.60499	0.614875	0.103469	0.14209	0.453411
8885cDNA	-0.0186434	-0.0653032	0.254026	0.00883453	1.01796	1.43281	1.46893	-0.580935	-0.57337	-0.446119	-0.446119	-0.0107589	0.0279609	0.0279609	0.0279609	-0.128994	0.717285	0.697303	0.702723	0.896673	0.481669	0.204149	0.204149	1.07847	1.11837	1.08356	0.279729	0.330705	0.261103	0.26576	0.280065	0.692448	0.936277	0.936277	-0.414286	-0.411516	-0.411516	-0.411516	-0.752451	0.173662	0.173662	0.190409	-1.52645	-1.52076	-0.0217939	-0.0123614	0.535518	0.317685	0.250423
8886cDNA	-0.236352	-0.32598	-0.228792	-0.192983	0.11451	1.01578	0.986792	-0.64815	-0.640761	-0.31877	-0.31877	-0.116529	-0.116584	-0.116584	-0.116584	-0.0672119	0.579827	0.745708	0.75897	0.964245	0.180465	-0.889901	-0.889901	0.718542	0.847942	0.818278	0.347695	-0.176136	-0.1584	0.735602	0.739173	-0.0122453	0.314113	0.314113	-0.177353	-0.167755	-0.167755	-0.167755	-0.126735	-0.132703	-0.132703	-0.110219	-0.607275	-0.567664	-0.21262	-0.202991	0.489202	0.322955	-0.429079
8887cDNA	-0.281632	0.0117729	-0.0278771	-0.2567	0.248164	1.1668	1.19297	-1.12527	-1.11788	-0.31877	-0.31877	-0.116529	-0.265138	-0.265138	-0.265138	-0.0672119	0.462663	0.628544	0.641805	0.85138	0.184563	0.508039	0.508039	0.933909	1.06331	0.996525	-0.567746	-0.452343	-1.33449	-0.524469	-0.520899	0.263961	0.59032	0.59032	-0.0371742	-0.0275763	-0.0275763	-0.0275763	-0.0510146	0.127141	0.127141	0.0868565	-0.0274915	-0.312392	0.125133	0.134762	0.444411	0.244867	-0.302473
8888cDNA	0.329505	-0.431224	-0.635744	0.497558	0.0631205	0.201314	-0.821992	-0.384511	-0.380291	0.9495	0.9495	-0.0987273	0.569604	0.569604	0.569604	-0.666394	-0.690977	-0.545024	-0.557538	-0.489019	0.209139	0.47059	0.47059	0.25078	0.311048	0.242907	0.17415	0.328845	0.395015	-0.132933	-0.123433	0.710867	0.777123	0.777123	0.352148	0.363631	0.363631	0.363631	0.400579	0.311597	0.311597	0.341109	0.586168	0.617706	-0.306338	-0.296989	-0.319394	-0.117574	-0.255857
8889cDNA	-0.0211017	0.55977	0.485999	-0.115126	0.246651	0.417524	0.490915	0.880661	0.889107	-0.264406	-0.264406	-0.122463	-0.179925	-0.179925	-0.179925	1.1344	-0.014168	-1.66772	-1.64587	-1.38927	0.284929	-0.917147	-0.917147	-1.10099	-0.94855	-0.894343	0.636441	0.475291	0.549359	0.880359	0.881952	0.848493	-0.537788	-0.537788	-0.282059	-0.273089	-0.273089	-0.273089	-0.230712	0.728951	0.728951	0.755004	1.01926	0.794492	0.1404	0.150122	-0.236493	-0.179279	0.0560027
8894cDNA	0.0419405	1.21717	1.2546	-0.104736	0.177935	-1.01384	-0.940449	0.865854	0.8743	-0.264406	-0.264406	-0.122463	-0.103872	-0.103872	-0.103872	0.566336	-0.348881	-0.176358	-0.154504	-1.38927	0.1049	-0.917147	-0.917147	0.260734	0.413178	0.467385	0.482979	0.519308	0.525556	0.569989	0.571582	-0.950848	-0.537788	-0.537788	-0.15078	-0.14181	-0.14181	-0.14181	-0.0994335	0.161778	0.161778	0.125628	0.267314	0.0201676	0.0678495	0.0775714	-0.0554779	0.149386	0.531901
8901cDNA	0.132438	0.598405	0.485826	0.154831	1.13847	1.57997	1.60688	-0.535775	-0.530164	0.803455	0.803455	1.13177	0.102406	0.102406	0.102406	-0.656476	0.422238	0.554822	0.520911	0.620918	0.67345	0.754519	0.754519	1.26566	1.30344	1.2061	0.324726	0.351745	0.0779776	0.381449	0.395189	0.365094	0.626029	0.626029	0.14558	0.124262	0.124262	0.124262	-0.392209	0.29318	0.29318	0.27856	-0.202699	-0.196243	0.234843	0.0701257	0.172561	0.143719	0.126019
8902cDNA	0.0352683	0.462746	0.335715	0.124961	0.212927	0.415676	0.38484	0.69465	0.705394	-0.254708	-0.254708	-0.1275	0.157882	0.157882	0.157882	0.607011	0.0546112	0.124074	0.0867479	0.174397	0.323026	0.518285	0.518285	0.414163	0.563872	0.615961	0.423513	0.623188	0.646434	0.0882816	0.0924209	0.896188	-0.308249	-0.308249	0.808811	0.796298	0.796298	0.796298	0.833177	0.425117	0.425117	0.404496	0.72899	0.748516	0.589729	0.604624	-0.124605	0.0353596	0.399481
8903cDNA	-0.183737	0.646675	0.766829	-0.227382	0.0554171	-0.171654	-0.0912013	0.63758	0.646512	0.828187	0.828187	0.996615	-0.186731	-0.186731	-0.186731	0.763291	-0.562271	-0.408811	-0.377089	-0.471732	0.369373	0.564992	0.564992	0.0243178	-0.90687	-0.857285	0.652443	0.566048	0.569661	0.865116	0.872644	-0.062872	-0.483691	-0.483691	-0.604146	-0.596404	-0.596404	-0.596404	-0.678357	0.597151	0.597151	0.563813	1.05895	1.07386	0.25734	0.187361	-0.0364045	-0.375068	0.0871213
8904cDNA	0.448666	-1.06729	-1.24232	0.725642	-0.911431	-0.899865	-0.736672	-0.602234	-0.594526	-0.317208	-0.317208	-0.120313	0.97307	0.97307	0.97307	-1.25164	0.328891	0.32894	0.336478	0.561359	-1.6644	-0.901578	-0.901578	-1.05676	-0.934365	-0.813359	-1.68782	-1.40366	-1.33072	-1.24291	-1.24018	-0.947367	-0.596268	-0.596268	-0.79908	-0.788003	-0.788003	-0.788003	-0.975602	-0.986711	-0.986711	-1.1678	-1.30395	-1.26318	-0.88107	-0.881244	-0.0603368	-0.0914245	-1.16553
8906cDNA	-0.107795	0.808832	0.99484	-0.0557639	0.676118	0.7397	0.897351	0.787867	0.796934	0.866632	0.866632	0.986001	-0.216436	-0.216436	-0.216436	0.826606	-1.52342	-1.51483	-1.49624	-1.21091	0.0936743	-0.936609	-0.936609	0.781883	0.323569	0.446453	-0.308278	-0.280959	-1.31942	-0.187361	-0.187179	1.01226	-0.464687	-0.464687	0.382946	0.393215	0.393215	0.393215	0.42921	-0.0281631	-0.0281631	0.016811	0.100879	0.145103	-1.36796	-1.36801	0.034154	0.0979647	0.00127734
8907cDNA	0.231691	0.334545	0.11246	0.354318	0.537391	-0.354066	-0.65629	0.584608	0.589448	0.234201	0.234201	-0.104207	0.491031	0.491031	0.491031	-0.785899	-1.07312	-1.0911	-1.10689	-1.00963	0.380058	0.879946	0.879946	0.442174	0.502016	0.446896	0.541348	0.681642	0.713604	0.342778	0.350867	0.682278	0.798046	0.798046	0.523833	0.536615	0.536615	0.536615	0.567181	0.238019	0.238019	0.269873	0.798781	0.832241	0.27521	0.206067	-0.22492	0.0986233	0.116779
8908cDNA	-0.0583758	0.888825	1.05484	-0.0951488	0.649452	-0.932397	-0.774747	0.802225	0.811292	0.794082	0.794082	0.91345	-0.272038	-0.272038	-0.272038	0.505476	0.0676478	0.0762364	0.0948212	-1.21091	0.417163	0.425119	0.425119	-0.942393	-0.790374	-0.66749	0.729944	0.912593	0.952418	0.549954	0.550136	0.70621	-0.464687	-0.464687	-0.192462	-0.182193	-0.182193	-0.182193	-0.146198	0.420063	0.420063	0.454233	0.845954	0.890178	0.70759	0.707536	-0.0573815	-0.0744199	0.162529
8909cDNA	0.0516812	-0.763093	-0.919869	0.0778774	-0.924161	-0.556887	-0.375544	-0.752013	-0.746536	0.158468	0.158468	-0.0999197	0.128051	0.128051	0.128051	-0.653419	-0.153654	-0.189749	-0.194437	-0.0992745	-1.47249	-0.917579	-0.917579	-0.724442	-0.703547	-1.06804	-1.31542	-1.13962	-1.57523	-1.20962	-1.19588	-1.05385	-0.805335	-0.805335	-1.30975	-1.29829	-1.29829	-1.29829	-1.27535	-1.19818	-1.19818	-1.1805	-1.52492	-1.51846	-0.829312	-0.824712	-0.708613	-1.15641	-0.869795
8910cDNA	-0.151319	0.329327	0.226903	-0.0971213	0.468898	0.496306	0.465892	0.481629	0.492239	-0.276445	-0.276445	-0.128742	-0.0258492	-0.0258492	-0.0258492	0.751204	0.613426	0.609594	0.602284	0.629437	0.151001	0.562867	0.562867	-0.769525	-0.636701	-0.516979	0.280971	0.411998	0.426498	0.182552	0.186691	0.344334	-0.308249	-0.308249	0.975722	0.977595	0.977595	0.977595	1.00182	0.261146	0.261146	0.270172	0.440623	0.460149	0.393866	0.398918	0.225011	0.282237	0.708741
8911cDNA	0.103305	0.617132	0.494483	0.118625	0.761148	1.64414	1.68779	-0.187932	-1.13634	-0.244384	-0.244384	-0.0747813	0.0867884	0.0867884	0.0867884	-0.30043	0.463097	0.489793	0.491664	0.631897	0.703606	0.46015	0.46015	1.19569	1.33774	1.30718	0.923902	1.1818	1.24562	0.155034	0.157758	0.0123784	0.357974	0.357974	0.128248	0.142922	0.142922	0.142922	-0.709084	0.0330978	0.0330978	0.068287	0.187413	0.228177	0.431908	0.431942	0.302322	0.516386	0.386772
8912cDNA	0.378886	-0.845266	-0.813726	0.680378	-0.0975229	0.781354	0.867731	-1.22932	-1.13634	0.600714	0.600714	-0.0747813	0.883606	0.883606	0.883606	-0.409575	0.0334547	0.0601506	0.0760293	0.216263	0.0261462	0.212365	0.212365	0.747255	0.889312	0.830057	0.0364544	0.249548	0.282059	-0.288663	-0.28594	0.0123784	0.357974	0.357974	-0.639438	-0.624764	-0.624764	-0.624764	-0.930933	-0.349888	-0.349888	-0.336715	-0.262556	-0.221792	-0.0324388	-0.032405	0.0534571	0.182472	-0.0426348
8913cDNA	-0.334644	0.314544	0.43204	-0.393763	0.38905	0.355981	-0.848301	0.976589	1.06988	-0.228851	-0.228851	-0.0764767	-0.691181	-0.691181	-0.691181	0.495643	-0.0430636	-0.0638747	-0.104845	-0.11224	0.216392	-0.909363	-0.909363	-1.09065	-0.942012	-0.861803	0.551128	0.461605	0.510636	0.756954	0.759113	0.238696	-0.567028	-0.567028	0.102833	0.117327	0.117327	0.117327	0.179523	-0.16442	-0.16442	-0.131412	0.61666	0.658193	-0.551239	-0.551178	0.14351	-0.0637404	-0.0546372
8914cDNA	-0.217333	0.252396	0.267229	-0.327023	0.237954	-0.966238	-0.848301	0.817398	0.910689	1.0016	1.0016	1.15397	-0.378381	-0.378381	-0.378381	0.990768	-0.580183	-0.551589	-0.52474	-0.688493	0.38179	-0.909363	-0.909363	-0.245556	-0.942012	-0.861803	0.693697	0.142351	0.215855	1.06426	1.06642	0.630806	-0.567028	-0.567028	0.0799699	0.0944643	0.0944643	0.0944643	0.15666	0.30108	0.30108	0.247701	0.794492	0.836025	0.327939	0.327999	-0.0803505	-0.19975	-0.0696143
8915cDNA	0.0499681	-0.519125	-0.846714	-0.184801	-0.656478	-0.489117	-0.37118	-0.454775	-0.361484	-0.228851	-0.228851	-0.0764767	0.0209506	0.0209506	0.0209506	0.535151	1.0773	1.10589	1.12847	1.28214	-0.53818	0.204581	0.204581	0.0232896	0.171931	0.179589	-0.99294	-0.924596	-0.851092	-0.778762	-0.776603	-0.937396	-0.567028	-0.567028	-0.374288	-0.359794	-0.359794	-0.359794	-0.297598	-0.555958	-0.555958	-0.664649	-0.603448	-0.561915	-0.551239	-0.551178	0.227388	0.110481	0.285101
8924cDNA	0.458198	-0.284427	-0.431745	0.762966	-0.116155	0.211699	0.327459	0.190435	0.286476	0.281267	0.281267	-0.0840572	0.958777	0.958777	0.958777	-0.56015	-0.693978	-0.713679	-0.706855	-0.577753	-0.192568	-0.208711	-0.208711	-0.81613	-0.660347	-0.58163	0.0653305	0.303827	0.343774	-0.482479	-0.478622	0.143796	0.183493	0.183493	0.405	0.416921	0.416921	0.416921	0.4742	-0.159462	-0.159462	-0.146741	0.0700706	0.0899811	-0.0581682	-0.0528949	-0.77624	-0.568087	-0.169504
8925cDNA	-0.581497	0.129176	0.462967	-0.771661	0.818219	1.18788	1.27716	-0.534005	-0.443247	-0.467677	-0.467677	-0.0543877	-0.929368	-0.929368	-0.929368	0.188641	0.524396	0.514948	0.527117	0.537632	0.4772	-0.218609	-0.218609	1.13182	1.17238	1.17125	0.236839	0.196175	0.237678	0.423853	0.437593	0.349591	0.592605	0.592605	-0.0490833	-0.0340221	-0.0340221	-0.0340221	-0.0176083	0.229593	0.229593	0.225096	0.0432834	0.0497399	-0.0457436	-0.0409357	0.893317	0.480146	0.36801
8926cDNA	0.237469	0.856123	1.06483	0.429129	0.225966	-1.19075	-1.07006	0.799145	0.893979	-0.257985	-0.257985	-0.0772756	0.565725	0.565725	0.565725	0.659431	-0.0362826	-0.0201098	-0.0131458	-0.000718121	-0.184627	0.375269	0.375269	-0.0726879	-0.78834	-0.711292	-0.0768836	0.0816454	0.130765	-0.270868	-0.264752	-0.289052	-0.41059	-0.41059	-0.978156	-0.965518	-0.965518	-0.965518	-0.909789	0.00543398	0.00543398	-0.0984731	0.185942	0.202777	-0.162192	-0.157025	-0.265545	-0.275928	-0.462767
8929cDNA	0.172686	1.34684	1.3549	-0.211724	0.160949	-0.952806	-0.85452	0.575015	0.583042	-0.132716	-0.132716	-0.0324614	-0.262955	-0.262955	-0.262955	0.731326	-0.261893	-0.310269	-0.285389	-1.18187	0.592574	0.0448798	0.0448798	0.330587	-0.92581	-0.827648	0.962267	0.961895	0.471127	1.08851	1.09067	0.916988	-0.567028	-0.567028	-0.0553716	-0.0464755	-0.0464755	-0.0464755	-0.0821082	0.324019	0.324019	0.265649	0.852918	0.894451	0.321611	0.324162	-0.373973	-0.319176	-0.239771
8930cDNA	0.0918992	0.86972	0.879716	0.194542	0.618722	-0.952806	-0.85452	1.00627	1.0143	-0.132716	-0.132716	-0.0324614	0.120129	0.120129	0.120129	0.81117	-0.287447	-0.254153	-0.229273	-1.18187	0.441111	-0.909363	-0.909363	-1.10078	-0.92581	-0.827648	0.853397	1.01824	1.09174	0.693507	0.695666	-0.946335	-0.567028	-0.567028	0.333489	0.342385	0.342385	0.342385	0.37121	-0.0649379	-0.0649379	-0.187528	0.019801	-0.561915	-0.392871	-0.39032	-0.241258	-0.120398	-0.200262
8931cDNA	0.0812925	1.04045	1.02626	-0.0228508	0.224231	0.615396	0.713682	0.539543	0.54757	-0.132716	-0.132716	-0.0324614	0.0905067	0.0905067	0.0905067	0.941872	0.0328883	-0.00181452	0.0230649	-1.18187	0.471001	0.609151	0.609151	0.297163	-0.92581	-0.827648	0.765972	0.788614	0.850763	0.867969	0.870127	0.545027	0.131942	0.131942	0.401308	0.410205	0.410205	0.410205	0.43903	0.264228	0.264228	0.282886	0.75828	0.799812	0.416995	0.419546	-0.358281	-0.557784	-0.429364
8948cDNA	0.0423283	0.245168	0.0210407	0.227626	0.308019	0.771491	0.689217	0.414351	0.425128	-0.0997192	-0.0997192	-0.0400419	0.303	0.303	0.303	0.56599	0.167112	0.195577	0.19009	0.714196	0.289855	0.599403	0.599403	0.845845	0.899924	0.914923	0.451882	0.590522	0.551498	0.334131	0.337988	0.251362	-0.293629	-0.293629	0.665179	0.668946	0.668946	0.668946	0.6877	0.369969	0.369969	0.356352	0.50619	0.40827	0.502852	0.510616	0.0456684	0.0656036	0.215765
8949cDNA	-0.672238	-0.228568	-0.395418	-0.776459	0.922542	1.36276	1.46119	-0.843808	-0.838314	-0.371542	-0.371542	-0.0103723	-1.516	-1.516	-1.516	0.295383	0.24362	0.238873	0.189073	0.611834	0.348337	0.196364	0.196364	1.0365	1.10339	0.922683	-0.00721503	-0.185375	-0.143871	0.334453	0.348193	0.340652	0.592605	0.592605	-0.688954	-0.839192	-0.839192	-0.839192	-0.931213	0.163546	0.163546	0.132432	0.0432834	0.0497399	-0.371736	-0.364437	1.05676	1.201	1.39216
8950cDNA	-0.600078	-1.04255	-1.13535	-0.796543	-0.426001	-0.0565749	0.0742304	-0.241951	-0.234736	-0.174908	-0.174908	-0.0282766	-0.794376	-0.794376	-0.794376	-1.20279	0.0935488	0.119235	0.131176	0.565622	-0.385744	0.62472	0.62472	0.163184	0.268297	0.110258	-1.20661	-1.40561	-1.33324	-0.752807	-0.749519	-0.943412	-0.625509	-0.625509	-0.258836	-0.246135	-0.246135	-0.246135	-0.21219	-0.217343	-0.217343	-0.219415	-1.30548	-1.26548	-0.399709	-0.401853	0.446184	0.718492	0.929379
8951cDNA	-0.379723	-1.04255	-1.13535	-0.348777	-0.793978	-0.0565749	0.0742304	-0.940921	-0.933706	-0.174908	-0.174908	-0.0282766	-0.126441	-0.126441	-0.126441	-1.20279	0.333098	0.358785	0.388068	0.829875	-0.710255	0.147599	0.147599	-0.590143	-0.485031	-0.366863	-1.68373	-1.40561	-1.33324	-1.22993	-1.22664	-0.943412	-0.625509	-0.625509	-1.01216	-0.999463	-0.999463	-0.999463	-0.965518	0.0959911	0.0959911	0.135811	-1.30548	-1.26548	-0.508854	-0.510997	0.444741	0.752891	0.968601
8952cDNA	0.0491948	0.546834	0.771183	-0.117786	0.374779	-0.908902	-0.779329	0.586956	0.594473	0.317746	0.317746	-0.029972	-0.321253	-0.321253	-0.321253	0.752507	-0.106106	-0.0785222	-0.0427628	-1.51694	0.514373	0.139815	0.139815	-1.04185	-0.930154	-0.811569	0.883887	0.671882	0.744822	1.16363	1.16636	0.458997	-0.596268	-0.596268	0.214589	0.227111	0.227111	0.227111	0.261443	0.136051	0.136051	-0.0251347	-0.604979	-0.564215	-1.35612	-1.35824	-0.30165	-0.163933	-0.0334466
8953cDNA	0.357019	1.34884	1.68231	0.254068	0.847889	-0.908902	-0.779329	1.07844	1.08595	-0.159375	-0.159375	-0.029972	-0.23002	-0.23002	-0.23002	1.28348	-0.196676	-0.169092	-0.318969	-1.51694	0.29379	-0.202608	-0.202608	-1.04185	-0.930154	-0.811569	0.694196	0.633762	0.555766	0.880946	0.883669	0.552418	-0.596268	-0.596268	-0.00161941	0.0109025	0.0109025	0.0109025	0.0452348	0.440343	0.440343	0.451987	0.832772	0.676334	0.162392	0.160275	-0.347535	-0.457362	-0.49399
8954cDNA	0.231109	0.323065	0.243279	0.515867	0.276022	0.405873	0.509135	0.254863	0.26513	-0.126379	-0.126379	-0.0375525	0.668041	0.668041	0.668041	0.496533	-0.165114	-0.166163	-0.102124	0.0561969	0.199107	-1.04602	-1.04602	-0.767327	-0.648489	-0.531396	0.430034	0.452815	0.479038	0.515776	0.520197	0.735875	0.154252	0.154252	1.23239	1.24234	1.24234	1.24234	1.27103	0.382026	0.382026	0.385859	0.610928	0.63007	0.749732	0.752829	-0.301834	-0.294018	0.10647
8955cDNA	-0.57796	-0.115102	-0.812897	-1.05828	0.445876	0.482699	0.631653	0.739675	0.744659	-0.398201	-0.398201	-0.00788294	-1.30026	-1.30026	-1.30026	-0.604573	1.01824	1.00778	1.02608	1.33816	0.168889	0.368959	0.368959	0.219292	0.222908	0.180088	-0.747064	-0.919715	-1.10062	-0.35154	-0.337235	-0.00850426	0.206817	0.206817	-0.93301	-0.919922	-0.919922	-0.919922	-1.04342	-0.0857865	-0.0857865	-0.100353	-1.52645	-1.52076	-0.410099	-0.407469	0.640456	0.359342	-0.461072
8962cDNA	0.401361	-0.336478	-0.496936	0.731933	-0.184192	0.716309	0.767946	-0.491581	-0.483271	-0.155949	-0.155949	-0.0332429	1.02201	1.02201	1.02201	-0.521007	0.786968	0.822719	0.851058	1.06454	0.487964	0.342145	0.342145	1.10753	1.30256	1.1984	0.588248	0.766465	0.835912	0.422972	0.423154	0.547007	0.857532	0.857532	-0.299474	-0.328155	-0.328155	-0.328155	-0.430022	0.048515	0.048515	0.0729269	0.064667	0.0693821	-0.156402	-0.157242	0.117323	0.35324	0.505186
8963cDNA	-0.454453	-1.61523	-1.45118	-0.824776	-0.32788	0.567011	0.546097	-0.578731	-0.570422	-0.155949	-0.155949	-0.0332429	-0.883159	-0.883159	-0.883159	0.0688181	0.933575	0.969326	0.988899	1.20238	-0.351369	-0.237639	-0.237639	0.433204	0.628237	0.646954	-0.664826	-1.3949	-1.31942	-0.259911	-0.25973	-0.0992565	0.380411	0.380411	-0.776596	-0.743128	-0.743128	-0.743128	-0.685294	0.192486	0.192486	0.219055	-0.598091	-0.553867	0.204213	0.203374	0.475086	0.293908	0.174633
8964cDNA	0.0556176	1.00094	1.14217	-0.0159841	0.342822	-1.03128	-0.980878	0.809777	0.818389	-0.140416	-0.140416	-0.0349383	-0.00194697	-0.00194697	-0.00194697	0.816169	0.112356	0.150005	-0.0681726	-1.35977	0.487891	0.881681	0.881681	0.609003	-0.802163	-0.718571	0.664442	0.797376	0.826102	0.604797	0.604414	1.05575	-0.435446	-0.435446	0.173951	0.207239	0.207239	0.207239	0.156316	0.297289	0.297289	0.26374	-0.119439	-0.0744465	0.48604	0.485227	-0.319328	-0.213464	0.0487181
8965cDNA	-0.0617235	0.626165	0.763806	0.130144	0.643019	0.819975	0.789974	0.703974	0.712585	0.336705	0.336705	-0.0349383	-0.167514	-0.167514	-0.167514	0.61874	0.112356	-0.189483	-0.155323	0.07159	0.0698393	0.231698	0.231698	-1.00378	-0.802163	-0.718571	0.406965	0.482106	0.558149	0.441593	0.44121	0.458054	-0.435446	-0.435446	-0.634164	-0.747003	-0.747003	-0.747003	-0.688782	0.532883	0.532883	0.545045	0.853689	0.898681	0.155047	0.154234	-0.361129	-0.221409	-0.143401
8966cDNA	0.220455	1.61078	1.75813	-0.176237	0.322381	0.581501	0.631905	0.682035	0.690646	-0.140416	-0.140416	-0.0349383	-0.364495	-0.364495	-0.364495	0.637093	-1.6585	-1.62085	-1.58669	-1.35977	0.143547	-0.944393	-0.944393	0.274973	-0.802163	-0.718571	0.413545	0.660123	0.65157	0.00793772	0.0075548	0.800477	1.08307	1.08307	0.111803	0.145091	0.145091	0.145091	0.203313	-0.286986	-0.286986	-0.241075	0.317254	0.362246	-1.38902	-1.38983	-0.357158	-0.278447	-0.237868
8967cDNA	-0.0332011	0.14122	-0.0528075	0.122746	0.181102	0.283492	-0.0603913	0.391637	0.402999	-0.10742	-0.10742	-0.0425188	0.20373	0.20373	0.20373	0.532203	0.122183	0.155003	0.187987	0.319168	0.292205	0.402522	0.402522	0.446835	0.3246	0.4067	0.520635	0.75038	0.737692	0.138349	0.139664	0.203453	0.315074	0.315074	0.735598	0.766313	0.766313	0.766313	0.817245	0.300098	0.300098	0.307868	0.406384	0.370976	0.648117	0.652517	-0.144637	-0.0128354	0.252108
8968cDNA	0.15586	-0.356793	-0.28363	0.311173	0.372875	0.837439	0.889313	-0.837655	-0.831576	0.465856	0.465856	-0.0128493	0.404938	0.404938	0.404938	-0.399912	-1.10028	-1.10067	-1.08119	-0.997429	-0.0836291	-0.25364	-0.25364	0.459467	0.553005	0.512847	-0.634851	-1.13086	-1.56393	-0.154071	-0.142872	-0.205741	0.171345	0.171345	-0.588298	-1.03156	-1.03156	-1.03156	-1.20689	-0.249735	-0.249735	-0.282191	-0.476637	-0.466721	-0.380851	-0.376916	-0.0806289	-0.224777	-0.235256
8969cDNA	0.0233465	-0.687787	-0.651607	0.181448	-0.0467349	0.432868	0.455657	-0.360533	-0.354455	0.0978789	0.0978789	-0.0128493	0.279928	0.279928	0.279928	-0.178064	-0.623156	-0.623548	-0.604069	-0.520308	-0.381305	-0.95261	-0.95261	0.00208945	0.0956275	-0.0514248	-0.965844	-1.13086	-1.08681	-0.569044	-0.557845	-0.205741	0.171345	0.171345	-1.76439	-1.73053	-1.73053	-1.73053	-1.68401	-0.9004	-0.9004	-0.981161	-1.51803	-1.50811	-0.711844	-0.707909	0.583884	-0.183052	-0.762065
8970cDNA	-0.196309	0.0569574	0.344313	-0.238591	0.768422	1.37407	1.46797	-0.862422	-0.850806	-0.227204	-0.227204	-0.0279605	-1.08223	-1.08223	-1.08223	-0.701869	0.510998	0.532837	0.560542	0.653845	0.0190595	0.224042	0.224042	0.756989	0.871003	0.859301	-0.567746	-0.292642	-0.380249	-1.22344	-1.21987	0.491425	0.791235	0.791235	-0.975905	-0.952016	-0.952016	-0.952016	-0.907464	0.20972	0.20972	0.221919	0.28482	0.32443	0.151808	0.15434	0.347376	0.495199	0.409033
8971cDNA	-0.442414	-0.788141	-0.576506	-1.37	-0.549177	-0.194131	-0.0505421	-0.163452	-0.151836	-0.227204	-0.227204	-0.0279605	-1.46758	-1.46758	-1.46758	-0.0650464	0.553891	0.57573	0.619924	0.713227	-0.592208	-0.0448032	-0.0448032	-0.284403	-0.17039	-0.0809309	-0.982719	-1.40659	-1.33449	-0.524469	-0.520899	-0.939939	-0.640129	-0.640129	-1.45303	-1.42914	-1.42914	-1.42914	-1.38459	0.388933	0.388933	0.418214	-1.30625	-1.26663	0.0460045	0.0485366	0.342454	0.453743	0.240845
8972cDNA	-0.484342	0.295948	0.585483	-0.558675	0.0492762	-0.900331	-0.757973	0.585543	0.597461	-0.211671	-0.211671	-0.0296559	-0.556076	-0.556076	-0.556076	0.479555	-0.257787	-0.250757	-0.269964	-0.20563	-0.301351	-0.198716	-0.198716	-1.10409	-0.98349	-0.893614	0.0384985	0.26746	0.340117	-0.391319	-0.388313	-0.090372	-0.610889	-0.610889	-0.50248	-0.478771	-0.478771	-0.478771	-0.43383	-0.346919	-0.346919	-0.363669	-1.30471	-1.26433	-0.188115	-0.185556	0.309579	0.512893	0.780002
8973cDNA	-0.165848	-1.02627	-1.08662	-0.255212	-1.54179	-0.900331	-0.757973	-0.932971	-0.921053	-0.211671	-0.211671	-0.0296559	-0.0107931	-0.0107931	-0.0107931	0.0942046	0.679749	0.703486	0.754579	0.861316	-0.742261	-0.897686	-0.897686	-0.149845	-0.0292474	-0.194644	-0.644385	-0.363245	-0.486882	-1.23642	-1.23341	-0.090372	0.234209	0.234209	-0.757753	-0.734043	-0.734043	-0.734043	-0.689103	-0.469636	-0.469636	-0.429347	-0.827593	-0.787213	-0.30462	-0.302062	0.352585	0.482216	0.630467
8974cDNA	0.52627	0.000496088	-0.194525	0.967438	0.284182	-0.676635	-0.536456	0.643619	0.658287	0.775568	0.775568	-0.0372364	1.17975	1.17975	1.17975	0.233389	-0.664494	-0.645588	-0.84324	-0.644563	-0.131079	0.188316	0.188316	0.346528	0.143273	0.231657	0.00536676	0.17029	0.22082	-0.186806	-0.182102	-0.123124	-0.337489	-0.337489	0.623224	0.644359	0.644359	0.644359	0.684383	0.198142	0.198142	0.181416	0.503894	0.522651	0.404921	0.38763	-0.466969	-0.555	-0.284075
8976cDNA	0.107444	0.0465871	0.115245	-0.131583	0.720465	1.30741	1.37949	0.0707991	0.0809535	-0.182582	-0.182582	-0.0304744	-0.449312	-0.449312	-0.449312	-0.210794	-0.216345	-0.19433	-0.167072	0.0465644	0.876505	0.689486	0.689486	1.31169	1.43448	1.39653	1.11083	1.32469	1.396	0.734818	0.737541	0.884116	1.21664	1.21664	0.0688832	0.0792058	0.0792058	0.0792058	-0.0924723	0.127233	0.127233	0.130808	0.466903	0.507667	0.312589	0.313462	0.299359	0.394451	-0.203386
8977cDNA	-0.0241848	-0.676517	-0.361876	0.00365275	0.0442581	0.536324	0.624401	-0.00175157	0.00840284	-0.182582	-0.182582	-0.0304744	0.142964	0.142964	0.142964	0.0700327	0.888174	0.910189	0.937447	1.15108	-0.332184	-0.0564801	-0.0564801	0.163934	0.286721	0.260868	-0.842723	-0.926543	-1.33072	-0.543936	-0.541212	-0.229827	0.102702	0.102702	-0.457926	-0.447603	-0.447603	-0.447603	-0.499958	0.211947	0.211947	0.237791	-0.826828	-0.786064	-0.164532	-0.163659	0.323522	0.306046	-0.0660762
8978cDNA	-0.658383	-0.838927	-0.616713	-1.0587	-0.967238	-0.485145	-0.369337	-1.11369	-1.10324	-0.167049	-0.167049	-0.0321698	-0.913241	-0.913241	-0.913241	-0.259819	0.34591	0.369822	0.36198	0.58905	-0.918573	-0.909363	-0.909363	-0.612284	-0.482914	-0.405687	-1.69191	-1.40172	-1.32821	-1.25588	-1.25372	0.0299141	0.387214	0.387214	-0.326923	-0.31678	-0.31678	-0.31678	-0.281597	-0.555958	-0.555958	-0.514264	-0.825297	-0.783764	-0.92003	-0.91913	0.405892	0.678895	0.901855
8979cDNA	-0.37512	-0.215677	-1.09383	-0.312729	-0.82111	-0.263297	-0.369337	-0.636572	-0.626115	-0.167049	-0.167049	-0.0321698	-0.128141	-0.128141	-0.128141	0.0605164	0.291209	0.315121	0.28892	0.51599	-0.297763	-0.0642647	-0.0642647	-0.0480125	0.0813578	0.0714344	-0.123708	-0.0794981	-0.00599417	-0.0254341	-0.0232755	-0.924328	-0.567028	-0.567028	-0.326923	-0.31678	-0.31678	-0.31678	-0.281597	-0.329893	-0.329893	-0.371173	-0.825297	-0.783764	-0.552053	-0.551153	0.374863	0.619572	0.898914
8991cDNA	0.218557	-0.317183	-0.721901	0.343439	0.609914	0.753284	0.663024	-0.312551	-0.304778	0.431457	0.431457	-0.00923311	0.321163	0.321163	0.321163	-0.629458	0.236392	0.221314	0.235119	0.31232	0.338812	-0.913687	-0.913687	0.380879	0.398877	0.467101	0.580567	0.663322	0.690681	0.450086	0.464109	0.615696	0.833257	0.833257	-0.0620179	-0.0512183	-0.0512183	-0.0512183	-0.0279311	0.232563	0.232563	0.249778	0.259646	0.265718	0.33364	0.339274	0.133549	-0.108754	0.123777
8992cDNA	0.307687	0.0602354	-0.24478	0.454636	-1.25341	-1.08557	-0.94976	-0.312551	-0.304778	0.285329	0.285329	-0.00923311	0.438712	0.438712	0.438712	-0.629458	-1.30768	-1.32275	-1.30895	-1.23175	-0.204589	0.0405556	0.0405556	-0.15839	-0.140392	-0.487142	-0.0196488	-0.0991979	-0.114093	0.228237	0.24226	-1.03752	-0.819955	-0.819955	-0.323896	-0.313096	-0.313096	-0.313096	-0.289809	-0.55839	-0.55839	-0.541174	-0.295235	-0.289163	-0.241768	-0.236133	-0.78727	-0.790292	-0.687682
8993cDNA	-0.107108	1.09132	1.64545	-0.116684	1.18592	0.567647	0.00448278	1.89428	1.90205	-0.413641	-0.413641	-0.00923311	-0.205119	-0.205119	-0.205119	1.39173	-0.0289222	-0.0440006	-0.0785003	-1.23175	0.377157	0.630381	0.630381	-0.230941	-0.212942	-0.144719	0.632745	0.698258	0.717976	0.552748	0.566771	-0.560395	-0.819955	-0.819955	1.09509	1.10589	1.10589	1.10589	1.12918	0.283515	0.283515	0.270882	0.164512	0.170584	0.61499	0.590866	-0.0624776	-0.0278474	0.328989
8994cDNA	-0.631521	-0.97538	-0.569167	-0.810355	-0.209583	0.454425	0.50074	-0.371171	-0.35737	-0.109008	-0.109008	0.0130217	-0.757827	-0.757827	-0.757827	-0.0912032	0.18343	0.212135	0.22134	0.376911	-0.326808	-0.00851106	-0.00851106	0.199961	0.32702	0.161485	-0.940882	-0.878574	-0.805634	-0.717815	-0.715092	-0.879738	-0.548299	-0.548299	-0.971753	-0.960355	-0.960355	-0.960355	-0.930325	-0.716893	-0.716893	-0.712348	-0.778859	-1.21522	-0.534227	-0.531702	0.459134	0.678677	0.609342
8995cDNA	-0.258485	-0.8015	-0.395287	-0.169396	0.0353605	0.678197	0.765082	-0.197291	-0.18349	-0.156977	-0.156977	-0.0349474	-0.039722	-0.039722	-0.039722	-0.139172	0.379798	0.408504	0.38743	0.543001	-0.405267	-0.202608	-0.202608	0.151992	0.279051	0.113516	-0.988851	-1.40366	-1.33072	-0.543936	-0.541212	-0.450586	-0.596268	-0.596268	-0.3829	-0.371502	-0.371502	-0.371502	-0.341472	-0.336727	-0.336727	-0.322704	-1.30395	-1.26318	0.16377	0.166295	0.357445	0.354591	0.470522
8996cDNA	0.349474	0.283276	0.613846	0.481295	-0.440948	-0.879364	-0.73714	-0.1555	-0.14487	0.15705	0.15705	-0.0171457	0.541197	0.541197	0.541197	0.106744	0.226331	0.235109	0.243541	0.258056	0.198769	0.458914	0.458914	0.197456	0.23252	0.299964	0.206363	0.283461	0.350477	0.215577	0.224231	0.423312	0.494648	0.494648	0.282327	0.295609	0.295609	0.295609	0.321567	-0.0792441	-0.0792441	-0.0738809	0.370175	0.402866	-0.0427793	-0.0405337	-0.338023	-0.31102	-0.442516
8997cDNA	0.243268	-0.153417	0.0972161	0.369512	0.176352	0.296727	-0.73714	-0.1555	-0.14487	-0.320071	-0.320071	-0.0171457	0.427277	0.427277	0.427277	0.375589	-0.16364	-0.154862	-0.14643	-0.131915	0.331735	0.642558	0.642558	0.45765	0.515577	0.439332	0.498119	0.672801	0.739817	0.0694491	0.0781025	0.543886	0.615222	0.615222	0.133029	0.146311	0.146311	0.146311	0.172269	0.0668839	0.0668839	0.020389	-0.0895725	-0.0568808	-0.0427793	-0.0405337	0.101247	-0.240338	0.00745253
8998cDNA	0.197299	-0.48441	-0.747882	0.313315	0.421524	0.792734	0.934958	-0.1555	-0.14487	-0.320071	-0.320071	-0.0171457	0.368231	0.368231	0.368231	0.215888	0.286329	0.295107	0.303539	0.318054	0.328542	-0.81984	-0.81984	0.432466	0.490393	0.557837	0.626946	0.83357	0.880953	-0.261544	-0.252891	-0.974628	-0.903292	-0.903292	0.439591	0.452874	0.452874	0.452874	0.478832	0.585308	0.585308	0.610819	1.05473	1.08742	0.791393	0.793638	0.0788769	0.114696	0.227054
9000cDNA	0.0624525	-0.375121	-0.226342	0.310221	0.668415	0.718072	0.521905	-0.164486	-0.152748	0.0418286	0.0418286	-0.0331729	0.311723	0.311723	0.311723	0.217213	-0.205645	-0.279413	-0.264926	-0.233798	0.059585	0.517677	0.517677	0.123638	0.148573	0.171965	-0.118403	-0.0266472	0.0145741	-0.504157	-1.1891	0.417866	0.642443	0.642443	0.183914	0.198973	0.198973	0.198973	0.233779	-0.0963758	-0.0963758	-0.0791601	0.0183844	0.0244565	-0.524954	-0.519602	-0.0149222	0.0143671	-0.0292943
9001cDNA	-0.132396	0.258892	0.221265	-0.0915326	0.657285	0.139311	0.147754	0.995391	1.01256	0.321418	0.321418	0.413431	-0.411487	-0.411487	-0.411487	0.398152	-0.380026	-0.374234	-0.445194	-0.688886	0.640752	0.490259	0.490259	0.137393	0.0255682	0.0926844	0.972868	0.325821	0.355203	1.34647	1.34889	0.554418	-0.293629	-0.293629	0.44838	0.460209	0.460209	0.460209	0.501995	0.0880208	0.0880208	0.0936826	0.38836	0.40827	0.245848	0.239269	-0.462462	-0.647181	-0.266761
9014cDNA	0.459111	-1.507	-1.04241	0.977515	-0.615096	-0.0771545	-0.287151	-0.89508	-0.88096	-0.204233	-0.204233	-0.0544142	1.18649	1.18649	1.18649	-1.25061	-0.685634	-0.649759	-0.621819	-0.454255	-0.511969	0.139815	0.139815	-0.0753951	0.0543278	0.122519	-0.733579	-0.926543	-1.33072	-0.397807	-0.395084	-0.458691	-0.119147	-0.119147	-1.01103	-0.996449	-0.996449	-0.996449	-1.42726	-0.490704	-0.490704	-0.468832	-0.604979	-0.564215	-0.0751218	-0.0745307	-0.0790782	-0.0586696	-0.437157
9015cDNA	-0.197113	-0.112396	-0.383856	-1.57438	-1.63615	-1.13592	-0.973339	-0.975796	-0.960585	-0.256666	-0.256666	-0.0526701	-1.44097	-1.44097	-1.44097	-0.71455	1.52932	1.54993	1.58843	1.77405	-0.165459	-1.00321	-1.00321	0.725529	0.826181	0.890585	-0.346153	-0.316567	-0.268857	-0.238424	-0.230896	-0.993142	-0.483691	-0.483691	-0.703688	-0.690692	-0.690692	-0.690692	-0.651427	0.0897335	0.0897335	0.0774018	-0.394137	-0.379224	-0.193364	-0.187707	0.723758	0.897733	0.696655
9018cDNA	0.200203	-0.0509611	4.33553e-05	0.323704	0.0825836	0.317596	0.430015	-0.328786	-0.319519	0.114297	0.114297	-0.0156038	0.42968	0.42968	0.42968	-0.734721	0.0627629	0.0664185	0.0603974	0.0866332	0.297008	0.294103	0.294103	0.352404	0.408321	0.234654	0.472376	0.636589	0.703605	0.123807	0.13246	0.107112	0.210651	0.210651	0.359452	0.36211	0.36211	0.36211	0.375057	0.157245	0.157245	0.188163	0.435853	0.468545	0.449194	0.45249	-0.240857	-0.0580665	-0.359957
9019cDNA	0.20748	0.280032	0.109188	0.327764	0.373148	0.371954	-0.683929	-0.328786	-0.319519	0.678568	0.678568	-0.0156038	0.431868	0.431868	0.431868	-0.734721	-0.176997	-0.173342	-0.179363	-0.153127	0.354785	1.03142	1.03142	0.352404	0.408321	0.38504	0.376294	0.361221	0.428237	0.54657	0.555224	0.665266	0.768805	0.768805	0.605104	0.607761	0.607761	0.607761	0.620709	-0.00352339	-0.00352339	0.0273939	0.492892	0.525584	-0.0641398	-0.0608433	-0.348448	-0.178485	0.101225
9020cDNA	0.212085	-0.0114526	-0.845055	0.338031	-1.23964	-0.858495	-0.683929	-0.328786	-0.319519	-0.362824	-0.362824	-0.0156038	0.445759	0.445759	0.445759	-0.734721	-0.225302	-0.221646	-0.227668	-0.201432	0.272285	0.410609	0.410609	0.172196	0.228113	-0.1138	0.376294	0.50531	0.572326	0.215577	0.224231	0.749043	0.852582	0.852582	-0.169587	-0.166929	-0.166929	-0.166929	-0.153982	0.0549026	0.0549026	0.08582	0.450831	0.483522	0.0926463	0.0959428	-0.286765	-0.183655	-0.605939
9021cDNA	-0.00432913	-0.131435	-0.007387	0.0136645	-0.313831	-0.110688	0.0697076	-0.338953	-0.328898	-0.43079	-0.43079	-0.0121643	0.0336028	0.0336028	0.0336028	-0.626753	0.180028	0.166518	0.17282	0.203676	-0.044955	0.127706	0.127706	0.228822	0.249084	0.333091	-0.00517093	0.138163	0.113706	-0.504157	-0.490134	-0.0272371	0.0251428	0.0251428	0.0574727	0.0587226	0.0587226	0.0587226	0.0642332	0.098519	0.098519	0.1108	0.337639	0.343711	0.0899095	0.098246	-0.0693764	-0.109746	-0.114524
9022cDNA	-0.164129	0.428727	0.547947	-0.0923854	0.72793	0.548919	0.458755	1.02524	1.04057	-0.158968	-0.158968	-0.0418338	-0.130914	-0.130914	-0.130914	0.658326	0.135185	0.154887	0.204148	0.192805	0.159161	0.180532	0.180532	-0.817794	-0.682312	-0.591001	0.441152	0.595339	0.578047	0.277338	0.281477	0.577773	-0.308249	-0.308249	0.912221	0.91033	0.91033	0.91033	0.922626	0.370881	0.370881	0.361139	0.697003	0.716529	0.397439	0.406241	0.209421	0.172858	0.637371
9031cDNA	-0.142353	-0.701903	-1.1124	-0.0572792	0.0364243	-0.0831392	-0.757093	0.195782	-0.881141	-0.173068	-0.173068	-0.0362639	0.118309	0.118309	0.118309	0.243004	0.177256	0.210021	0.23253	0.389129	0.360885	0.658839	0.658839	1.03123	1.16657	1.19776	0.425362	0.557324	0.630828	0.356901	0.359059	0.242548	0.609063	0.609063	-0.227786	-0.217746	-0.217746	-0.217746	-0.187562	0.351086	0.351086	0.392781	1.06865	1.11018	0.00987843	0.00968199	0.323783	0.422554	0.429393
9034cDNA	0.0586297	0.403412	-0.0120314	-0.0065638	0.216929	-0.336565	-0.167599	-0.553778	-0.392881	-0.140072	-0.140072	-0.0438444	-0.140443	-0.140443	-0.140443	-0.557516	0.596842	0.624777	0.675565	0.924105	0.547411	0.122282	0.122282	0.289365	0.431842	0.494967	0.870711	-0.628422	-0.686189	1.29163	1.29549	-0.489175	0.183493	0.183493	0.130426	0.137892	0.137892	0.137892	0.16316	-0.159462	-0.159462	-0.132383	-1.49813	-1.47822	-0.894991	-0.889974	0.296971	0.208129	-0.897687
9037cDNA	-0.308928	-0.129066	-0.272805	-0.227203	-0.0777608	0.569241	0.691081	-0.128183	-0.116378	-0.178062	-0.178062	-0.0338391	-0.0667134	-0.0667134	-0.0667134	0.538189	0.0013703	0.0275997	0.0425801	0.204913	-0.0182657	0.412857	0.412857	0.460837	0.597972	0.659903	0.0639652	0.354157	0.427661	-1.25588	-1.25372	0.424068	0.7947	0.7947	-0.00282392	0.00195384	0.00195384	0.00195384	0.0247889	0.0841114	0.0841114	0.0904365	0.693217	0.73475	-1.35576	-1.3582	0.505363	0.472672	0.169003
9038cDNA	0.102042	0.0955493	0.66524	0.0875527	0.0813426	-0.216629	-0.0729446	0.913481	0.922149	0.0291679	0.0291679	-0.00835924	0.0599984	0.0599984	0.0599984	-0.555369	0.397134	0.381525	0.376915	0.384206	0.13209	0.420209	0.420209	0.162948	0.178835	0.101502	0.13471	0.254429	0.294804	-0.229418	-0.214548	0.460964	0.654698	0.654698	-0.186289	-0.180586	-0.180586	-0.180586	-0.170229	-0.0102107	-0.0102107	0.00559932	0.0848041	0.089723	0.13387	0.13613	0.00841527	0.043324	0.190487
9039cDNA	0.104803	-0.550714	-0.696488	0.0924398	0.499486	0.482341	0.626025	-0.26261	-0.253942	0.251017	0.251017	-0.00835924	0.0623135	0.0623135	0.0623135	0.143601	-0.301836	-0.317445	-0.322055	-0.314764	0.173681	-0.056912	-0.056912	0.580071	0.595958	0.539114	0.245015	0.34785	0.378784	-0.00756922	0.00730061	-0.103308	0.0904267	0.0904267	0.140446	0.146149	0.146149	0.146149	0.146406	-0.153773	-0.153773	-0.137963	0.0160883	0.0210072	-0.288893	-0.286634	-0.0646753	-0.0164156	0.190487
9040cDNA	-0.418712	0.124023	0.343194	-0.397249	0.223826	0.299506	0.160104	0.471836	0.485938	-0.168364	-0.168364	-0.0388765	-0.411415	-0.411415	-0.411415	0.566504	-0.447133	-0.476884	-0.437307	-0.719686	-0.199969	0.236621	0.236621	0.170431	0.108536	0.168349	-0.019107	0.00547985	0.0331474	0.0741069	0.0788109	-0.132017	-0.337489	-0.337489	1.76595	1.76842	1.76842	1.76842	1.78535	-0.0684848	-0.0684848	-0.0415973	0.270425	0.289182	0.0750622	0.0778005	-0.539733	-0.601611	-0.252549
9044cDNA	0.451131	-1.04988	-1.1179	0.738805	-0.866131	-0.472152	-0.827433	-1.16958	-1.15777	-0.178062	-0.178062	-0.0338391	0.942533	0.942533	0.942533	-1.30066	0.0938411	0.120071	0.135051	0.312361	-0.476502	0.0448798	0.0448798	0.383997	0.521132	0.523065	-0.846812	-1.40172	-1.32821	-0.410785	-0.408626	-0.460538	-0.0899069	-0.0899069	-0.822368	-0.81759	-0.81759	-0.81759	-0.794755	-0.706344	-0.706344	-0.664649	-1.30242	-1.26089	-0.40152	-0.403954	0.190849	0.413537	-0.0934924
9059cDNA	-0.698486	-0.522897	-0.664751	-0.71096	-0.0575102	-0.364438	-0.215431	0.529999	0.537712	-0.281148	-0.281148	-0.0160032	-0.702187	-0.702187	-0.702187	0.870858	0.171983	0.191019	0.188122	0.227395	-0.826875	-0.124762	-0.124762	-1.33646	-1.2776	-1.18972	-0.947969	-0.946014	-0.878716	-0.63601	-0.627639	-0.971789	-0.888672	-0.888672	-0.00599398	0.00453879	0.00453879	0.00453879	0.0274928	-0.741675	-0.741675	-0.749798	-1.31926	-1.28618	-0.562931	-0.560659	0.506336	0.422617	0.839868
9060cDNA	-0.0573534	-0.00626739	-0.664751	-0.495084	0.303105	-0.841559	-0.692553	0.529999	0.537712	-0.281148	-0.281148	-0.0160032	-0.536389	-0.536389	-0.536389	0.977753	1.16462	1.18365	1.18695	1.22622	0.214518	0.352359	0.352359	-0.859343	-0.800476	-0.712597	0.0773364	-0.724165	-0.656868	0.577065	0.585436	-0.971789	-0.888672	-0.888672	-0.106664	-0.0961314	-0.0961314	-0.0961314	-0.0731773	-0.194918	-0.194918	-0.163532	-0.620286	-0.58721	-0.366636	-0.364364	0.342054	0.221409	0.396763
9061cDNA	0.428987	-0.0403954	0.388456	0.65596	-0.218611	0.134372	0.0318012	-0.372298	-0.365492	-0.327746	-0.327746	-0.010917	0.675731	0.675731	0.675731	-0.615535	-0.422876	-0.409533	-0.412039	-0.452577	-0.0810189	0.153864	0.153864	0.0786549	0.11777	0.144399	0.089601	0.224236	0.20483	-0.119956	-0.109891	0.0561977	0.0649994	0.0649994	0.538331	0.549402	0.549402	0.549402	0.571193	0.1319	0.1319	0.149817	0.34825	0.379019	0.383812	0.386004	-0.72088	-0.544645	-0.452746
9063cDNA	-0.297233	0.0656857	-0.32865	-0.268006	-0.533921	-0.222111	-0.0866562	-0.318587	-0.307553	-0.110288	-0.110288	-0.0346527	-0.122526	-0.122526	-0.122526	0.242184	0.0227789	0.0626915	0.0945537	0.281599	-0.251165	0.369391	0.369391	-0.102668	-0.226649	-0.134179	-0.260546	0.0296463	-0.00599417	-1.25588	-1.25372	0.35612	0.711725	0.711725	-0.111107	-0.102549	-0.102549	-0.102549	-0.0753291	-0.0134056	-0.0134056	0.0282886	0.350794	0.392327	0.240197	0.242761	0.32507	0.367147	0.0221846
9064cDNA	0.105541	0.211277	-0.557929	0.00727625	0.358459	0.505952	0.647236	0.263322	0.275143	-0.178254	-0.178254	-0.0312131	0.0279567	0.0279567	0.0279567	-1.19392	0.732194	0.754941	0.796115	0.987781	0.659978	0.515304	0.515304	1.30528	1.40091	1.42666	0.851794	1.04714	1.00506	0.355203	0.362731	0.129511	0.630252	0.630252	-0.243765	-0.236614	-0.236614	-0.236614	-0.216831	0.733089	0.733089	0.751244	1.01175	1.02666	0.712765	0.72037	0.398994	0.403197	0.44966
9067cDNA	-0.292597	-0.194399	0.158457	-0.314774	0.573989	1.3013	1.35265	0.178754	0.188587	-0.189847	-0.189847	-0.0287275	-0.560038	-0.560038	-0.560038	0.51744	0.0499681	0.0749572	0.0926665	0.251853	0.277277	0.64249	0.64249	1.11836	1.2374	1.16882	-0.51173	-0.449422	-0.853603	-0.397807	-0.395084	0.597304	0.9478	0.9478	0.016447	0.0262391	0.0262391	0.0262391	-0.180134	0.0900512	0.0900512	0.130808	0.0182703	0.0590343	-0.0922788	-0.0936441	0.352858	-0.201158	0.170177
9068cDNA	-0.149488	-0.0542201	0.114991	-0.0449445	0.741783	1.50457	1.55285	-1.05169	-1.04186	-0.189847	-0.189847	-0.0287275	-0.141468	-0.141468	-0.141468	-0.212019	0.338861	0.36385	0.378029	0.537215	0.221387	0.139815	0.139815	0.96383	1.08287	1.04508	-0.0750376	0.140404	0.213343	-0.397807	-0.395084	0.331989	0.682485	0.682485	0.238296	0.248088	0.248088	0.248088	0.265388	0.0385953	0.0385953	0.0626467	0.0182703	-0.308942	-0.893911	-0.895276	0.414612	0.421989	-0.289033
9070cDNA	0.199011	-0.679661	-0.481287	0.080911	-0.407091	-0.983344	-0.909259	-0.0455765	-0.0355925	-0.182081	-0.182081	-0.0295752	0.312916	0.312916	0.312916	-0.101833	1.13121	1.15714	1.17279	1.33869	-0.27287	0.0487721	0.0487721	0.1388	0.26113	0.332691	-0.575922	-0.448448	-0.375227	-0.550424	-0.547983	-0.24556	0.117322	0.117322	-1.02679	-1.01709	-1.01709	-1.01709	-0.983511	0.0966794	0.0966794	0.10845	0.265018	0.306167	-0.258174	-0.259526	0.25931	0.507421	-0.0145991
9084cDNA	0.378525	-1.12811	-1.18769	0.611996	-0.988371	-0.344681	-0.264767	-1.09714	-1.08636	0.595051	0.595051	-0.0261356	0.76899	0.76899	0.76899	-0.692836	0.589343	0.598115	0.629374	0.799898	-0.819167	-0.522196	-0.522196	-0.283346	-0.196671	-0.129315	-0.65938	-1.59629	-1.54887	-0.169788	-0.161977	-1.00633	-0.498311	-0.498311	-1.8297	-1.8214	-1.8214	-1.8214	-1.79526	-0.936039	-0.936039	-0.908515	-0.554603	-0.540075	-0.864941	-0.861252	-0.139643	-0.143181	-0.143644
9085cDNA	-0.191589	0.0211553	-0.188155	-0.0396572	0.355833	0.51549	0.192634	0.729169	0.742055	-0.141318	-0.141318	-0.0380034	-0.0298525	-0.0298525	-0.0298525	0.629884	-1.04926	-1.0272	-0.978757	-1.05662	0.0629207	0.537255	0.537255	-0.804418	-0.671654	-0.601378	0.18899	0.430173	0.437195	-0.395328	-0.391471	0.422892	-0.293629	-0.293629	1.48189	1.48893	1.48893	1.48893	1.51739	0.114696	0.114696	0.0978586	0.523058	0.542969	0.329383	0.333257	-0.261692	-0.138904	0.219034
9086cDNA	0.0442995	0.882307	1.15893	-0.254181	0.442809	0.607378	0.489759	0.910704	0.922683	-0.187916	-0.187916	-0.0329172	-0.334359	-0.334359	-0.334359	0.542429	-0.00738633	-7.06003e-05	-0.0282306	-0.221095	0.840915	0.947268	0.947268	-0.88066	-0.767649	-0.698624	1.05397	1.09183	1.13787	1.11676	1.12231	0.579748	0.31762	0.31762	0.970432	0.978009	0.978009	0.978009	1.0057	0.304273	0.304273	0.301923	0.587182	0.604786	0.456792	0.460587	-0.231278	-0.124762	0.317785
9087cDNA	-0.176972	-1.26532	-0.876094	-0.528218	-0.685681	-0.528372	-0.375146	-0.663166	-0.644491	0.0182695	0.0182695	-0.0519183	-0.897005	-0.897005	-0.897005	-0.468689	-0.149723	-0.104666	-0.0582305	0.239639	-0.320143	0.740828	0.740828	0.15415	0.232809	0.0914751	-1.75528	-1.37154	-1.28929	-1.45703	-1.46363	-0.370526	0.363319	0.363319	-0.860067	-0.85205	-0.85205	-0.85205	-0.817668	-0.627341	-0.627341	-0.613525	-1.27869	-1.22524	-0.269226	-0.328307	0.0779638	-0.0547866	-0.231742
9088cDNA	0.373836	-1.04347	-0.876094	-0.499254	-0.804867	-1.00549	-0.852267	-0.794444	-0.830128	0.0182695	0.0182695	-0.0519183	-0.482031	-0.482031	-0.482031	-0.597356	0.555107	0.600164	0.659407	0.95597	-0.450758	0.432374	0.432374	-0.690948	-0.466161	-0.385646	-1.27816	-0.894416	-0.812167	-1.45703	-1.46363	-0.847647	-0.113802	-0.113802	-0.604795	-0.596778	-0.596778	-0.596778	-0.562396	-0.489957	-0.489957	-0.433738	-1.27869	-1.22524	-0.403925	-0.400858	0.0176697	0.225505	0.240306
9089cDNA	-0.233015	-0.120201	-0.348284	-0.481706	-0.147506	-0.044726	0.128211	-0.0510169	-0.0371729	-0.230254	-0.230254	-0.0247919	-0.335141	-0.335141	-0.335141	0.358113	0.737535	0.752226	0.766251	0.849179	-0.387974	-0.90547	-0.90547	-0.0561792	0.0632629	0.1371	-0.328138	-0.288748	-0.215526	-0.208002	-0.205561	-0.220175	0.117322	0.117322	0.27095	0.281838	0.281838	0.281838	0.310016	0.44807	0.44807	0.478598	-0.0727348	-0.0315863	-0.0883746	-0.0857332	0.407598	0.388024	0.255641
9090cDNA	-0.590554	-0.440536	-0.825405	-0.760128	0.183487	-0.190854	-0.0179171	0.69495	0.708794	-0.230254	-0.230254	-0.0247919	-0.982524	-0.982524	-0.982524	0.495496	0.222689	0.237379	0.218256	0.301184	-0.419573	0.0487721	0.0487721	-0.252474	-0.133032	-0.427171	-0.459417	-0.557593	-0.852348	-0.208002	-0.205561	-0.442024	-0.104527	-0.104527	-0.54566	-0.534771	-0.534771	-0.534771	-0.506593	0.00154561	0.00154561	-0.000694469	-0.0244301	-0.784914	-0.0883746	-0.0857332	0.342617	-0.23748	-0.0577179
9091cDNA	-0.258509	-0.63683	-0.126435	-0.502067	0.202373	0.286267	0.459204	0.279976	0.29382	-0.230254	-0.230254	-0.0247919	-0.482837	-0.482837	-0.482837	0.599706	0.685948	0.700639	0.703666	0.786594	-0.358519	0.324978	0.324978	-0.0561792	-0.0238873	-0.0591942	-0.258502	-0.361298	-0.484371	-0.0189453	-0.0165044	-0.442024	-0.104527	-0.104527	0.338947	0.349835	0.349835	0.349835	0.365239	-0.105074	-0.105074	-0.0792231	-1.30318	-1.26204	0.133474	0.136116	0.402076	0.37527	0.576649
9103cDNA	0.264861	0.131296	-0.00049734	0.801789	0.179268	0.409564	-0.0707092	-0.0561446	-0.0345687	0.0590324	0.0590324	-0.0603466	0.880965	0.880965	0.880965	-0.133593	-1.00264	-0.984324	-1.06194	-1.21825	0.0787392	0.143857	0.143857	0.918503	1.15372	1.23295	0.249477	0.287339	0.334968	0.274718	0.269538	-0.401043	0.174217	0.174217	1.05732	1.06268	1.06268	1.06268	1.09234	0.215617	0.215617	0.217497	0.727757	0.759968	0.222759	0.231053	-0.542751	-0.479593	-0.178081
9104cDNA	0.536703	-0.3732	-0.3153	1.0559	-0.754947	-1.13602	-0.96403	-0.59533	-0.579037	0.963301	0.963301	-0.030677	1.24612	1.24612	1.24612	-1.43703	-0.0440595	-0.0360962	0.0135921	0.175027	-0.0387077	-0.565011	-0.565011	0.549478	0.669477	0.741405	-0.0726263	0.138691	0.155142	-0.463012	-0.458308	0.715732	1.33461	1.33461	-0.0751607	-0.0666664	-0.0666664	-0.0666664	-0.0437929	0.0425729	0.0425729	0.075251	0.0436409	0.0623982	0.304755	0.312583	-0.537788	-0.26455	-0.139884
9105cDNA	-0.373702	-0.129658	0.348818	-0.398541	0.699066	1.18118	1.32752	0.710624	0.722966	-0.260701	-0.260701	-0.0516167	-1.15962	-1.15962	-1.15962	0.585772	-0.171475	-0.15232	-0.124955	-0.0241056	0.0899259	0.805992	0.805992	0.612591	0.73021	0.774323	-0.256458	-0.449422	-0.376482	0.0358481	0.0385714	0.120207	0.445124	0.445124	-0.339025	-0.313612	-0.313612	-0.313612	-0.336891	-0.422439	-0.422439	-0.53098	-0.458851	-0.418087	-0.253716	-0.255182	0.347279	-0.338555	-0.0419712
9106cDNA	-0.714706	-1.01426	-0.881631	-1.22486	-0.151394	-0.424486	-0.263542	0.307604	0.319946	-0.260701	-0.260701	-0.0516167	-1.63674	-1.63674	-1.63674	0.686442	-0.0487576	-0.0296031	-0.0908753	0.00997415	-0.489858	0.212365	0.212365	-0.600484	-0.482865	-0.859145	-0.842723	-0.558566	-0.485627	-1.24291	-1.24018	-0.921186	-0.596268	-0.596268	-0.276877	-0.251464	-0.251464	-0.251464	-0.202192	-0.265175	-0.265175	-0.283196	-0.826828	-0.786064	-0.191568	-0.193034	0.410268	0.400816	0.229204
9107cDNA	-0.266356	-0.068163	-0.421004	-0.540298	-0.100942	-0.428101	-0.267773	-0.00387664	0.00861619	0.446035	0.446035	0.424657	-0.511856	-0.511856	-0.511856	0.184808	0.482083	0.502186	0.482697	0.590263	0.136001	0.707313	0.707313	-0.587777	-0.466866	-0.365816	0.148984	-0.288748	-0.288076	0.506481	0.460617	-0.44183	-0.104527	-0.104527	0.0365455	0.0618687	0.0618687	0.0618687	0.111334	0.119786	0.119786	0.142626	-0.458086	-0.563065	-0.192653	-0.194106	0.320223	0.509753	0.656832
9108cDNA	0.571794	-0.734902	-0.905555	0.866603	-1.08362	-0.634536	-0.9455	-0.968286	-0.955005	0.378069	0.378069	-0.0490248	1.105	1.105	1.105	-0.692501	-0.181976	-0.179038	-0.138123	-0.0259358	-0.816269	-0.999317	-0.999317	-0.110467	-0.0252118	0.0716335	-0.65938	-0.642051	-0.594624	-0.500781	-0.492971	-0.28178	-0.498311	-0.498311	-1.7806	-1.75668	-1.75668	-1.75668	-1.71465	-0.783429	-0.783429	-0.755905	-0.809876	-0.795347	-0.71544	-0.711852	-1.06748	-0.838495	-0.755254
9109cDNA	0.271711	-0.734902	-0.905555	0.54393	-0.715646	-1.11166	-0.9455	-0.968286	-0.955005	0.378069	0.378069	-0.0490248	0.781368	0.781368	0.781368	-0.324524	0.177921	0.180859	0.209365	0.321552	-0.176782	-0.154219	-0.154219	-0.478444	-0.393189	-0.296343	-1.35835	-1.59629	-1.54887	-0.868758	-0.860947	-0.503629	-0.0211899	-0.0211899	-1.08163	-1.05771	-1.05771	-1.05771	-1.01568	-0.161714	-0.161714	-0.157885	-0.809876	-1.49432	-0.069176	-0.0655885	0.445212	0.480911	-0.24534
9110cDNA	-0.479476	-0.468873	-0.364449	-0.74707	-0.0605385	0.574921	0.57758	-0.466439	-0.308222	-0.215182	-0.215182	-0.0283549	-0.696036	-0.696036	-0.696036	-0.224548	0.495648	0.52237	0.513577	0.621533	-0.381441	0.0643412	0.0643412	0.195257	0.305923	0.250507	-0.727447	-0.707615	-0.635522	-0.524469	-0.520899	0.184522	0.473814	0.473814	-0.121992	-0.104111	-0.104111	-0.104111	-0.109543	0.27586	0.27586	-0.101703	-0.607275	-0.567664	-0.0380848	-0.0327435	0.397895	0.399015	0.384894
9111cDNA	-0.547611	-0.0789023	0.0692066	-0.424618	0.599146	1.13919	1.04384	0.156811	0.315027	-0.215182	-0.215182	-0.0283549	-1.14156	-1.14156	-1.14156	0.283608	-0.240305	-0.213584	-0.196822	-0.0888668	-0.22883	0.471827	0.471827	0.580608	0.691274	0.618483	-1.20457	-0.929464	-1.33449	-1.22344	-1.21987	-0.230451	0.058841	0.058841	-0.78475	-0.988718	-0.988718	-0.988718	-0.954641	-0.056982	-0.056982	-0.136817	-0.0757962	-0.225242	-0.074297	-0.0689557	0.414641	-0.0238126	0.080071
9112cDNA	0.207065	-0.518629	-0.435533	0.459785	-0.00467012	-0.401407	-0.300511	0.314627	0.470127	-0.354977	-0.354977	-0.0130962	0.634374	0.634374	0.634374	0.584653	0.67242	0.682061	0.667439	0.654489	-0.557931	0.134402	0.134402	-0.656719	-0.605309	-0.518353	-0.468804	-0.946988	-0.879972	0.00730121	0.0159546	-0.492518	-0.426171	-0.426171	0.257114	0.27661	0.27661	0.27661	0.307196	-0.249175	-0.249175	-0.230667	-0.621051	-0.58836	-0.240402	-0.2353	0.241768	0.00887622	0.320902
9113cDNA	0.505993	-0.133278	-0.435533	0.787087	-1.28342	-0.878529	-0.777632	-0.530471	-0.374971	0.490121	0.490121	-0.0130962	0.963774	0.963774	0.963774	-0.737566	-1.60404	-1.5944	-1.59973	-1.61268	-0.215508	-0.12087	-0.12087	-0.241745	-0.262886	-0.372225	0.00831715	0.00725472	0.00463464	0.172111	0.180765	-0.492518	-0.426171	-0.426171	-0.171703	-0.152207	-0.152207	-0.152207	-0.12162	-0.329581	-0.329581	-0.298664	-0.0895725	-0.0568808	0.0748688	0.0799707	-1.07963	-0.819636	-0.71501
9114cDNA	-0.177624	0.556455	0.896862	-1.0773	0.0640002	0.168577	0.263599	0.307664	-1.05169	-0.275382	-0.275382	-0.025763	-1.32094	-1.32094	-1.32094	-0.618214	1.27117	1.28167	1.31014	1.42944	0.0680081	-0.98764	-0.98764	0.393017	0.47132	0.558036	-0.088976	-0.201274	-0.154693	0.164949	0.173606	-0.988985	-0.542172	-0.542172	-1.11238	-1.096	-1.096	-1.096	-1.06916	0.743995	0.743995	0.770113	0.407936	0.421312	0.770771	0.770658	0.660027	0.908015	0.492929
9115cDNA	0.0172626	0.58532	0.634891	0.178445	0.648274	0.696994	0.784009	0.773063	0.934181	0.302702	0.302702	-0.0367831	0.197481	0.197481	0.197481	0.607192	-0.00576526	-0.0401508	0.00611705	0.146802	0.129652	0.813018	0.813018	-0.839732	-0.718632	-0.629204	0.287103	0.417763	0.468011	0.180298	0.185285	0.154004	-0.352109	-0.352109	0.925802	0.941019	0.941019	0.941019	0.965833	0.204214	0.204214	0.22388	0.700205	0.718577	0.19584	0.123433	-0.150629	-0.0306925	0.282
9119cDNA	-0.324384	-0.352154	-0.494542	-0.326882	0.488574	1.27439	1.27987	-0.0344462	-0.0250219	-0.228841	-0.228841	-0.0299598	-0.76806	-0.76806	-0.76806	-0.138183	0.274332	0.295233	0.312611	0.458448	0.129287	0.0526644	0.0526644	0.998218	1.12234	1.14916	-0.225423	0.0276992	-0.00850545	-0.765784	-0.763061	0.0225425	0.357974	0.357974	-0.479064	-0.475189	-0.475189	-0.475189	-0.453767	0.0900512	0.0900512	0.0738549	-0.190006	-0.149242	-0.187579	-0.18082	0.421098	0.0972661	0.0621828
9120cDNA	-0.402585	-0.414301	-0.15212	-0.790791	-0.0912094	0.645408	0.653452	-0.44942	-0.439995	-0.228841	-0.228841	-0.0299598	-0.984269	-0.984269	-0.984269	-0.210734	0.31979	0.340691	0.318643	0.46448	0.227573	-0.202608	-0.202608	0.558081	0.682205	0.686402	0.513576	-0.558566	-0.485627	0.941786	0.938795	-0.0866019	0.24883	0.24883	-0.0890931	-0.0852183	-0.0852183	-0.0852183	-0.0637961	-0.0135827	-0.0135827	0.0271744	-0.262556	-0.418087	0.27403	0.280789	0.486827	0.630431	0.522118
9121cDNA	0.443449	0.210919	0.328954	0.663834	-0.314759	-0.912152	-0.84877	0.437469	0.443724	0.0851864	0.0851864	-0.012158	0.811843	0.811843	0.811843	-0.737365	-0.151374	-0.1504	-0.152766	-0.147985	-0.230912	-0.12087	-0.12087	-0.285019	-0.230028	-0.225351	0.0954673	0.283461	0.350477	-0.407672	-0.399019	-0.978621	-0.903292	-0.903292	0.344425	0.350185	0.350185	0.350185	0.367535	-0.0248864	-0.0248864	0.00603089	0.111342	0.144034	0.047816	0.0542956	-0.65786	-0.471057	-0.622291
9122cDNA	0.321776	0.161231	-0.00203911	0.465563	0.549021	0.721316	0.784699	-0.407629	-0.401374	0.784156	0.784156	-0.012158	0.602724	0.602724	0.602724	0.438726	0.0417501	0.0427241	0.0403586	0.0451394	0.792204	0.88773	0.88773	0.356912	0.411904	0.489131	1.13253	1.33556	1.39954	0.291298	0.299951	0.300133	0.375461	0.375461	0.593897	0.599657	0.599657	0.599657	0.617007	0.607987	0.607987	0.638905	1.00012	1.03282	0.768642	0.775121	0.0349984	0.310887	0.601442
9123cDNA	0.431785	0.134079	0.475082	0.645128	0.342149	0.8587	0.695298	-0.407629	-0.401374	0.307035	0.307035	-0.012158	0.78965	0.78965	0.78965	-0.260244	-0.435371	-0.434397	-0.436763	-0.431982	0.161199	0.5781	0.5781	0.0634355	0.118427	0.195654	0.314146	0.41474	0.428237	0.255086	0.224231	0.383107	0.458435	0.458435	0.593897	0.599657	0.599657	0.599657	0.617007	0.288733	0.288733	0.31965	0.543301	0.575993	0.485873	0.401783	-0.65786	-0.519362	-0.521621
9129cDNA	-0.0624676	0.314733	0.40699	0.0534335	0.380613	0.525751	0.573405	0.767558	0.779884	-0.188078	-0.188078	-0.038388	0.0498709	0.0498709	0.0498709	0.649387	-0.235671	-0.21865	-0.204363	-0.362888	0.15238	-0.0085244	-0.0085244	0.196508	0.331065	-0.630002	0.350143	0.420684	0.375942	0.369108	0.373247	0.435722	-0.308249	-0.308249	0.79159	0.792801	0.792801	0.792801	0.807613	0.261146	0.261146	0.270172	0.598014	0.61754	0.394868	0.406854	-0.136386	-0.141804	0.294116
9130cDNA	-0.737366	-0.502916	-0.740315	-1.11092	-0.28813	-0.0841671	-0.0285061	0.128388	0.138752	-0.289041	-0.289041	-0.0273679	-1.17742	-1.17742	-1.17742	0.00741986	0.549271	0.553955	0.590915	0.748089	-0.268923	-0.300347	-0.300347	-0.164978	-0.0732168	-0.141731	-0.990373	-1.11917	-1.07175	-0.646909	-0.639099	-0.991264	-0.498311	-0.498311	-0.671996	-0.669618	-0.669618	-0.669618	-0.717587	-0.339731	-0.339731	-0.401939	-1.50885	-1.49432	-0.297483	-0.285671	0.755003	0.494951	-0.41161
9131cDNA	-0.349859	-0.441023	-0.572137	-0.299008	0.409777	1.20538	1.31639	-0.265269	-0.258424	-0.16286	-0.16286	-0.0255609	-0.348801	-0.348801	-0.348801	-0.0295128	0.412684	0.430195	0.513168	0.586779	0.146109	-0.416672	-0.416672	0.967216	1.10715	1.10806	-0.322005	-0.175163	-0.291843	-0.38483	-0.381542	-0.00118163	0.328734	0.328734	-0.146027	-0.123796	-0.123796	-0.123796	-0.0923565	0.214206	0.214206	0.15942	-0.0267261	-0.224092	-0.397587	-0.394533	0.456145	0.123344	0.214947
9132cDNA	-0.465882	-0.0925688	-0.462992	-0.590493	-0.177357	0.188993	0.347552	-0.105568	-0.0987227	-0.16286	-0.16286	-0.0255609	-0.582526	-0.582526	-0.582526	0.116615	0.451685	0.469196	0.524828	0.598439	0.0292607	0.428426	0.428426	0.19953	0.339464	0.342869	0.101597	-0.126858	-0.219293	0.40354	0.341562	-0.955424	-0.625509	-0.625509	0.0107593	-0.0231263	-0.0231263	-0.0231263	0.00831369	0.183582	0.183582	0.20724	-0.351237	-0.311242	-0.0772521	-0.0741982	0.366126	0.523447	0.594754
9133cDNA	0.155789	1.23805	1.29105	-0.136259	0.28318	-0.957483	-0.804467	0.664417	0.672621	-0.0929632	-0.0929632	-0.0331902	-0.187233	-0.187233	-0.187233	0.918176	0.0632425	0.0184377	0.0719582	0.206022	0.40779	0.112568	0.112568	-1.00833	-0.838764	-0.74171	0.764737	0.988757	1.04913	0.419244	0.41999	0.903534	0.828292	0.828292	-0.0330246	-0.803994	-0.803994	-0.803994	-0.770809	0.309169	0.309169	0.30605	0.47226	0.515715	0.500644	0.503818	-0.271678	-0.30703	-0.146171
9134cDNA	0.134666	-1.56311	-1.43373	0.45545	-0.534294	0.301883	0.459827	-1.25479	-1.24779	-0.155094	-0.155094	-0.0264086	0.66735	0.66735	0.66735	-0.752995	0.633349	0.651808	0.728144	0.808472	-0.294629	0.593676	0.593676	-0.15574	-0.0125141	-0.0262739	-0.986807	-0.705668	-0.854859	-1.23642	-1.23341	-0.25422	0.0880813	0.0880813	-0.664505	-0.642364	-0.642364	-0.642364	-0.61073	-0.761892	-0.761892	-0.84079	-0.827593	-0.787213	-0.485823	-0.482755	0.375823	0.173842	-0.864042
9135cDNA	0.0806676	1.06461	1.09233	-0.0340403	0.30967	-0.957483	-0.804467	0.685736	0.69394	-0.0929632	-0.0929632	-0.0331902	-0.0630138	-0.0630138	-0.0630138	0.26398	0.435204	0.461255	0.561144	0.607616	0.302309	-0.229854	-0.229854	-0.163228	-0.838764	-0.74171	0.596723	0.70006	0.746251	0.586735	0.587481	0.426413	-0.493927	-0.493927	0.0666783	0.088101	0.088101	0.088101	0.121286	0.148847	0.148847	0.180592	0.630827	0.674282	0.350595	0.353768	-0.0145027	-0.365217	-0.237941
9144cDNA	0.147492	0.498558	0.405116	0.409314	0.40613	0.249372	0.149865	0.608919	0.618666	0.355024	0.355024	-0.0339892	0.538246	0.538246	0.538246	0.604512	-0.0910388	-0.0774087	0.0228419	0.0415265	0.0878096	0.526069	0.526069	-0.835458	-0.685092	-0.591199	0.224829	0.435605	0.394365	-0.186806	-0.182102	0.0554507	-0.337489	-0.337489	0.944731	0.964297	0.964297	0.964297	0.991015	0.321912	0.321912	0.243098	0.544896	0.563653	0.450946	0.445101	-0.153775	0.00304087	0.239864
9145cDNA	-0.0141916	1.28392	1.38776	-0.386057	0.424152	0.334673	-0.996612	0.790573	0.799263	-0.176462	-0.176462	-0.0280553	-0.635844	-0.635844	-0.635844	1.02963	-0.714418	-0.707431	-1.55192	-1.42667	0.438745	-1.01489	-1.01489	0.397812	-0.797085	-0.704653	0.757326	0.731883	0.780439	0.904628	0.911309	0.65163	-0.43983	-0.43983	-0.0471324	-0.0704033	-0.0704033	-0.0704033	-0.25685	-0.0836575	-0.0836575	-0.114489	-0.183565	-0.167499	0.146961	0.155148	-0.0533559	0.0594758	0.221045
9146cDNA	0.149734	0.16899	0.243929	0.260711	-0.416885	-0.210381	-0.0330564	-0.488918	-0.484454	-0.39392	-0.39392	-0.00431959	0.267799	0.267799	0.267799	-0.582875	-1.21837	-1.23795	-1.16256	-1.22538	0.210117	0.455826	0.455826	0.475671	0.510817	0.549102	0.281773	0.243664	0.259847	0.463063	0.477651	0.297585	0.473024	0.473024	0.348285	0.370992	0.370992	0.370992	0.390924	0.176632	0.176632	0.19291	0.381271	0.386574	0.255337	0.263152	-0.361272	-0.205274	0.00887619
9147cDNA	-0.926218	-1.52818	-1.24283	-1.31627	-0.705268	-0.42638	-0.284538	-0.524266	-0.514184	-0.160446	-0.160446	-0.0300181	-1.53482	-1.53482	-1.53482	-1.25179	0.0829666	0.154392	0.206688	0.297494	-1.29842	-0.424457	-0.424457	-1.10348	-0.943605	-0.842603	-1.68782	-1.40366	-1.33072	-1.24291	-1.24018	-0.928661	-0.596268	-0.596268	-1.455	-1.43026	-1.43026	-1.43026	-1.38134	-0.801074	-0.801074	-0.760317	-0.826828	-0.786064	-0.439199	-0.438798	0.463626	0.703028	-0.101726
9148cDNA	-0.256417	-0.829209	-0.765705	-0.594736	-0.348721	0.0507417	0.192583	-0.0471449	-0.0370623	-0.160446	-0.160446	-0.0300181	-0.493431	-0.493431	-0.493431	-0.552815	0.722535	0.79396	0.862487	0.953293	-0.55245	0.212365	0.212365	0.0726126	0.232486	0.27134	-0.988851	-0.926543	-0.853603	-0.765784	-0.763061	-0.928661	-0.596268	-0.596268	-0.278909	-0.254172	-0.254172	-0.254172	-0.205247	-0.529333	-0.529333	-0.553843	-1.30395	-1.26318	-0.162993	-0.162592	0.409367	0.604948	0.035527
9149cDNA	0.219226	0.62166	0.832047	0.403395	0.780862	-0.928803	-0.791274	1.10848	1.11962	-0.106081	-0.106081	-0.035952	0.0205988	0.0205988	0.0205988	0.652175	-0.260504	-0.707863	-1.16016	-1.02234	0.481241	-0.928824	-0.928824	0.416834	-0.831612	-0.729149	0.672618	0.693055	0.76797	0.772371	0.773118	1.28838	-0.493927	-0.493927	-1.46794	-1.44383	-1.44383	-1.44383	-1.39355	0.39044	0.39044	0.403271	0.552667	0.596122	0.548353	0.548847	-0.379192	-0.387244	0.174982
9150cDNA	-0.279715	-0.289589	-0.381235	-0.332397	0.0854364	0.913027	1.0279	-1.18796	-1.17803	-0.168212	-0.168212	-0.0291704	-0.31879	-0.31879	-0.31879	-0.11333	0.472112	0.542589	0.604293	0.688382	-0.0377486	0.0565566	0.0565566	0.555912	0.712493	0.813287	-0.407024	-0.705668	-1.33198	-0.0603255	-0.0573198	0.245196	0.565203	0.565203	-0.498909	-0.474083	-0.474083	-0.474083	-0.534497	-0.452262	-0.452262	-0.466331	-0.827593	-1.26433	-0.161908	-0.16152	0.442914	0.457374	-0.372988
9151cDNA	0.497249	1.57289	1.78877	0.398871	0.609008	-0.928803	-0.791274	1.0026	1.01374	-0.106081	-0.106081	-0.035952	0.361059	0.361059	0.361059	0.766959	-0.585015	-0.506948	-0.427771	-0.289946	0.390526	-0.928824	-0.928824	0.264224	-0.831612	-0.729149	0.74035	0.79905	0.873964	0.794459	0.795205	-0.913021	-0.493927	-0.493927	0.395387	0.419496	0.419496	0.419496	0.469778	0.0391252	0.0391252	-0.143919	0.609893	0.64249	-0.446795	-0.446301	-0.392544	-0.476141	-0.0948375
9153cDNA	-0.0121895	0.159629	0.328304	0.0137908	0.361071	1.09311	1.13293	-0.0647453	-0.0558083	-0.184963	-0.184963	-0.0303493	-0.0393725	-0.0393725	-0.0393725	0.191773	0.379827	0.423985	0.436637	0.668977	0.227285	0.38496	0.38496	0.811834	0.932142	0.829908	0.115607	0.227857	0.210832	0.0922912	0.0955793	0.581594	0.918559	0.918559	0.033065	0.0471095	0.0471095	0.0471095	0.0887921	0.183582	0.183582	0.198928	0.327989	0.32558	0.444707	0.449086	0.194703	0.355759	-0.138549
9154cDNA	-0.0302435	-0.354476	-0.0491142	-0.247793	0.0397022	0.788285	0.843483	-0.126893	-0.117956	-0.184963	-0.184963	-0.0303493	-0.24634	-0.24634	-0.24634	-0.361069	0.752739	0.796897	0.818003	1.05034	-0.214364	0.282298	0.282298	0.122104	0.242413	0.144511	-0.453284	-0.92849	-0.856115	-0.0538368	-0.0505487	-0.485352	-0.148388	-0.148388	-0.786479	-0.772434	-0.772434	-0.772434	-0.730752	-0.135673	-0.135673	-0.112721	-1.30548	-1.26548	0.433571	0.43795	0.223883	0.16837	-0.615671
9155cDNA	-0.718559	-0.465661	-0.717718	-0.776988	0.569415	0.721071	0.7929	0.41054	0.415401	-0.394655	-0.394655	-0.00746136	-0.966899	-0.966899	-0.966899	0.63176	0.0746418	0.0931794	0.0844292	0.135412	0.0129954	0.165541	0.165541	0.153474	0.184898	0.137028	-0.6743	-0.586799	-0.668168	-0.577611	-0.566699	0.0185923	0.0211388	0.0211388	0.0268441	0.0122773	0.0122773	0.0122773	0.0153012	-0.0899023	-0.0899023	-0.130427	-0.627174	-0.597558	-0.309678	-0.305659	0.599478	0.0517381	-0.350656
9156cDNA	-0.304164	0.233309	0.512731	-0.396103	1.17292	1.5909	1.62508	0.41054	0.415401	0.719289	0.719289	-0.00746136	-1.01092	-1.01092	-1.01092	0.409912	0.457493	0.476031	0.458417	0.5094	0.476218	0.0563963	0.0563963	0.885868	0.917291	0.878517	-0.0603408	-0.153144	-0.0883847	0.224021	0.234934	0.649297	0.651844	0.651844	0.0558078	0.0722752	0.0722752	0.0722752	0.0487249	0.294394	0.294394	0.151892	-0.284751	-0.255135	0.14458	0.124466	0.547106	0.34473	-0.0744498
9157cDNA	-0.792021	0.0114602	-0.717718	-1.49245	-1.30565	-0.869994	-0.798165	-0.28843	-0.283569	-0.394655	-0.394655	-0.00746136	-1.39461	-1.39461	-1.39461	0.853609	0.287933	0.30647	0.284559	0.335541	0.0938832	0.609238	0.609238	-0.65464	-0.623217	-0.70807	0.257948	0.338955	0.17693	0.224021	0.234934	0.255953	0.2585	0.2585	-0.259463	-0.242995	-0.242995	-0.242995	-0.341246	0.151213	0.151213	0.129472	0.217924	0.24754	0.283948	0.287968	0.587781	0.109332	-0.0577441
9160cDNA	0.408451	0.943695	1.31065	0.610907	0.446621	-1.19933	-1.14261	0.894773	0.905555	-0.198565	-0.198565	-0.0328437	0.741893	0.741893	0.741893	0.834017	-0.518786	-0.670788	-0.625483	-1.5176	0.466154	0.0990569	0.0990569	-0.113269	-0.00557219	0.0585926	0.810529	0.665279	0.662982	1.06114	1.06782	0.353096	-0.43983	-0.43983	-0.15207	-0.14006	-0.14006	-0.14006	-0.314157	0.148076	0.148076	-0.0125826	-0.275336	-0.259269	0.0552617	0.0647736	-0.374585	-0.103326	0.416052
9161cDNA	0.413531	0.150986	-0.824113	0.596097	0.0132086	0.224102	0.298065	-0.510243	-0.503688	0.0610986	0.0610986	-0.00910801	0.637494	0.637494	0.637494	-0.583438	-0.58512	-0.578055	-0.567118	-0.471213	0.188079	-0.428781	-0.428781	0.471166	0.486687	0.530531	0.281773	0.409725	0.416633	-0.148757	-0.134169	0.497009	0.719006	0.719006	0.0664248	0.0809464	0.0809464	0.0809464	0.11112	-0.0466044	-0.0466044	-0.0303258	0.0855695	0.0908728	0.10235	0.11149	-0.610317	-0.304574	0.200836
9175cDNA	0.201639	0.207396	-0.24632	0.34254	-0.402121	-0.344145	-0.187583	-0.123501	-0.107151	0.0450764	0.0450764	-0.0145174	0.423463	0.423463	0.423463	-0.565345	0.0912763	0.0939336	0.0891885	0.08801	0.216637	-0.792594	-0.792594	0.174785	0.211913	0.290957	0.414736	0.518466	0.542602	0.300507	0.311137	0.56001	0.562568	0.562568	0.298865	0.309678	0.309678	0.309678	0.332252	-0.00409698	-0.00409698	0.0235404	0.327834	0.357835	0.102355	0.104253	-0.306265	-0.0805738	0.171248
9183cDNA	0.222227	0.232553	0.404209	0.343993	-0.0603174	-0.802708	-0.573061	0.517582	0.522898	0.655994	0.655994	-0.00952333	0.477111	0.477111	0.477111	-0.566472	-0.321496	-0.322658	-0.330853	-0.273458	0.0259963	-0.792594	-0.792594	-0.160488	-0.120169	-0.0781625	0.277898	0.276646	0.267586	0.430141	0.440771	0.426504	0.42573	0.42573	0.470319	0.473783	0.473783	0.473783	0.486162	0.214822	0.214822	0.24246	0.459951	0.489952	0.416636	0.419152	-0.295353	-0.142734	-0.357096
9184cDNA	0.226438	0.182866	0.120213	0.34329	-0.114675	0.151535	0.381182	-0.43666	-0.431345	0.241021	0.241021	-0.00952333	0.477111	0.477111	0.477111	-0.566472	0.155625	0.154463	0.146268	0.203663	0.156698	-0.792594	-0.792594	0.173543	0.213861	0.282453	0.168754	0.339928	0.37448	-0.362251	-0.351621	0.563342	0.562568	0.562568	0.418556	0.410884	0.410884	0.410884	0.423263	0.0241598	0.0241598	0.0378986	0.193135	0.223136	-0.130686	-0.128169	-0.349711	-0.417611	-0.384248
9185cDNA	-0.175474	1.02534	1.12199	-0.291171	0.82077	-1.12843	-0.913277	1.16217	1.17326	-0.269625	-0.269625	-0.0340579	-0.809026	-0.809026	-0.809026	0.899902	0.229899	0.242886	0.287518	0.305327	0.0907725	-1.01489	-1.01489	-0.910577	-0.797277	-0.704285	0.414031	0.537934	0.58649	0.300264	0.306945	-0.992925	-0.43983	-0.43983	-0.0529233	-0.0538277	-0.0538277	-0.0538277	-0.0700707	0.345037	0.345037	0.319922	-0.0433866	-0.0273201	0.1623	0.170295	0.225703	0.157939	0.228161
9186cDNA	-0.243411	0.348141	0.2024	-0.181607	0.44618	0.277634	-0.243921	0.58468	0.596821	-0.215261	-0.215261	-0.0399919	-0.212715	-0.212715	-0.212715	0.590381	-0.129655	-0.110026	-0.137835	-0.699237	0.10546	0.389231	0.389231	-0.122658	-0.685284	-0.590831	0.321021	0.435605	0.451717	0.254843	0.259547	-0.278315	-0.337489	-0.337489	0.743442	0.741909	0.741909	0.741909	0.754607	0.875409	0.875409	0.900827	1.56366	1.58241	0.400686	0.408775	0.110667	0.0947787	0.341339
9187cDNA	0.079213	-0.0950994	0.146818	0.118401	-0.0533977	0.203232	-0.79482	-0.623199	-0.616341	-0.00996202	-0.00996202	-0.0103223	0.192123	0.192123	0.192123	-0.103946	0.122845	0.109261	0.119526	0.215126	0.0627347	-0.428781	-0.428781	0.16499	0.186114	0.273264	0.111215	0.243664	0.284321	-0.345051	-0.330464	0.488582	0.694872	0.694872	0.198744	0.200352	0.200352	0.200352	0.206264	-0.0262431	-0.0262431	-0.00996452	0.125998	0.131301	-0.14426	-0.136637	-0.285394	-0.144803	-0.0546515
9189cDNA	-0.477852	-0.163825	-0.564256	-0.673014	0.133847	-0.142767	0.0426839	0.881263	0.86221	-0.304231	-0.304231	-0.0148212	-0.647312	-0.647312	-0.647312	0.868104	0.697707	0.717318	0.723711	0.81549	-0.707368	0.290211	0.290211	-1.32997	-1.26829	-1.15181	-1.16982	-1.42314	-1.35584	-0.63601	-0.627639	-0.975273	-0.888672	-0.888672	0.229474	0.242061	0.242061	0.242061	0.268636	-0.277329	-0.277329	-0.286688	-0.842135	-0.809059	-0.619397	-0.6229	0.499414	0.438427	0.251132
9190cDNA	-0.615007	-0.917153	-1.04138	-1.25875	0.0868501	-0.142767	0.0426839	0.825147	0.833246	-0.304231	-0.304231	-0.0148212	-1.51041	-1.51041	-1.51041	0.465085	0.713298	0.732909	0.741857	0.833636	-0.64291	-0.124762	-0.124762	-0.631002	-0.569325	-0.674689	-0.532996	-0.946014	-0.878716	-0.0717382	-0.0633672	-0.975273	-0.888672	-0.888672	-0.419329	-0.406742	-0.406742	-0.406742	-0.380168	-0.641005	-0.641005	-0.640654	-0.842135	-0.809059	-0.142275	-0.145779	0.545402	0.187143	0.503162
9191cDNA	0.387516	0.394935	0.455527	0.610415	0.413762	-0.342927	-0.153781	-0.425605	-0.418412	0.348141	0.348141	-0.00973496	0.675232	0.675232	0.675232	-0.618289	0.0622581	0.0761756	0.0843724	0.13585	0.0737811	-0.101409	-0.101409	0.056184	0.0981088	0.148883	0.333808	0.409872	0.407481	0.323742	0.333807	0.290075	0.30236	0.30236	0.447993	0.461118	0.461118	0.461118	0.48653	0.157454	0.157454	0.175987	0.383722	0.414492	0.41242	0.408836	-0.322464	-0.270207	-0.1424
9193cDNA	-0.582082	0.254337	0.38887	-0.765281	0.499892	0.468492	-0.827278	-0.400498	-0.392668	-0.426562	-0.426562	-0.00544769	-0.847743	-0.847743	-0.847743	1.00555	0.921456	0.917259	0.922263	0.971644	0.0822875	0.628181	0.628181	0.475742	0.478719	0.575061	-0.210034	-0.447462	-0.407933	0.197534	0.213251	-0.0984689	0.0465662	0.0465662	-0.282207	-0.270399	-0.270399	-0.270399	-0.312617	0.39081	0.39081	0.391972	0.122937	0.126702	-1.50256	-1.50112	1.00828	0.671417	0.333425
9205cDNA	0.252679	0.0519071	0.289906	0.390609	-0.144252	-0.199459	-0.00756352	-0.612144	-0.603408	0.0971577	0.0971577	-0.0105339	0.3986	0.3986	0.3986	-0.632884	-0.173633	-0.172136	-0.14548	-0.149219	0.288375	0.517677	0.517677	0.438752	0.461481	0.573553	0.437386	0.50614	0.52042	0.365075	0.379098	0.191143	0.410494	0.410494	0.0146839	0.0259533	0.0259533	0.0259533	0.0448972	0.0627333	0.0627333	0.0799491	0.300391	0.306463	-0.0177129	-0.0161898	-0.355044	-0.10533	-0.0186708
9206cDNA	0.0842719	0.572739	0.465941	0.182051	0.337751	0.726556	0.784597	0.434288	0.448308	-0.108141	-0.108141	-0.0402035	0.176807	0.176807	0.176807	0.688157	-0.471989	-0.437281	-0.532475	-0.953666	0.35978	0.468597	0.468597	-0.788601	-0.65065	-0.531276	0.622256	0.748801	0.779211	0.528809	0.532948	0.47026	0.867843	0.867843	0.925181	0.93331	0.93331	0.93331	0.957578	0.343196	0.343196	0.358853	0.398731	0.418257	0.695985	0.697973	-0.260515	-0.064774	0.195258
9207cDNA	0.523808	1.10685	1.30173	0.792874	-0.190717	-1.14577	-0.971119	0.15605	0.169013	-0.162506	-0.162506	-0.0342696	0.950329	0.950329	0.950329	0.506842	-0.0622119	-0.0341457	0.0268785	0.28094	0.0885113	-1.02267	-1.02267	0.52039	0.0824545	-0.64473	0.3076	-0.159089	-0.109969	0.683375	0.689491	0.0646482	-0.41059	-0.41059	-1.35928	-1.35052	-1.35052	-1.35052	-1.32615	-0.419699	-0.419699	-0.389363	-0.106314	-0.0894786	-1.06234	-1.06044	-0.622897	-0.63986	-0.567277
9208cDNA	0.0889718	-0.500231	-1.22429	0.258709	-1.34755	-0.146457	0.0340448	-1.81744	-1.98401	1.13944	1.13944	0.576866	0.391928	0.391928	0.391928	-1.94172	-0.533778	-0.49892	-0.481085	-0.0131379	-0.0709052	-0.0524393	-0.0524393	0.800326	1.18364	0.893272	-0.0601854	-0.280494	-0.380153	-0.0803889	-0.101386	-0.7408	0.631827	0.631827	-0.0260093	-0.0169998	-0.0169998	-0.0169998	0.0126695	-0.281942	-0.281942	-0.214888	-0.285417	-0.321508	-0.324718	-0.322276	-0.162151	-0.031882	-0.474194
9209cDNA	0.726843	0.46375	0.362711	1.23623	-0.37204	0.210091	-1.00735	-0.600834	-0.545555	0.294343	0.294343	-0.122104	1.71638	1.71638	1.71638	-1.54758	-0.566695	-0.531837	-0.488573	-0.26841	0.396057	-1.22853	-1.22853	-0.0447716	0.338542	0.416151	0.802287	1.03414	1.13077	0.579397	0.5584	0.489649	0.631827	0.631827	-0.0260093	-0.0169998	-0.0169998	-0.0169998	0.0343887	0.137953	0.137953	0.15214	0.467911	0.540964	0.0177048	0.0201468	-0.601564	-0.560025	-0.710401
9210cDNA	0.0751009	-2.19043	-2.26568	-0.0384941	-1.51669	-1.18785	-1.00735	-1.71478	-1.6595	0.294343	0.294343	-0.122104	0.391928	0.391928	0.391928	-1.4646	-0.13268	-0.0978213	-0.116302	0.351646	-0.911011	-0.187138	-0.187138	-0.0447716	0.338542	0.416151	-1.16056	-1.32189	-1.22525	-1.08899	-1.10999	-0.263678	1.10895	1.10895	-1.16167	-1.15266	-1.15266	-1.15266	-1.10127	-1.09006	-1.09006	-1.10171	-1.23966	-1.16661	-0.459416	-0.456974	-0.0428116	-0.0791537	-0.202749
9211cDNA	0.53301	0.465671	0.350272	0.876804	-0.286239	-1.18785	-1.00735	-0.573575	-0.518296	0.294343	0.294343	-0.122104	0.876805	0.876805	0.876805	-0.907252	-0.751421	-0.716562	-0.630193	-0.537256	-0.0914674	-1.22853	-1.22853	-0.0447716	0.338542	0.416151	0.201172	0.646596	0.743232	-0.426231	-0.447228	-0.7408	0.631827	0.631827	-0.176395	-0.167386	-0.167386	-0.167386	-0.115997	0.161756	0.161756	0.20817	0.764662	0.837715	0.581976	0.584418	-0.667877	-0.63541	-0.352979
9212cDNA	0.243927	-0.230171	-0.061685	0.386468	-0.715486	-0.309914	-0.138804	-0.45476	-0.447604	-0.425559	-0.425559	-0.0088785	0.511998	0.511998	0.511998	-0.615092	-0.942179	-0.936654	-0.883029	-0.83258	-0.503089	-0.323257	-0.323257	-0.373456	-0.334809	-0.309821	-0.458584	-0.387584	-0.321979	-0.375228	-0.365163	-0.0610719	-0.0221508	-0.0221508	0.139815	0.14584	0.14584	0.14584	0.160828	-0.329709	-0.329709	-0.301134	0.107516	0.138285	-0.219579	-0.217382	-0.947652	-0.785158	-0.628853
9214cDNA	0.218516	0.545372	0.847575	0.347313	0.0186572	-0.313528	-0.143035	0.355063	0.362371	0.536449	0.536449	-0.0097262	0.476714	0.476714	0.476714	-0.639605	-0.00401845	0.00245556	0.0573077	0.114474	0.327131	0.426178	0.426178	-0.040414	0.00152479	0.0743637	0.487133	0.593186	0.596926	0.381711	0.391494	0.640132	0.691439	0.691439	0.474573	0.480508	0.480508	0.480508	0.495691	0.187908	0.187908	0.216951	0.606336	0.63749	0.402585	0.376307	-0.12448	0.0988828	0.161814
9215cDNA	-0.0894802	0.890974	0.990301	-0.157961	0.616026	-0.909933	-0.759767	0.80681	0.787954	-0.161503	-0.161503	-0.0377004	-0.312462	-0.312462	-0.312462	0.818656	-0.0910266	-0.0532383	-0.401579	-0.122754	0.272108	0.720496	0.720496	-0.982811	-0.832235	-0.713002	0.58586	0.590896	0.666092	0.70082	0.701284	0.339406	-0.479307	-0.479307	-0.21358	-0.210607	-0.210607	-0.210607	-0.189026	-0.0192439	-0.0192439	0.0252617	-0.183883	-0.140044	-0.256473	-0.253824	0.144324	-0.287603	-0.302685
9216cDNA	-0.0716252	0.601807	0.622324	-0.13099	0.697954	-0.909933	-0.759767	0.752453	0.764742	-0.161503	-0.161503	-0.0377004	-0.417462	-0.417462	-0.417462	0.926233	0.386095	0.423883	0.162693	-1.077	0.384445	-0.932716	-0.932716	0.856039	0.659127	0.77836	0.620108	0.707928	0.724643	0.634604	0.635068	0.923975	-0.479307	-0.479307	0.136298	0.139272	0.139272	0.139272	0.160853	0.370946	0.370946	0.413039	0.679897	0.723737	0.486514	0.489163	0.224954	0.131136	0.1424
9228cDNA	-0.128134	0.448455	0.43072	-0.0719101	0.504284	0.777406	0.848862	0.452437	0.466571	-0.175105	-0.175105	-0.0401947	-0.0204268	-0.0204268	-0.0204268	0.4835	0.310445	0.0615039	0.068631	0.118269	0.327937	-0.0124167	-0.0124167	0.329415	0.467379	-0.530075	0.602779	0.607668	0.506139	0.706294	0.710151	0.445858	0.660614	0.660614	0.999964	1.0009	1.0009	1.0009	1.0164	0.286454	0.286454	0.300157	0.37693	0.396841	0.611085	0.618867	0.322019	0.430711	0.688229
9229cDNA	0.0332094	-0.725618	-0.914213	0.0624159	-0.743924	-0.516349	-0.33941	-0.464927	-0.456983	0.205444	0.205444	-0.00543894	0.100463	0.100463	0.100463	-0.507125	-0.737763	-0.749404	-0.683457	-0.628387	-0.595128	-0.417104	-0.417104	-0.460418	-0.457426	-0.49562	-0.458061	-0.343826	-0.304015	-0.693562	-0.678127	-0.378143	-0.194086	-0.194086	-0.307389	-0.302772	-0.302772	-0.302772	-0.295221	-0.812385	-0.812385	-0.797512	-0.83054	-0.82639	-0.633221	-0.625984	-0.745541	-0.690892	-0.468432
9230cDNA	0.0204483	-0.310644	-0.914213	0.0472189	-0.375947	-0.294501	-0.117562	-0.464927	-0.456983	0.351572	0.351572	-0.00543894	0.084859	0.084859	0.084859	-0.507125	-0.737763	-0.749404	-0.683457	-0.628387	-0.337255	-0.417104	-0.417104	-0.129425	-0.126433	-0.0184991	-0.189216	-0.131218	-0.091407	-0.216441	-0.201006	-0.12287	0.0611864	0.0611864	-0.108555	-0.103938	-0.103938	-0.103938	-0.0963863	-0.0892817	-0.0892817	-0.0744087	0.103958	0.108108	-0.156099	-0.148863	-0.221167	-0.231145	-0.260156
9231cDNA	0.134082	0.146087	-0.0571267	0.299429	0.0778775	0.31024	0.307499	-0.270537	-0.266369	-0.410014	-0.410014	-0.00634616	0.389707	0.389707	0.389707	-0.564794	0.441512	0.430448	0.437243	0.365069	0.1523	0.48616	0.48616	-0.722918	-0.691513	-0.570263	0.40684	0.466703	0.531744	0.430141	0.440771	0.460232	0.456764	0.456764	0.561199	0.572602	0.572602	0.572602	0.58491	0.0442077	0.0442077	0.0718451	0.346719	0.37672	0.133515	0.134422	-0.313624	-0.155272	0.0553416
9232cDNA	0.116864	0.362296	0.164722	0.282665	0.230488	0.0413949	0.198354	-0.270537	-0.266369	0.0671071	0.0671071	-0.00634616	0.372168	0.372168	0.372168	-0.564794	0.0867967	0.075733	0.0825286	0.0103546	0.121449	-0.792594	-0.792594	0.0405098	0.0719148	0.193165	0.298832	0.466703	0.531744	-0.216123	-0.205493	0.460232	0.456764	0.456764	0.361275	0.372678	0.372678	0.372678	0.393502	0.13784	0.13784	0.165477	0.346719	0.37672	0.305198	0.306104	-0.0308037	-0.0838087	0.178904
9233cDNA	0.160988	0.121664	-0.0194587	0.345597	-0.0823376	0.030551	0.185663	0.32261	0.327231	0.0904062	0.0904062	-0.00888927	0.4525	0.4525	0.4525	-0.638332	-0.763082	-0.771299	-0.760821	-0.812844	0.270731	-0.105301	-0.105301	0.356595	0.397877	0.519753	0.493615	0.661902	0.727789	0.0332561	0.043039	0.495898	0.529589	0.529589	0.472237	0.48337	0.48337	0.48337	0.504776	0.227417	0.227417	0.25646	0.681239	0.712393	0.437821	0.438767	-0.228672	0.0243467	0.177899
9234cDNA	-0.221091	0.660501	0.637883	-0.323724	0.356464	-0.933831	-0.799046	0.70756	0.717163	-0.130425	-0.130425	-0.0368634	-0.403912	-0.403912	-0.403912	0.605836	-0.117696	-0.0945986	-0.0436158	0.12602	0.435226	-0.932716	-0.932716	-0.964436	-0.814518	-0.685756	0.794136	0.479185	0.332533	1.0872	1.08767	-0.921731	-0.479307	-0.479307	-0.476772	-0.4686	-0.4686	-0.4686	-0.440796	0.223372	0.223372	0.194404	-0.0190726	0.0247666	0.473565	0.47495	0.127939	-0.024966	0.0831294
9235cDNA	0.0955058	1.53687	1.5456	-0.335191	0.440929	-0.933831	-0.799046	0.792025	0.801628	-0.130425	-0.130425	-0.0368634	-0.591765	-0.591765	-0.591765	0.590184	-0.409181	-0.386083	-0.582885	-0.413249	0.231326	0.529682	0.529682	0.211655	0.361573	-0.685756	0.413097	0.467447	0.542643	0.476037	0.476501	0.731482	-0.479307	-0.479307	0.0946189	0.102791	0.102791	0.102791	0.130595	0.0309227	0.0309227	0.0252617	0.755252	0.714496	-0.193614	-0.192228	-0.174527	-0.229292	-0.232696
9248cDNA	-0.0221671	1.33675	1.38251	-0.21467	0.490454	0.552845	0.596209	0.697488	0.708483	-0.167326	-0.167326	-0.0368147	-0.236481	-0.236481	-0.236481	0.679947	0.16852	0.178247	0.137318	0.192314	0.248743	0.72872	0.72872	0.237117	-0.199723	-0.0743311	0.470424	0.647411	0.671772	0.216214	0.220918	0.0668008	0.703904	0.703904	0.804759	0.811165	0.811165	0.811165	0.832307	0.148738	0.148738	0.174382	0.596483	0.61524	0.319323	0.325802	0.0723723	0.175838	0.341367
9249cDNA	0.261533	-1.64556	-1.46414	0.514385	-0.902191	-0.262636	-0.116478	-1.23311	-1.22408	0.208833	0.208833	-0.0257946	0.666777	0.666777	0.666777	-1.11866	0.0696066	0.0669981	0.119257	0.23306	-1.0368	-0.991533	-0.991533	-0.969466	-0.884832	-0.762152	-1.83138	-1.59824	-1.55138	-1.3329	-1.32453	-1.00364	-0.527552	-0.527552	-1.82732	-1.81974	-1.81974	-1.81974	-1.80112	-1.50988	-1.50988	-1.70514	-1.51038	-1.49662	-1.60609	-1.59978	-0.249673	-0.393712	-1.07067
9250cDNA	-0.0875439	-0.241516	-0.048063	-0.0337901	-0.255887	-0.0522815	-0.144149	-0.24543	-0.240625	0.213223	0.213223	-0.0020589	-0.0357988	-0.0357988	-0.0357988	0.0448069	-0.126361	-0.15554	-0.137649	-0.211919	-0.271462	-0.882549	-0.882549	0.0364654	0.0289232	-0.0398764	-0.14068	-0.0572985	-0.0183339	-0.306119	-0.289837	-0.367229	-0.237947	-0.237947	-0.0512969	-0.0412118	-0.0412118	-0.0412118	-0.0280188	0.0917891	0.0917891	0.105256	0.281107	0.284104	0.11449	0.120423	-0.0570795	-0.00259376	0.0814448
9255cDNA	-0.314845	-0.0192194	-1.08226	-0.158293	-0.0311688	0.141867	0.337951	0.420153	0.426411	-0.388389	-0.388389	-0.0109192	-0.0572104	-0.0572104	-0.0572104	0.337997	0.859749	0.863591	0.816576	0.967837	-0.243439	0.153864	0.153864	-0.903601	-0.87245	-1.23446	-0.116161	-0.951856	-1.36337	0.417163	0.427228	-0.156639	-0.499272	-0.499272	0.020684	0.027564	0.027564	0.027564	0.0461855	-0.452115	-0.452115	-0.423541	-0.846727	-0.815957	-0.204397	-0.202894	0.818218	0.606564	0.806626
9256cDNA	0.249823	1.17172	1.46305	0.436824	-0.0311688	0.363716	-0.616292	-0.424945	-0.418688	0.0887324	0.0887324	-0.0109192	0.540745	0.540745	0.540745	-0.616246	0.112136	0.115978	0.111219	0.262481	0.138298	0.375713	0.375713	0.458127	0.489278	0.604393	0.240386	0.295299	0.308726	0.287529	0.166316	-0.524616	-0.499272	-0.499272	0.142106	0.148986	0.148986	0.148986	0.167608	-0.126542	-0.126542	-0.0979679	0.329364	0.360134	-0.101734	-0.100232	-0.442569	-0.183566	-0.119128
9258cDNA	0.208966	1.56656	1.58322	-0.319129	0.422111	-0.93166	-0.755902	0.673453	0.684692	-0.132099	-0.132099	-0.0388933	-0.602544	-0.602544	-0.602544	0.86931	-0.142364	-0.107207	-0.0714611	-1.40611	0.107728	-0.928824	-0.928824	-0.961391	-0.821603	-0.699602	0.343193	0.500777	0.575692	0.230187	0.230934	0.82787	-0.493927	-0.493927	0.307188	0.311107	0.311107	0.311107	0.253153	0.180021	0.180021	0.15048	-0.344349	-0.300894	0.291274	0.293215	-0.249567	-0.263258	-0.0350171
9259cDNA	-0.0380044	0.907543	0.866501	-0.0405326	0.492476	0.267966	0.445241	0.586884	0.599968	-0.145701	-0.145701	-0.0413877	-0.0390374	-0.0390374	-0.0390374	0.690201	0.0127598	-0.0432627	-0.0433299	-0.0217898	0.343106	0.825144	0.825144	-0.763109	-0.635932	-0.516676	0.527122	0.499148	0.550242	0.666678	0.61923	0.569906	0.645994	0.645994	0.800794	0.802677	0.802677	0.802677	0.821617	0.219355	0.219355	0.209966	0.478827	0.479671	0.197228	0.176719	0.0198927	-0.0387593	0.0858566
9260cDNA	0.0392349	-0.174526	-0.374223	0.134896	-0.739393	-1.0152	-0.812667	-0.399838	-0.392943	0.234849	0.234849	-0.00663191	0.14685	0.14685	0.14685	-0.483766	-1.09873	-1.113	-1.10667	-0.957502	-0.17514	-0.0452351	-0.0452351	-0.438998	-0.446794	-0.336093	0.0346772	0.0666429	0.106172	0.0662546	0.027614	-0.3668	-0.430555	-0.430555	-0.303251	-0.297688	-0.297688	-0.297688	-0.286698	-0.441439	-0.441439	-0.427034	-0.0678778	-0.0641121	-0.395105	-0.388576	-0.576226	-0.451922	-0.449865
9262cDNA	0.239692	0.09088	-0.0373226	0.460644	-0.195821	-0.121908	0.0390016	-0.451798	-0.443647	0.298644	0.298644	-0.0126537	0.588953	0.588953	0.588953	-0.640559	-0.119745	-0.12436	-0.119669	0.0135018	0.209941	0.309672	0.309672	0.154075	0.195977	0.248631	0.460191	0.601381	0.587274	0.198066	0.159545	0.34923	0.399955	0.399955	0.330228	0.338405	0.338405	0.338405	0.35758	0.255839	0.255839	0.284882	0.528176	0.55933	0.547036	0.533889	-0.529491	-0.461733	-0.32258
9264cDNA	0.0169424	1.48645	1.57503	-0.367258	0.540601	-1.1466	-1.00019	0.74505	0.758971	-0.212002	-0.212002	-0.0371883	-0.674893	-0.674893	-0.674893	0.645269	-0.0854191	-0.0758857	-0.147034	-1.24998	0.217228	-1.02656	-1.02656	-0.885462	-0.770579	-0.69111	0.498525	0.704987	0.754389	0.0400639	0.0458974	0.770288	-0.39597	-0.39597	-0.533659	-0.529851	-0.529851	-0.529851	-0.511714	0.146435	0.146435	0.177239	0.149724	0.166944	0.456514	0.467135	0.113363	-0.00495723	0.0950157
9266cDNA	-0.0796764	0.810078	0.752403	-0.0250028	0.400933	0.346614	0.401564	0.526736	0.541713	-0.157638	-0.157638	-0.0431222	-0.00727894	-0.00727894	-0.00727894	0.648278	0.010283	0.0264588	0.0491029	0.312481	0.227545	0.344131	0.344131	0.565214	0.703142	0.784071	0.37895	0.514246	0.536898	0.270849	0.274706	0.606141	-0.293629	-0.293629	0.942091	0.94527	0.94527	0.94527	0.964764	0.298723	0.298723	0.307912	0.539295	0.559206	0.498253	0.508967	-0.0153873	0.0562964	0.227604
9271cDNA	0.169133	0.0874784	0.163589	0.353434	0.195012	0.368361	0.243487	-0.169728	-0.165611	0.380682	0.380682	-0.00477565	0.52112	0.52112	0.52112	-0.540324	0.0626143	0.109411	0.088628	0.0514545	0.100987	0.165541	0.165541	-0.306336	-0.249337	-0.230718	0.222716	0.367443	0.418192	-0.10049	-0.0895773	0.634431	0.632959	0.632959	0.313287	0.32697	0.32697	0.32697	0.35074	0.084694	0.084694	0.111863	0.548917	0.578534	0.121358	0.124718	-0.417615	-0.370699	-0.0674389
9272cDNA	0.118668	0.552861	0.571075	0.290633	0.295682	0.416666	0.403188	-0.169728	-0.165611	0.0127054	0.0127054	-0.00477565	0.457859	0.457859	0.457859	-0.0632025	-0.18517	-0.138374	-0.159157	-0.19633	0.313776	0.533518	0.533518	0.108637	0.165636	0.117737	0.461363	0.597486	0.654051	0.175717	0.186629	0.303438	0.210195	0.210195	0.465897	0.47958	0.47958	0.47958	0.492492	0.54554	0.54554	0.572709	0.998138	1.02775	0.622613	0.625973	-0.0145957	0.219127	0.591872
9273cDNA	-0.0879447	0.507051	0.534639	0.088635	0.899287	0.916269	0.705144	1.12977	1.13932	-0.184827	-0.184827	-0.0352929	-0.241367	-0.241367	-0.241367	0.726447	0.0614541	0.132311	0.155716	-0.338618	0.266535	-0.928824	-0.928824	0.151116	-0.849463	-0.761184	0.601066	0.693055	0.699254	0.6093	0.610047	-0.0932478	-0.493927	-0.493927	0.430405	0.440857	0.440857	0.440857	0.451166	0.106443	0.106443	0.141479	0.527483	0.570938	0.0822937	0.0861333	-0.185479	-0.178229	0.255349
9274cDNA	0.187779	0.450445	0.900227	0.381008	-0.0481772	0.0813106	0.230795	0.20157	0.20614	0.257853	0.257853	-0.00731876	0.565806	0.565806	0.565806	-0.13674	-0.0686059	-0.0189627	-0.0360632	-0.0530859	0.334522	-0.800379	-0.800379	0.279969	0.346845	0.33743	0.555657	0.631721	0.674055	0.538585	0.548651	0.45032	0.486005	0.486005	0.481287	0.494701	0.494701	0.494701	0.519052	0.19545	0.19545	0.195844	0.13855	0.16932	0.634732	0.638133	-0.240397	-0.0798605	0.0457949
9275cDNA	-0.0583938	0.634507	0.76478	-0.0217294	0.535348	0.926862	-0.164088	0.77788	0.787431	-0.184827	-0.184827	-0.0352929	0.090435	0.090435	0.090435	0.598418	-1.1791	-1.79711	-1.7737	-1.56907	0.602702	-0.928824	-0.928824	0.0164173	-0.849463	-0.761184	0.967187	1.2212	1.26578	0.435949	0.436696	0.493018	-0.493927	-0.493927	0.0349534	0.045406	0.045406	0.045406	0.0761555	0.628653	0.628653	0.647906	1.01316	1.05662	0.389484	0.393324	-0.247232	-0.334243	-0.141835
9281cDNA	0.105119	0.296471	0.0170218	0.387829	0.488114	0.245673	0.346547	0.752255	0.763349	0.26316	0.26316	-0.0360919	0.639581	0.639581	0.639581	0.692967	-0.0464894	0.0220471	0.0284388	0.190247	0.109342	0.591336	0.591336	-0.153138	0.00317952	0.0882972	0.137679	0.213756	0.235798	0.150947	0.155651	0.372755	-0.337489	-0.337489	0.523219	0.531815	0.531815	0.531815	0.552353	0.269734	0.269734	0.269516	0.503894	0.522651	0.280526	0.279372	-0.0590149	-0.118047	0.264066
9282cDNA	-0.437975	-0.257157	-1.25992	-1.78342	-0.410093	0.152485	0.146273	-1.16758	-1.15844	-0.314924	-0.314924	-0.0250718	-3.00933	-3.00933	-3.00933	-1.1187	1.28173	1.33793	1.36384	1.51936	0.465061	-0.991533	-0.991533	1.2157	1.32922	1.40134	0.164252	0.142122	0.188985	0.320311	0.328686	0.304201	0.794668	0.794668	-0.975015	-0.965252	-0.965252	-0.965252	-0.943491	0.782816	0.782816	0.809403	0.52705	0.532767	0.640671	0.649444	0.946321	1.09145	-0.0409872
9283cDNA	0.294893	-1.61074	-1.24342	0.563639	-1.71313	-1.16612	-1.02559	-1.1323	-1.12332	0.154431	0.154431	-0.0242241	0.794494	0.794494	0.794494	-1.09419	-0.0665137	-0.011262	0.0134181	0.162222	-1.73437	-0.98764	-0.98764	-0.552884	-0.442656	-0.360459	-1.82934	-1.59921	-1.55263	-1.32641	-1.31776	-1.02025	-0.542172	-0.542172	-1.81827	-1.80841	-1.80841	-1.80841	-1.78685	-2.20588	-2.20588	-2.17976	-1.51114	-1.49777	-1.6438	-1.63504	-0.378555	-0.386442	-1.40416
9284cDNA	0.245145	-0.143839	-0.752035	0.504125	-0.67098	-0.826332	-0.681041	-0.115364	-0.105645	-0.381653	-0.381653	-0.0115756	0.562289	0.562289	0.562289	-0.61384	-1.48036	-1.47758	-1.48455	-1.45671	-0.174807	-0.800379	-0.800379	-0.308329	-0.260047	-0.167651	0.0728953	0.115091	0.155143	0.15625	0.166316	-0.150281	-0.499272	-0.499272	0.118304	0.124723	0.124723	0.124723	0.141087	-0.329709	-0.329709	-0.301134	-0.0933992	-0.0626295	0.0571318	0.0608343	-0.906788	-0.666436	-0.463221
9285cDNA	0.201787	0.271135	0.424056	0.444266	0.283262	-0.127362	0.0179293	-0.115364	-0.105645	0.317317	0.317317	-0.0115756	0.500321	0.500321	0.500321	-0.61384	0.59519	0.597965	0.590992	0.618833	0.123599	0.153864	0.153864	0.00909187	0.0573734	0.149769	0.378162	0.409872	0.407481	0.46987	0.479935	-0.150281	-0.131295	-0.131295	0.504963	0.511382	0.511382	0.511382	0.527746	0.172095	0.172095	0.200669	0.447004	0.477774	0.481225	0.484927	-0.179437	-0.155235	-0.169253
9286cDNA	-0.145152	0.402534	0.55105	0.0645757	0.56966	0.4525	0.463412	0.851467	0.868164	-0.131198	-0.131198	-0.0428918	0.0437937	0.0437937	0.0437937	0.599707	-0.344239	-0.319723	-0.311046	-0.593016	0.198976	0.854676	0.854676	-0.0929818	-0.644352	-0.547606	0.18899	0.216676	0.239565	0.270849	0.274706	0.496828	0.183493	0.183493	0.869983	0.866595	0.866595	0.866595	0.880295	0.276383	0.276383	0.294908	0.759548	0.764817	0.114326	0.0753094	-0.0463311	-0.000360902	0.279329
9287cDNA	-0.0903983	-0.775114	-0.505835	-1.04769	-0.518423	0.0457283	0.180218	-1.07794	-1.06336	-0.239927	-0.239927	-0.0310239	-0.980495	-0.980495	-0.980495	-0.322611	1.63951	1.65074	1.68923	1.90305	-0.416695	-0.0450748	-0.0450748	-0.0156074	0.0859036	-0.0755439	-1.1365	-1.11917	-1.07175	-0.868758	-0.860947	-0.519729	-0.0211899	-0.0211899	-0.386041	-0.383452	-0.383452	-0.383452	-0.36929	-0.193603	-0.193603	-0.209545	-0.554603	-0.649219	-0.134995	-0.125894	0.782599	0.49061	0.398449
9300cDNA	0.291796	0.0140046	-0.0847503	0.381863	-0.0608551	0.0132784	0.147976	-0.299267	-0.294229	0.078862	0.078862	-0.00781697	0.466124	0.466124	0.466124	0.22957	-0.145891	-0.159594	-0.163599	-0.196664	-0.0981502	-0.323257	-0.323257	-0.0529491	-0.00786912	0.0751452	-0.0906068	0.0895372	0.12799	-0.597077	-0.587012	0.461178	0.486005	0.486005	0.492395	0.478938	0.478938	0.478938	0.469586	0.19545	0.19545	0.224024	0.713578	0.744348	0.206317	0.210028	-0.31338	-0.175218	-0.160245
9301cDNA	0.294926	0.0502168	0.392371	0.383813	-0.220556	-0.354698	-0.220001	-0.299267	-0.294229	0.300711	0.300711	-0.00781697	0.468217	0.468217	0.468217	-0.615528	0.0914702	0.077767	0.0737616	0.040697	-0.0330876	0.0447194	0.0447194	0.238536	0.283616	0.36663	-0.0664731	0.0623849	0.0990266	-0.2291	-0.219035	-0.0469775	-0.0221508	-0.0221508	0.440735	0.427278	0.427278	0.427278	0.417926	0.0382679	0.0382679	0.0668424	0.489065	0.519835	0.0913624	0.0950735	-0.3038	-0.072875	-0.232795
9302cDNA	-0.260888	-0.453588	-0.676218	-0.168858	-0.847675	-0.452294	-0.334228	-0.774552	-0.765439	-0.188568	-0.188568	-0.0307049	0.0601094	0.0601094	0.0601094	0.0843634	0.645675	0.657592	0.682007	0.830299	-0.217341	0.373283	0.373283	-0.372618	-0.238653	-0.150005	-0.411112	-0.92557	-0.852348	-0.0189453	-0.0165044	-0.940893	-0.581648	-0.581648	-0.30813	-0.32401	-0.32401	-0.32401	-0.328127	-0.512559	-0.512559	-0.533482	-0.826062	-0.784914	-0.342506	-0.338436	0.664721	0.253447	0.440911
9303cDNA	-0.00727172	0.959517	1.03569	-0.00401653	0.660258	0.675136	0.58617	0.563042	0.573363	-0.126437	-0.126437	-0.0374865	-0.112837	-0.112837	-0.112837	0.352611	-0.206085	-0.186576	-0.147622	0.0544066	0.0654308	0.787667	0.787667	-0.270962	-0.33251	-0.242192	0.280553	0.329373	0.370772	0.351908	0.35209	0.253073	-0.464687	-0.464687	1.8305	1.81358	1.81358	1.81358	1.81101	0.100503	0.100503	0.122615	0.443302	0.471439	0.33421	0.338387	-0.165261	-0.23064	-0.134208
9304cDNA	-0.0899818	0.620193	0.561046	0.011413	0.576999	0.533029	0.617204	0.806576	0.816897	-0.126437	-0.126437	-0.0374865	0.0210957	0.0210957	0.0210957	0.234106	-0.795911	-0.776402	-0.737447	-0.790691	0.0805821	0.581905	0.581905	-0.270962	-0.809631	-0.719313	0.354479	0.502725	0.479917	0.266898	0.267079	0.253073	-0.464687	-0.464687	1.6436	1.627	1.627	1.627	1.62443	0.297607	0.297607	0.288412	0.732323	0.742798	0.556059	0.560236	-0.246317	-0.0970603	0.00291073
9318cDNA	-0.335367	0.124511	0.0396776	-0.28161	0.465054	0.447012	0.420178	0.600344	0.612359	-0.147805	-0.147805	-0.0391332	-0.452717	-0.452717	-0.452717	0.474201	-0.600837	-0.5928	-0.730453	-0.85148	-0.160619	0.377554	0.377554	-0.0853869	0.0590109	0.146376	-0.01283	0.124906	0.102181	-0.114502	-0.110645	-0.0171686	-0.293629	-0.293629	1.33677	1.31823	1.31823	1.31823	1.30939	0.0553823	0.0553823	0.0765654	0.399496	0.419406	0.245051	0.24349	-0.238312	-0.19817	0.01734
9319cDNA	0.0597327	0.124012	-0.0756866	0.0226974	-0.706931	-1.03464	-0.893497	-0.27416	-0.268485	0.00312954	0.00312954	-0.0035297	0.0149148	0.0149148	0.0149148	-0.483049	0.209305	0.177488	0.184577	0.149416	0.0403974	-0.413212	-0.413212	0.00416814	0.0103009	0.0454362	0.217399	0.227705	0.254825	0.298204	0.313921	0.332687	0.490264	0.490264	-0.0220742	-0.036849	-0.036849	-0.036849	-0.0538319	0.162832	0.162832	0.177236	0.399143	0.402909	0.0723366	0.0810744	0.0720734	0.0841904	0.199895
9321cDNA	-0.10338	0.42406	0.508746	-0.235023	0.121516	0.0477936	0.0306958	0.79005	0.794183	-0.358248	-0.358248	-0.0388662	-0.146097	-0.146097	-0.146097	0.752918	1.19476	1.20073	1.19797	1.31687	0.0228079	0.352359	0.352359	-0.134407	-0.0622108	-0.0366582	-0.0787377	-0.144382	-0.241894	0.165623	0.125689	-0.298386	-0.189702	-0.189702	0.00565803	0.00297166	0.00297166	0.00297166	0.00805118	-0.00649332	-0.00649332	0.0178877	-0.474158	-0.58721	-0.0919688	-0.0865645	0.443322	0.318788	0.723981
9322cDNA	0.113496	0.702339	0.700262	0.309083	0.619841	0.556928	0.494273	0.717748	0.726258	-0.133024	-0.133024	-0.0634495	0.239351	0.239351	0.239351	0.482585	-0.554087	-0.520595	-0.558651	-1.01265	0.305398	1.12409	1.12409	-0.151255	-0.828688	-0.742726	0.390692	0.57358	0.639617	0.21721	0.217392	0.529837	-0.464687	-0.464687	1.62973	1.62444	1.62444	1.62444	1.63514	0.0869307	0.0869307	0.098481	0.566262	0.610486	0.366094	0.371884	-0.52984	-0.466821	-0.0978528
9323cDNA	0.166484	0.458804	0.411606	0.443921	0.723976	0.774056	0.653974	0.828491	0.837002	0.344097	0.344097	-0.0634495	0.407964	0.407964	0.407964	0.785995	-0.418208	-0.384716	-0.400583	-0.496018	0.0424016	0.342145	0.342145	-0.0421107	0.125555	0.211516	0.0791115	0.312668	0.224644	-0.259911	-0.25973	0.498803	-0.464687	-0.464687	1.0367	1.03141	1.03141	1.03141	1.04211	0.291912	0.291912	0.301047	0.826791	0.871014	0.544219	0.51626	-0.418587	-0.26919	0.13219
9324cDNA	-0.342533	-0.618735	-0.706861	-0.73531	-0.0552884	0.843718	0.882085	-1.38207	-1.37477	-0.195155	-0.195155	-0.0566679	-0.935081	-0.935081	-0.935081	-0.435259	0.496096	0.521997	0.538601	0.798554	-0.0518182	0.208473	0.208473	0.687321	0.82865	0.740396	-0.171352	-0.557593	-0.484371	0.18197	0.18441	-0.105337	0.26345	0.26345	-0.00759517	-0.0377201	-0.0377201	-0.0377201	-0.028569	-0.246694	-0.246694	-0.249485	-0.604214	-0.784914	-0.114756	-0.109072	0.458821	0.470587	-0.653128
9336cDNA	0.036032	-0.47736	-0.568163	-0.145064	-0.808632	-0.711671	-0.62673	-1.39224	-1.38415	-0.263121	-0.263121	-0.0532283	0.000351209	0.000351209	0.000351209	-0.47342	1.23336	1.2421	1.28396	1.54853	0.185216	-0.999317	-0.999317	-0.289706	-0.184032	-0.325794	-0.990373	-1.11917	-1.07175	-0.646909	-0.639099	-0.313264	-0.0211899	-0.0211899	-1.03235	-1.03833	-1.03833	-1.03833	-1.03661	0.075242	0.075242	0.0937648	-1.50885	-1.49432	0.218214	0.228937	0.626642	0.721743	-0.264687
9337cDNA	-0.0386095	1.07869	1.22637	-0.0639282	0.369555	0.522653	0.380818	0.662023	0.671322	-0.20099	-0.20099	-0.06001	-0.0680077	-0.0680077	-0.0680077	0.668937	-0.226954	-0.224201	-0.186533	-0.53961	0.0044455	0.582328	0.582328	0.289071	0.0900879	0.171845	-0.000565445	0.119065	0.0946472	-0.0755693	-0.0700182	0.284394	-0.38135	-0.38135	0.819578	0.812882	0.812882	0.812882	0.816147	0.371042	0.371042	0.389318	0.687609	0.705213	0.446894	0.457724	-0.129732	-0.143152	0.20809
9338cDNA	0.0213596	0.201057	-0.125664	0.208422	0.424795	0.516477	0.470388	0.651737	0.661941	0.690706	0.690706	0.633874	0.225992	0.225992	0.225992	0.669128	-0.483147	-0.461127	-0.442512	-0.298745	0.233194	0.17664	0.17664	0.230614	0.186082	0.269091	0.39359	0.507241	0.521791	0.334131	0.337988	0.709243	-0.293629	-0.293629	0.600473	0.593239	0.593239	0.593239	0.597667	0.276383	0.276383	0.300157	0.669186	0.689097	0.384717	0.395627	-0.221222	-0.210498	0.168073
9339cDNA	0.206432	0.366922	0.0444959	0.293273	-0.212226	-0.13174	-0.666036	-0.374538	-0.370435	0.234865	0.234865	-0.00680516	0.359125	0.359125	0.359125	0.75347	-0.160848	-0.142215	-0.144301	-0.180073	0.15632	0.321349	0.321349	0.255292	0.290584	0.387047	0.208262	0.222289	0.246901	0.336719	0.347349	0.497338	0.51288	0.51288	0.45188	0.453808	0.453808	0.453808	0.464357	0.298754	0.298754	0.322742	0.52588	0.55588	0.520837	0.525025	-0.201181	-0.00536092	0.181931
9340cDNA	0.202641	0.515575	0.762351	0.292688	-0.321371	-0.83071	-0.666036	0.47056	0.474663	0.649838	0.649838	-0.00680516	0.3581	0.3581	0.3581	-0.568749	-0.269992	-0.25136	-0.253446	-0.180073	0.0575663	0.248799	0.248799	-0.276187	-0.240894	-0.27913	0.232736	0.368417	0.433458	-0.0198283	-0.00919828	0.209273	0.224815	0.224815	0.387422	0.31363	0.31363	0.31363	0.324178	-0.0928722	-0.0928722	-0.0652348	0.193135	0.223136	0.0241939	0.0283816	-0.108556	-0.265169	-0.405204
9341cDNA	-0.0506117	0.740094	0.760935	0.0175169	0.578723	0.364996	0.416341	0.746887	0.756273	-0.192283	-0.192283	-0.0364747	0.0554629	0.0554629	0.0554629	0.811362	-0.0247476	-0.163717	-0.122844	-0.235383	0.0925297	0.533574	0.533574	-0.0532909	-0.15805	-0.753254	0.310707	0.478212	0.553126	0.174071	0.174818	0.379245	-0.0168059	-0.0168059	1.09604	1.09483	1.09483	1.09483	1.11216	0.369077	0.369077	0.350404	0.862776	0.906231	0.528139	0.532792	-0.227359	-0.0449823	0.103726
9342cDNA	0.0468979	0.614506	0.462351	-0.223453	0.601415	0.951262	0.910168	0.613577	0.622964	-0.192283	-0.192283	-0.0364747	-0.488075	-0.488075	-0.488075	0.492394	0.230525	0.0814548	0.122328	-0.162832	0.792469	-0.928824	-0.928824	0.483828	0.373429	0.477195	1.17351	1.24561	1.32053	1.20722	1.20796	0.764596	0.620016	0.620016	0.218534	0.217321	0.217321	0.217321	0.117017	0.198426	0.198426	0.103484	0.47226	0.515715	-0.0137848	-0.00913165	-0.148872	-0.0672148	-0.053976
9343cDNA	-0.32989	-1.54308	-1.35509	-0.0806661	-0.453995	0.185638	0.26113	-0.849823	-0.841645	-0.254413	-0.254413	-0.0296931	0.125564	0.125564	0.125564	0.0916344	-0.187576	-0.143323	-0.195243	0.0594877	-0.576425	-0.0525878	-0.0525878	-0.410219	-0.286042	-0.183945	-0.644385	-0.927517	-1.33198	-0.282174	-0.279169	-0.483728	-0.133767	-0.133767	-0.583292	-0.583786	-0.583786	-0.583786	-0.568003	-0.547048	-0.547048	-0.601029	-0.827593	-0.787213	-0.069562	-0.0650152	0.62594	0.436877	0.466943
9345cDNA	0.00394272	-0.165158	0.14071	-0.0241474	-0.698601	-1.03353	-0.862412	-0.349431	-0.344691	0.501555	0.501555	-0.00251789	-0.0509697	-0.0509697	-0.0509697	-0.436269	-0.195623	-0.195105	-0.186096	-0.114819	0.0370325	0.293543	0.293543	0.257131	0.253477	0.130682	-0.0337853	0.114862	0.121035	-1.15122	-1.13494	0.45886	0.607151	0.607151	-0.104004	-0.103393	-0.103393	-0.103393	-0.100475	0.0646368	0.0646368	0.0781041	0.224068	0.227065	0.126963	0.136177	-0.226192	-0.212672	-0.195803
9346cDNA	0.0481636	0.41512	0.483255	0.199687	0.600512	0.635682	0.447684	0.68389	0.694064	-0.260249	-0.260249	-0.0330352	0.310312	0.310312	0.310312	0.764068	-0.359601	-0.324922	-0.431427	-1.07258	0.0864707	0.733204	0.733204	-0.421079	-0.306221	-0.206659	0.205343	0.222461	0.214542	0.305385	0.311501	0.10917	-0.41059	-0.41059	0.886075	0.883456	0.883456	0.883456	0.893353	0.231281	0.231281	0.243327	0.533173	0.525419	0.435828	0.445521	0.00496757	-0.0329588	0.141859
9353cDNA	0.253675	-0.613171	-0.259877	0.425879	-0.104858	-0.374227	-0.691761	0.546154	0.550615	0.336703	0.336703	0.448485	0.486534	0.486534	0.486534	0.607167	-0.309362	-0.29858	-0.343712	-0.347781	-1.05705	0.225445	0.225445	-1.35301	-1.3109	-1.21811	-1.64285	-1.42508	-1.35835	-1.10015	-1.09122	-0.978962	-0.917913	-0.917913	-0.994228	-0.985655	-0.985655	-0.985655	-0.966696	-0.81871	-0.81871	-0.890923	-0.843665	-0.811358	-0.891683	-0.89203	0.198881	-0.778899	-0.312203
9354cDNA	-0.10293	0.28149	0.38585	-0.024816	0.582372	0.406768	0.135652	0.696155	0.706687	-0.158411	-0.158411	-0.0548659	-0.0871009	-0.0871009	-0.0871009	0.617765	-0.376331	-0.458647	-0.408988	-0.438658	0.212412	0.626073	0.626073	-0.0999619	0.021713	0.117606	0.352187	0.498174	0.487391	0.209725	0.214147	0.359661	-0.322869	-0.322869	0.855027	0.857381	0.857381	0.857381	0.874013	0.166209	0.166209	0.164732	0.478062	0.497203	0.360465	0.365624	-0.277649	-0.134348	0.411206
9355cDNA	0.0427	0.525391	0.738458	0.22728	0.746394	0.627662	0.695604	0.66411	0.67325	-0.12151	-0.12151	-0.0549147	0.182698	0.182698	0.182698	0.546252	-0.261146	-0.220948	-0.270931	-0.259382	0.0475558	0.425119	0.425119	-0.00485023	0.139312	0.238575	0.289417	0.404438	0.465906	0.266898	0.267079	0.204246	-0.464687	-0.464687	1.61469	1.62048	1.62048	1.62048	1.64545	0.233715	0.233715	0.258563	0.806743	0.850967	0.537077	0.537142	-0.532183	-0.251297	0.274979
9356cDNA	0.0710998	0.496184	0.590535	0.178175	0.708932	0.887856	0.721158	0.789655	0.798795	-0.12151	-0.12151	-0.0549147	0.123018	0.123018	0.123018	0.698249	-0.601429	-0.561231	-0.528804	-0.531122	0.365775	0.803754	0.803754	0.271356	0.361161	-0.0166975	0.560953	0.513582	0.555637	0.719885	0.720067	0.5527	-0.464687	-0.464687	1.09565	1.10144	1.10144	1.10144	1.12226	0.213589	0.213589	0.222799	0.826791	0.871014	0.305128	0.305193	-0.42741	-0.213754	0.28422
9357cDNA	-0.159958	-1.49939	-1.11636	0.0590387	-0.168677	0.344268	0.489688	-0.352306	-0.344373	-0.183641	-0.183641	-0.0481331	0.229767	0.229767	0.229767	-0.579868	0.211878	0.244484	0.262212	0.412633	-0.436004	0.135922	0.135922	-0.0193561	0.0984697	0.108913	-0.411112	-1.40269	-1.32947	0.0293593	0.0318003	-0.450451	-0.104527	-0.104527	-0.55961	-0.553101	-0.553101	-0.553101	-0.529682	-0.279281	-0.279281	-0.298471	-0.826062	-1.26204	-0.279818	-0.279859	0.324415	0.342849	-0.760687
9359cDNA	-0.0337409	-0.301105	-0.169549	-0.626994	-1.68848	-1.14092	-0.989671	-1.31672	-1.30799	0.225514	0.225514	-0.0446935	-0.52818	-0.52818	-0.52818	0.151349	1.38746	1.4029	1.43783	1.59235	-0.244267	-0.999317	-0.999317	0.77286	0.85503	0.94842	-0.437531	-0.420203	-0.372775	-0.304486	-0.296676	0.186721	0.67778	0.67778	-0.609187	-0.604085	-0.604085	-0.604085	-0.588103	-0.0975213	-0.0975213	-0.0699973	0.00966797	-0.172098	-0.409463	-0.404464	0.605573	0.864842	-0.152767
9360cDNA	-0.250055	-1.57986	-1.12379	-0.267889	-0.458028	-0.6638	-0.51255	-0.471618	-0.462897	-0.251607	-0.251607	-0.0446935	-0.177044	-0.177044	-0.177044	-0.693749	0.881942	0.897383	0.932313	1.08735	-0.933997	-0.522196	-0.522196	-0.951416	-0.869245	-0.775856	-1.35835	-1.59629	-1.54887	-0.868758	-0.860947	-0.989371	-0.498311	-0.498311	-0.885393	-0.880291	-0.880291	-0.880291	-0.864309	-0.458918	-0.458918	-0.534056	-0.809876	-0.795347	-0.306801	-0.301802	0.629028	0.435414	-0.498609
9365cDNA	0.211771	0.295028	0.157213	0.450186	-0.35423	0.0407008	0.203111	-0.36268	-0.357668	0.278226	0.278226	-0.0279776	0.5222	0.5222	0.5222	-0.616914	-1.02797	-1.01459	-1.0207	-0.896882	0.170679	-0.800379	-0.800379	-0.165891	-0.107699	0.00154811	0.45523	0.575345	0.586019	0.287529	0.297595	0.63173	0.657075	0.657075	0.397952	0.419013	0.419013	0.419013	0.454257	0.217612	0.217612	0.246187	0.475492	0.506262	0.520817	0.521957	-0.533986	-0.308876	-0.0865448
9366cDNA	0.13026	1.4339	1.60614	-0.000571177	0.72026	-0.923681	-0.781598	0.993095	1.00309	-0.164454	-0.164454	-0.0559518	-0.252888	-0.252888	-0.252888	0.831854	-0.0864035	-0.220254	-0.249133	-1.61123	0.198596	0.112568	0.112568	0.514353	-0.81018	-0.694047	0.525757	0.562192	0.553126	0.6093	0.610047	0.394213	0.828292	0.828292	0.151333	0.169432	0.169432	0.169432	0.10193	0.47442	0.47442	0.478494	0.805212	0.848667	0.783349	0.784928	-0.31151	-0.395278	-0.150926
9367cDNA	0.00552523	0.752741	0.857074	0.0575258	0.508036	-0.923681	-0.781598	0.763302	0.773296	-0.164454	-0.164454	-0.0559518	0.111995	0.111995	0.111995	0.48266	0.346224	0.390911	0.38769	0.606253	0.502461	-0.928824	-0.928824	-0.977008	-0.81018	-0.694047	0.8255	0.910646	0.851251	0.842007	0.842754	0.958485	-0.493927	-0.493927	-0.179661	-0.161561	-0.161561	-0.161561	-0.163384	0.194807	0.194807	0.227802	0.391605	0.435059	-0.469234	-0.467656	0.0770329	-0.0800076	0.0987267
9368cDNA	-0.392077	-0.263213	-0.81941	-0.303859	-0.216536	0.335685	0.482696	-0.290296	-0.28151	0.250537	0.250537	0.427951	-0.130791	-0.130791	-0.130791	0.526149	0.532195	0.569291	0.593875	0.885611	-0.270482	0.533678	0.533678	0.283063	0.423556	0.498511	-0.644385	-0.705668	-0.854859	-0.391319	-0.388313	-0.468759	-0.133767	-0.133767	-0.256647	-0.514036	-0.514036	-0.514036	-0.583089	-0.122405	-0.122405	-0.15106	-0.827593	-1.26433	-0.0168558	-0.0153837	0.527031	0.0641437	0.352317
9375cDNA	0.0995427	0.296638	0.349251	-0.612225	0.441847	0.296741	0.28209	0.81348	0.823055	-0.294551	-0.294551	-0.0457306	-0.686733	-0.686733	-0.686733	0.753303	-0.21136	-0.19143	-0.183487	-0.308136	1.32748	0.04986	0.04986	-0.49221	-0.864495	-0.754236	1.7048	1.93642	1.98278	-0.218958	-0.210583	-0.162581	-0.527552	-0.527552	0.67426	0.69167	0.69167	0.69167	0.712857	0.194268	0.194268	0.2069	0.340882	0.354642	0.312489	0.319001	-0.175926	-0.135171	0.20691
9376cDNA	0.184609	-1.63872	-1.33695	0.45739	-1.04677	-0.409459	-0.25785	-1.32525	-1.31538	0.198103	0.198103	-0.047426	0.59085	0.59085	0.59085	-0.693662	0.959719	0.981547	1.01915	1.32894	-0.78728	-0.154219	-0.154219	-0.943918	-0.832497	-0.72182	-1.35835	-1.59629	-1.54887	-0.868758	-0.860947	-1.00321	-0.498311	-0.498311	-1.81657	-1.79934	-1.79934	-1.79934	-1.7663	-0.853065	-0.853065	-0.865049	-1.50885	-1.49432	-1.13164	-1.1251	0.415243	0.605946	-0.769263
9380cDNA	0.14073	0.0953456	0.407866	0.260569	-0.458515	-0.315529	-0.578556	-0.0673251	-0.0555305	0.0658015	0.0658015	-0.0125615	0.333716	0.333716	0.333716	0.157522	-0.509437	-0.52518	-0.540138	-0.582317	0.0347142	-0.788702	-0.788702	0.151638	0.186554	-0.047188	0.156787	0.0594643	0.0642254	0.436629	0.418578	0.350743	0.341474	0.341474	0.299776	0.310277	0.310277	0.310277	0.284206	0.217792	0.217792	0.244961	0.165218	0.194834	0.428283	0.432209	0.077699	-0.284701	-0.347018
9381cDNA	0.150957	0.241474	0.407866	0.262364	-0.090538	-0.315529	-0.578556	-0.0673251	-0.0555305	-0.41132	-0.41132	-0.0125615	0.335363	0.335363	0.335363	0.157522	-0.141461	-0.157203	-0.172162	-0.21434	0.285611	-0.788702	-0.788702	0.40466	0.439577	0.443506	0.556149	0.621181	0.68594	0.558052	0.568964	-0.0567423	-0.0660113	-0.0660113	0.0879688	0.0984697	0.0984697	0.0984697	0.120704	0.349837	0.349837	0.377006	0.651579	0.681196	0.403099	0.407026	-0.203895	0.0182132	0.0065408
9382cDNA	-0.0425845	-0.152619	0.297773	-0.0377566	-0.964074	-0.999086	-0.779162	-0.0774923	-0.0649097	-0.00216463	-0.00216463	-0.00912193	-0.0516802	-0.0516802	-0.0516802	-0.43348	-0.782143	-0.815052	-0.817687	-0.855245	0.0263777	0.231395	0.231395	0.17157	0.170831	0.244134	0.123479	0.0820699	0.0262482	0.311181	0.327463	0.325157	0.461023	0.461023	-0.026007	-0.0324256	-0.0324256	-0.0324256	-0.0176281	0.186059	0.186059	0.199526	0.281107	0.284104	0.304309	0.313276	-0.143942	0.0253284	0.239968
9388cDNA	-0.322352	-1.17219	-0.791278	-0.141717	-0.755419	-0.318836	-0.194509	-1.23263	-1.21414	-0.210091	-0.210091	-0.0360035	0.0084203	0.0084203	0.0084203	-0.592214	-0.793846	-0.796551	-0.771102	-0.590577	-0.307378	0.21167	0.21167	0.138452	0.246076	0.000308295	-0.731748	-1.59143	-1.54259	-0.264379	-0.257981	-0.98295	-0.42521	-0.42521	-0.104444	-0.103011	-0.103011	-0.103011	-0.103376	-0.505366	-0.505366	-0.527678	-0.806049	-0.789598	-0.762686	-0.89815	0.69364	0.303399	0.578004
9389cDNA	0.0408696	0.223489	0.351942	0.0912814	0.467364	0.660522	0.657039	0.683467	0.704066	-0.101362	-0.101362	-0.0478714	0.0522736	0.0522736	0.0522736	0.305161	-0.027768	-0.017188	0.0254455	-0.0284607	0.36829	0.494931	0.494931	-0.725042	-0.57133	-0.471754	0.637574	0.774386	0.795137	0.535157	0.537602	0.37055	-0.220528	-0.220528	1.38866	1.38884	1.38884	1.38884	1.4067	0.227089	0.227089	0.252344	0.588481	0.610313	0.572924	0.583774	-0.400432	-0.295574	-0.0910401
9390cDNA	0.158983	0.156353	-0.753328	0.241653	-1.06261	-0.818887	-0.635423	-0.065453	-0.0198223	0.353782	0.353782	-0.00939051	0.30776	0.30776	0.30776	-0.612846	-0.94544	-0.959255	-0.973669	-1.01411	-0.0853629	0.0447194	0.0447194	-0.353555	-0.321542	-0.559236	0.136177	0.204492	0.270097	0.15625	0.166316	-0.511584	-0.499272	-0.499272	-0.200836	-0.179143	-0.179143	-0.179143	-0.148073	-0.300254	-0.300254	-0.271679	-0.0933992	-0.0626295	0.07247	0.0734464	-0.613861	-0.451692	-0.264127
9391cDNA	0.130704	0.739278	1.21515	0.200526	-0.363636	-0.119917	0.0635469	-0.065453	-0.0198223	0.207654	0.207654	-0.00939051	0.266452	0.266452	0.266452	-0.612846	0.230652	0.216837	0.202423	0.161983	0.182157	0.313565	0.313565	0.196117	0.22813	0.332858	0.304844	0.446084	0.51169	0.0397449	0.0498102	0.333514	0.345826	0.345826	0.432038	0.453731	0.453731	0.453731	0.484801	0.104748	0.104748	0.133322	0.432027	0.462796	0.300268	0.301245	-0.0647134	0.025429	0.306416
9392cDNA	-0.139687	-0.186005	-0.0123064	-0.205803	0.995893	0.944563	0.848761	0.0302029	0.0761687	-0.10546	-0.10546	-0.00340784	-0.251202	-0.251202	-0.251202	0.0457805	-0.692778	-0.726605	-0.732379	-0.788349	0.289505	-0.0374506	-0.0374506	0.780068	0.76655	0.783833	0.263279	-0.0572985	-0.0183339	0.712106	0.728388	0.265013	0.385303	0.385303	0.111799	0.10788	0.10788	0.10788	0.130931	0.319909	0.319909	0.311018	0.472515	0.448914	0.234448	0.240424	0.298186	0.427327	0.676182
9393cDNA	-0.0272999	1.08573	1.15948	-0.0495294	0.870008	0.3059	-0.622731	0.04037	0.0855478	0.184354	0.184354	-0.0068474	-0.00832031	-0.00832031	-0.00832031	1.78907	0.0570487	0.0403871	0.0222909	-0.0382996	0.530044	-0.788702	-0.788702	0.257128	0.279264	0.383367	0.310977	-0.201449	-0.136689	0.796526	0.500248	0.595657	0.471108	0.471108	0.44932	0.320497	0.320497	0.320497	0.350985	1.02335	1.02335	0.781084	0.911902	0.554731	0.337603	0.33854	-0.0209015	0.0796638	0.0783978
9394cDNA	0.0939116	0.180776	0.410097	0.151979	-0.0508107	0.1462	0.331511	0.04037	0.0855478	0.184354	0.184354	-0.0068474	0.201123	0.201123	0.201123	-0.539308	-0.420073	-0.436734	-0.45483	-0.515421	0.0654209	-0.788702	-0.788702	-0.110849	-0.0887124	-0.352587	0.33994	0.46573	0.432202	0.121359	0.132271	0.0459846	0.0211388	0.0211388	0.330134	0.336584	0.336584	0.336584	0.367072	0.0471776	0.0471776	0.0743465	0.381426	0.411043	0.426241	0.427177	-0.0294734	0.108789	0.329869
9405cDNA	0.251361	-1.59005	-1.17311	0.401725	-1.09353	-0.638568	-0.464673	-0.957478	-0.907286	0.333846	0.333846	-0.0271435	0.518214	0.518214	0.518214	-1.11769	-0.444104	-0.451361	-0.422767	-0.290663	-2.20791	-0.991533	-0.991533	-0.96794	-0.889281	-0.783541	-1.83138	-1.59824	-1.55138	-1.3329	-1.32453	-0.994645	-0.527552	-0.527552	-1.80327	-1.78522	-1.78522	-1.78522	-1.75674	-1.50988	-1.50988	-1.4833	-1.51038	-1.49662	-1.13173	-1.12538	-0.609953	-0.76811	-1.71362
9406cDNA	0.32865	-1.65517	-1.30506	0.532943	-1.02515	-1.14461	-0.97564	-0.762552	-1.18827	0.174129	0.174129	-0.0339251	0.693446	0.693446	0.693446	-1.31379	0.0899979	0.0903318	0.128745	0.314585	-1.26936	-1.02267	-1.02267	-0.866284	-0.761289	-0.653879	-1.00264	-1.59045	-1.54133	-0.539713	-0.533597	-0.976771	-0.41059	-0.41059	-1.81805	-1.80073	-1.80073	-1.80073	-1.7707	-1.19122	-1.19122	-1.16088	-1.02713	-1.0103	-0.772432	-0.765976	-0.416178	-0.605566	-1.32421
9407cDNA	-0.285796	0.182471	0.187038	-0.208912	0.743969	0.486918	0.461375	1.07113	1.12343	-0.256395	-0.256395	-0.0390113	-0.249005	-0.249005	-0.249005	0.688356	0.321974	0.328002	0.296367	0.140174	-0.0450474	0.351915	0.351915	-0.790041	-0.665295	-0.556633	0.0893898	0.186241	0.206564	0.0676181	0.0720397	0.212726	-0.322869	-0.322869	0.825038	0.841824	0.841824	0.841824	0.873019	0.413269	0.413269	0.423196	0.637059	0.643332	0.598676	0.605211	0.207974	0.190714	0.562629
9408cDNA	-0.674881	-0.740068	-0.977408	-1.31242	0.146258	-0.387169	-0.208158	0.865619	0.872745	-0.313714	-0.313714	-0.0193509	-2.10478	-2.10478	-2.10478	0.749296	1.00793	1.01859	1.02125	1.08067	-0.759265	-0.854871	-0.854871	-1.26957	-1.18609	-1.11891	-0.432843	-1.41535	-1.34579	0.0654082	0.0715201	-0.959756	-0.771711	-0.771711	0.413481	0.416172	0.416172	0.416172	0.433091	-0.729223	-0.729223	-0.813275	-1.31313	-1.27698	-0.75113	-0.746972	0.574946	-0.0249167	0.22329
9409cDNA	0.332476	-0.397646	-0.500287	0.593912	-0.109014	0.0899519	-0.208158	0.473509	0.480634	0.163407	0.163407	-0.0193509	0.767211	0.767211	0.767211	0.083119	-0.522387	-0.511725	-0.586797	-0.527381	-0.629631	-0.155901	-0.155901	-0.228177	-0.144702	-0.0775197	-0.818194	-1.41535	-1.34579	-0.319943	-0.313831	-0.260786	-0.0727407	-0.0727407	-0.464204	-0.461513	-0.461513	-0.461513	-0.531744	0.188808	0.188808	0.146018	0.118231	0.154382	0.413222	0.417381	-0.0307604	-0.585456	-0.372581
9410cDNA	0.305656	0.913004	1.37923	0.500405	-0.0301208	0.19879	-0.659895	0.208034	0.214253	0.59393	0.59393	-0.0142647	0.640463	0.640463	0.640463	-0.811199	0.222909	0.227876	0.232591	0.251705	0.0461158	0.344574	0.344574	0.0855522	0.149275	0.0142904	0.0732482	0.232024	0.237738	-0.171866	-0.16406	0.570906	0.684636	0.684636	0.245854	0.249083	0.249083	0.249083	0.264839	0.323626	0.323626	0.355949	0.703464	0.711755	0.601733	0.605812	-0.214446	-0.157495	-0.0533445
9411cDNA	0.308158	0.10117	0.519496	0.515632	0.0995131	0.00249537	0.185203	0.354162	0.360381	0.116809	0.116809	-0.0142647	0.655618	0.655618	0.655618	0.033899	0.145496	0.150464	0.155179	0.174292	0.0697567	0.122726	0.122726	0.0521285	0.115852	0.0625951	0.317455	0.391725	0.459587	0.33629	0.344096	-0.128064	-0.0143338	-0.0143338	0.380552	0.383782	0.383782	0.383782	0.399537	-0.0124332	-0.0124332	0.0198898	0.226343	0.260188	0.209623	0.213701	-0.180286	-0.235342	-0.192219
9412cDNA	0.293618	0.251418	-0.0168516	0.488141	0.566855	-0.361867	-0.178543	-0.455662	-0.449594	0.330891	0.330891	-0.013417	0.61801	0.61801	0.61801	0.327257	-0.275114	-0.271095	-0.267608	-0.255211	0.26749	0.0174734	0.0174734	0.159995	0.220426	0.129362	0.613468	0.695109	0.613901	0.604656	0.612745	-0.975397	-0.874052	-0.874052	0.415824	0.419143	0.419143	0.419143	0.423847	0.0549947	0.0549947	0.0868492	0.726832	0.760293	0.0198933	0.0239588	-0.15305	0.285505	0.354645
9416cDNA	-0.165542	0.0344007	-0.331681	0.00805373	0.244946	0.265159	0.428441	0.412485	0.425681	-0.109858	-0.109858	-0.0455809	0.0294747	0.0294747	0.0294747	0.395562	-0.378166	-0.404164	-0.396801	-0.574793	0.00833258	0.346416	0.346416	0.606728	0.677998	0.748279	0.059078	0.210454	0.0915415	-0.0572671	-0.0556694	0.287096	0.300454	0.300454	1.50413	1.50228	1.50228	1.50228	1.51855	0.229072	0.229072	0.218599	0.725476	0.748461	0.171386	0.168641	-0.379697	-0.188932	0.0184079
9417cDNA	-0.387042	0.135601	-0.486116	-0.718912	-0.659508	0.13212	0.304026	-1.45351	-1.44243	-0.218587	-0.218587	-0.033713	-0.552705	-0.552705	-0.552705	-0.134619	0.869941	0.883364	0.916743	1.12183	0.181929	0.0109371	0.0109371	1.13599	1.25295	1.23044	0.0232375	0.182347	0.114391	-0.16734	-0.161789	0.765729	1.35901	1.35901	-0.756243	-0.756844	-0.756844	-0.756844	-0.74329	0.0898276	0.0898276	0.1211	0.268129	0.285733	0.452591	0.462069	0.735734	0.645235	0.0257865
9418cDNA	0.10641	-0.232076	0.0848625	0.183826	0.0902593	-1.04542	-0.856271	-0.465829	-0.458973	-0.436045	-0.436045	-0.00997739	0.231317	0.231317	0.231317	-0.678719	-1.24679	-1.25994	-1.24413	-1.22711	0.351195	0.768725	0.768725	0.384283	0.409059	0.470575	0.583809	0.637088	0.648737	0.569226	0.582684	-0.0829523	0.163528	0.163528	-0.165231	-0.163319	-0.163319	-0.163319	-0.155194	0.411632	0.411632	0.429785	0.677244	0.650005	0.274187	0.283293	-0.295219	-0.0655785	-0.0122041
9429cDNA	0.149376	1.14836	0.5219	-0.636417	0.629965	0.909922	-0.705272	0.85977	0.564728	-0.285317	-0.285317	-0.0209711	-0.961728	-0.961728	-0.961728	1.22051	-1.61966	-1.61057	-1.60603	-1.56356	1.24417	0.274642	0.274642	0.673184	0.745577	0.648177	1.68114	1.90853	1.9745	0.494383	0.501624	-0.954009	-0.830191	-0.830191	0.463906	0.4745	0.4745	0.4745	0.305216	0.624289	0.624289	0.566337	0.704995	0.739608	0.839022	0.840751	0.0246483	-0.0810415	0.141294
9430cDNA	-0.266012	0.21092	0.0782026	-0.610247	0.511616	0.508522	0.616947	0.794503	0.854176	-0.285317	-0.285317	-0.0209711	-0.945642	-0.945642	-0.945642	0.49945	1.25367	1.26275	1.26496	1.30742	0.0402416	0.274642	0.274642	-0.0257856	0.0466073	0.0792852	-0.541173	-0.720271	-0.651845	-0.184843	-0.177602	-0.476888	-0.35307	-0.35307	0.26475	0.275344	0.275344	0.275344	0.305216	-0.0114793	-0.0114793	-0.0445964	-0.617225	-0.582611	-0.357632	-0.355902	0.347279	0.177114	0.388561
9431cDNA	-0.181487	-1.57283	-1.22242	0.00159831	-0.965233	-0.488205	-0.316994	-0.815489	-0.752646	-0.122224	-0.122224	-0.0387729	0.261786	0.261786	0.261786	-0.263096	0.687062	0.716073	0.742437	0.925955	-0.693899	0.120353	0.120353	-0.560571	-0.419045	-0.333681	-0.584099	-0.921676	-0.847325	-0.233956	-0.232645	-0.907089	-0.523168	-0.523168	-0.669322	-0.660613	-0.660613	-0.660613	-0.626669	-0.487455	-0.487455	-0.501083	-0.823001	-0.780315	-0.467569	-0.465561	0.299088	0.283829	0.158301
9432cDNA	0.69101	-0.132811	-0.348331	1.19827	-1.4226	-0.405391	-0.336892	-1.75765	-1.72794	0.540429	0.540429	-0.0663679	1.75418	1.75418	1.75418	-2.25129	-1.13113	-1.10746	-1.0624	-0.75905	0.408329	-0.216064	-0.216064	0.798635	1.0628	0.86501	0.781039	1.14545	1.07294	0.0351245	0.0262701	0.366671	1.23361	1.23361	0.253094	0.2616	0.2616	0.2616	0.322933	0.430599	0.430599	0.490567	0.844702	0.901226	0.554037	0.533195	-0.506974	-0.278605	-0.377016
9433cDNA	0.377885	0.359822	-0.319368	0.583562	0.656179	1.79382	1.84093	-1.75765	-1.72794	0.0633077	0.0633077	-0.0663679	-0.0148553	-0.0148553	-0.0148553	-2.25129	-0.413278	-0.389602	-0.344548	-0.0411942	0.847023	0.984161	0.984161	2.06884	2.33301	2.26756	0.527223	-0.518651	-0.434145	0.776614	0.767759	1.22613	2.09306	2.09306	-0.727883	-0.719377	-0.719377	-0.719377	-1.50314	0.557416	0.557416	0.594285	0.590753	0.647278	-0.113619	-0.109399	-0.259106	-0.429541	-0.105657
9436cDNA	-0.240528	-0.45927	-0.135169	-0.632748	0.344533	0.345201	0.432993	0.86265	0.877412	-0.243561	-0.243561	-0.0256033	-0.628147	-0.628147	-0.628147	0.622242	0.834454	0.867371	0.877572	0.975555	-0.513671	0.455672	0.455672	-0.362717	-0.269676	-0.331219	-1.1923	-0.935305	-0.864904	-1.18451	-1.17924	-0.461419	-0.250729	-0.250729	-0.230313	-0.211152	-0.211152	-0.211152	-0.173166	-0.0753747	-0.0753747	-0.062106	-0.611867	-0.574563	-0.591709	-0.597638	0.294739	0.17445	0.350852
9437cDNA	0.0354042	-0.828517	-0.587935	0.372808	-0.179319	0.240238	0.373764	-0.585433	-0.568558	-0.134832	-0.134832	-0.0374712	0.550029	0.550029	0.550029	0.194057	0.0216003	0.0678022	0.0864242	0.278444	-0.158288	0.4769	0.4769	0.0114759	0.150605	0.238112	-0.0078459	-0.699827	-0.625477	0.377863	0.379175	-0.90726	-0.523168	-0.523168	-0.787664	-0.769759	-0.769759	-0.769759	-0.729058	-0.140225	-0.140225	-0.195032	-0.823001	-0.780315	-1.30587	-1.31161	0.17165	0.00293769	0.232715
9438cDNA	0.16235	-1.67309	-1.20444	-0.0012201	-1.75917	-1.17121	-1.03678	-1.35492	-1.33605	-0.140667	-0.140667	-0.0408132	0.142167	0.142167	0.142167	-1.46228	0.992837	1.02946	1.08461	1.33498	-0.0213112	0.940747	0.940747	0.0261701	0.15598	0.240951	-0.226532	0.0281726	0.0789851	-0.946622	-0.942201	-0.951183	-0.322869	-0.322869	-0.785808	-0.770028	-0.770028	-0.770028	-0.735213	-0.174885	-0.174885	-0.141738	-1.02254	-1.0034	-1.50634	-1.50694	0.338417	0.579939	0.427877
9439cDNA	0.249753	-0.124923	-0.304118	0.373399	-1.16526	-0.832197	-0.685181	-0.370613	-0.364096	0.104441	0.104441	-0.0126453	0.463422	0.463422	0.463422	-0.238155	-0.106315	-0.110548	-0.089647	-0.0218053	0.0989925	-0.116978	-0.116978	0.250596	0.312664	0.262915	0.265634	0.360247	0.397526	0.222066	0.231002	0.484236	0.544485	0.544485	0.289391	0.294755	0.294755	0.294755	0.296014	0.0872279	0.0872279	0.106172	0.608632	0.640939	0.225628	0.227606	-0.38924	-0.302352	-0.143978
9440cDNA	0.193915	-0.124923	0.260153	0.308624	-0.466292	-0.133227	0.0137895	-0.370613	-0.364096	-0.37268	-0.37268	-0.0126453	0.39846	0.39846	0.39846	0.682664	0.389692	0.385458	0.40636	0.474201	0.200791	0.225445	0.225445	0.328008	0.390076	0.490713	0.410227	0.524307	0.560729	0.297787	0.306722	-0.978162	-0.917913	-0.917913	0.437617	0.442981	0.442981	0.442981	0.459218	0.0757228	0.0757228	0.0502566	0.403489	0.435796	0.160361	0.162339	0.0669114	0.0145359	-0.158955
9441cDNA	0.192924	0.0633433	-0.665781	0.272176	-0.553851	-0.806894	-0.655566	-0.123693	-0.118233	-0.427045	-0.427045	-0.00671137	0.323681	0.323681	0.323681	-0.543689	-1.16983	-1.18071	-1.1684	-1.14758	0.00823944	0.165541	0.165541	-0.974016	-0.934992	-0.835816	0.310977	0.308465	0.357138	0.463782	0.474694	-0.516681	-0.543133	-0.543133	-0.189771	-0.18378	-0.18378	-0.18378	-0.1689	-0.386478	-0.386478	-0.359309	-0.284751	-0.255135	-0.00230496	-0.000419883	-0.643049	-0.302247	-0.247012
9442cDNA	-0.281714	0.53489	0.662421	-0.274796	0.807464	0.424744	0.559727	1.06313	1.07481	0.261699	0.261699	-0.0337891	-0.361484	-0.361484	-0.361484	0.507905	0.12773	0.133849	0.121635	0.260222	0.188161	0.649427	0.649427	0.157041	-0.762471	-0.659987	0.313632	0.349067	0.377746	0.386041	0.392157	0.255284	0.28838	0.28838	0.824907	0.826261	0.826261	0.826261	0.840684	0.315163	0.315163	0.282023	0.370807	0.387643	0.444445	0.451849	0.0321228	0.1218	0.432241
9443cDNA	-0.280313	0.218737	0.306136	-0.33499	0.450821	0.403056	0.397505	0.596806	0.609394	0.308298	0.308298	-0.0388753	-0.34338	-0.34338	-0.34338	0.539077	-0.149499	-0.137685	-0.376772	-1.24531	0.347459	0.54504	0.54504	-0.80811	-0.666476	-0.562741	0.662444	0.775224	0.826037	0.597446	0.601867	0.0796337	-0.322869	-0.322869	0.60952	0.60746	0.60746	0.60746	0.614301	0.628664	0.628664	0.622193	0.397965	0.417107	1.06911	1.07659	0.400835	0.175207	0.509434
9444cDNA	0.047518	-0.907837	-1.13505	0.120685	-0.555177	-0.637419	-0.497508	-0.64442	-0.633945	-0.277553	-0.277553	-0.0270075	0.237715	0.237715	0.237715	-0.00812649	1.40317	1.4017	1.4607	1.67422	-0.721422	-0.991533	-0.991533	-0.14091	-0.0453648	-0.312527	-0.986285	-1.12112	-1.55138	-0.633931	-0.625556	-0.993039	-0.527552	-0.527552	-1.14708	-1.14501	-1.14501	-1.14501	-1.13214	-0.640651	-0.640651	-0.614064	-1.51038	-1.49662	-1.62242	-1.61512	0.673018	0.0290826	-0.692071
9448cDNA	0.136498	0.269817	0.288461	0.213218	0.693303	0.684467	0.574883	-0.123693	-0.118233	0.271925	0.271925	-0.00671137	0.260623	0.260623	0.260623	0.570255	-1.16983	-1.18071	-1.1684	-1.14758	-0.0279727	-0.788702	-0.788702	0.289226	0.328249	0.411339	-0.110029	0.0866165	0.151376	-1.05473	-1.04382	0.468596	0.442144	0.442144	0.370324	0.376316	0.376316	0.376316	0.378421	0.748752	0.748752	0.764076	0.726934	0.756551	0.19082	0.192705	-0.412414	-0.133382	-0.0527466
9462cDNA	0.0788701	0.219888	-0.289106	0.200106	-0.0335443	-0.796246	-0.605744	0.492134	0.503657	0.0087918	0.0087918	-0.0381322	0.294646	0.294646	0.294646	0.329723	0.135695	0.127721	0.119003	0.106735	0.0235244	0.138295	0.138295	0.00137055	0.052017	0.104005	0.276227	0.426176	0.49291	0.0137899	0.0227257	0.122324	0.196031	0.196031	0.439583	0.45258	0.45258	0.45258	0.478613	0.0815135	0.0815135	0.0883213	0.369409	0.401717	0.281473	0.26243	0.408626	0.455458	-0.0468857
9464cDNA	0.247011	-0.911898	-0.371576	0.416338	-0.606587	-0.814319	-0.626897	-0.383208	-0.37093	0.4156	0.4156	-0.0423707	0.538737	0.538737	0.538737	-0.834232	0.423262	0.420032	0.417452	0.438768	-1.41117	-0.835409	-0.835409	-1.29682	-1.22972	-1.13718	-1.65307	-1.42021	-1.35207	-1.1326	-1.12507	-0.980447	-0.844812	-0.844812	-1.46728	-1.45474	-1.45474	-1.45474	-1.42773	-1.41334	-1.41334	-1.38055	-1.31696	-1.28273	-1.37717	-1.3764	-0.540173	-0.539241	-1.25806
9465cDNA	0.226088	0.301177	0.327394	0.380001	-1.08371	-0.814319	-0.626897	-0.383208	-0.37093	0.4156	0.4156	0.434751	0.502497	0.502497	0.502497	0.120011	-0.567964	-0.571194	-0.573774	-0.552458	0.230307	-0.136439	-0.136439	0.025397	0.0925036	0.185044	0.525905	0.617212	0.677313	0.500871	0.508395	0.417493	0.553128	0.553128	0.441201	0.453749	0.453749	0.453749	0.480752	0.0666638	0.0666638	0.0994554	0.495953	0.530183	0.191036	0.191804	-0.504803	-0.325011	-0.144113
9466cDNA	0.0151923	-0.107765	-0.379007	0.0579947	-0.413176	-0.321785	-0.128533	-0.393375	-0.380309	0.347634	0.347634	-0.0389311	0.0929884	0.0929884	0.0929884	-0.726264	-1.06252	-1.08291	-1.07317	-1.04724	0.128182	0.301193	0.301193	0.274909	0.30636	0.254517	0.222512	0.335572	0.337017	0.00136732	0.0142605	0.665324	0.946096	0.946096	0.211255	0.222395	0.222395	0.222395	0.241962	0.0118523	0.0118523	0.0309423	0.21774	0.209263	0.306103	0.311911	-0.221855	-0.242664	-0.0212469
9471cDNA	0.25243	0.0655308	0.148787	0.401706	0.190216	0.274126	0.201576	0.355674	0.404905	0.283273	0.283273	-0.0117411	0.479938	0.479938	0.479938	-0.759889	-0.516668	-0.499391	-0.508421	-0.480615	0.125003	0.455021	0.455021	0.181267	0.236004	0.0293911	0.282479	0.210333	0.256946	0.520338	0.528709	0.305304	0.390081	0.390081	0.360405	0.371664	0.371664	0.371664	0.394376	0.114081	0.114081	0.145467	0.314212	0.347289	0.390552	0.390917	-0.273477	-0.206916	-0.0539855
9472cDNA	0.199107	0.211659	0.424993	0.35027	-0.0575683	-0.140848	-0.166401	0.133825	-0.294065	0.0614239	0.0614239	-0.0117411	0.429253	0.429253	0.429253	0.354054	-0.240461	-0.223184	-0.232215	-0.204409	-0.143843	-0.346611	-0.346611	0.125151	0.179888	0.0837487	-0.0787377	0.0392625	0.10656	-0.158888	-0.150517	-0.0192073	0.0655703	0.0655703	0.48372	0.49498	0.49498	0.49498	0.517691	0.0458158	0.0458158	0.0583163	0.421107	0.454183	0.0510634	0.0514288	0.0614647	-0.00314144	0.0901036
9473cDNA	-0.755674	-1.50337	-1.15183	-1.32	-0.343932	0.260366	0.381578	-1.08406	-1.03166	-0.252604	-0.252604	-0.0295428	-1.31509	-1.31509	-1.31509	0.156713	0.490221	0.527425	0.535352	0.704214	-0.318012	0.49247	0.49247	0.105691	0.229561	0.235054	-0.844768	-0.92557	-0.852348	-0.550424	-0.547983	-0.449408	-0.104527	-0.104527	-0.805507	-0.796132	-0.796132	-0.796132	-0.769349	-0.236353	-0.236353	-0.249485	-1.30318	-1.26204	-0.226996	-0.226352	0.508854	-0.202361	-0.345299
9474cDNA	0.503989	-1.5685	-1.28378	0.863637	-0.882757	-0.944643	-0.76621	-0.667281	-0.613673	0.654625	0.654625	-0.0363244	1.10231	1.10231	1.10231	-1.47075	-0.418774	-0.373978	-0.40353	-0.180932	-1.11839	-0.459488	-0.459488	-0.491623	-0.341416	-0.199556	-1.00725	-0.917781	-0.842303	-0.824183	-0.824001	-0.908654	-0.464687	-0.464687	-0.820291	-0.811634	-0.811634	-0.811634	-0.7833	-1.07559	-1.07559	-1.10316	-0.81994	-0.775716	-0.934647	-0.933896	-0.131939	-0.0590002	-0.0205729
9475cDNA	-0.0411864	0.548772	0.729054	0.0879019	0.848486	0.334111	-0.0672403	0.835146	0.888754	-0.190473	-0.190473	-0.0363244	0.0571223	0.0571223	0.0571223	0.566677	-0.073965	-0.107162	-0.0805979	0.00988233	0.263463	0.525789	0.525789	0.0726488	-0.119568	-0.676677	0.565623	0.817285	0.870908	0.0966359	0.0968177	0.132738	-0.464687	-0.464687	1.20255	1.21121	1.21121	1.21121	1.23789	0.177825	0.177825	0.179725	0.600566	0.64479	0.485859	0.48661	-0.00386104	-0.0819134	0.128264
9480cDNA	-0.158964	0.903695	1.15439	-0.184249	0.815416	0.461705	-0.0125739	1.13278	1.18718	-0.258439	-0.258439	-0.0328849	-0.255145	-0.255145	-0.255145	0.623989	-0.0426763	-0.186728	-0.147841	-0.740167	0.274832	0.795619	0.795619	0.0948314	0.209382	-0.607204	0.376063	0.440878	0.369664	0.401552	0.407103	0.701645	0.794742	0.794742	0.820538	0.822122	0.822122	0.822122	0.84302	0.265239	0.265239	0.268392	0.633997	0.638733	0.464624	0.470416	-0.104545	0.069442	0.532144
9482cDNA	0.283552	-1.10672	-0.68214	0.458318	-1.60282	-1.12216	-0.932971	-1.09422	-1.04104	0.3784	0.3784	-0.0261033	0.566506	0.566506	0.566506	-1.16668	0.774181	0.79422	0.823288	0.99677	-0.851535	-0.999317	-0.999317	-0.961067	-0.872852	-0.736866	-1.83547	-1.59629	-1.54887	-1.34588	-1.33807	-0.988327	-0.498311	-0.498311	-1.35314	-1.34517	-1.34517	-1.34517	-1.32582	-0.363534	-0.363534	-0.33601	-1.50885	-1.49432	-0.640638	-0.634953	0.0183577	0.0673403	-1.14804
[truncated: 48 more columns]

## Sheet: OTUs_DNA
	Otu00001	Otu00003	Otu00004	Otu00005	Otu00006	Otu00007	Otu00009	Otu00010	Otu00011	Otu00013	Otu00014	Otu00015	Otu00016	Otu00018	Otu00019	Otu00020#	Otu00021	Otu00022	Otu00023	Otu00024	Otu00025	Otu00026	Otu00027	Otu00029	Otu00032	Otu00033	Otu00035	Otu00036	Otu00037	Otu00038	Otu00040	Otu00045	Otu00049	Otu00051	Otu00054	Otu00056	Otu00059	Otu01033*	Otu00385*	Otu00070*	Otu00117*	Otu00297*	Otu00338*	Otu00008*	Otu00034	Otu00043	Otu00048	Otu00064	Otu00066
8858DNA	0.520369	0.66799	0.528803	-0.400491	0.992675	0.874855	1.24515	0.58497	0.802133	0.122923	-0.385104	-0.412253	-1.18095	-0.0806642	0.71156	1.1922	0.828555	-0.574662	0.406451	-1.01305	-1.14542	0.903086	0.635844	-0.588265	1.26088	-0.884446	0.623348	0.70314	0.907688	-0.0755073	-0.936619	-0.619242	0.884893	-0.666006	0.494985	-0.820579	-0.708651	-0.0171379	0.528101	0.246952	-0.22499	-0.154829	-0.054582	0.846278	-0.627764	0.79715	0.889592	-0.37827	0.244004
8862DNA	-0.258441	0.433723	0.235432	0.109949	-0.245198	0.474959	0.471809	0.170906	-0.190151	-0.538252	0.589761	0.440681	0.811407	0.590399	-0.698561	0.417966	-0.47214	-0.703648	-0.822473	0.543505	0.811352	0.237982	0.514581	-0.0863439	-0.859476	-0.341122	-0.280784	-1.20352	-1.05832	0.910369	-0.53459	-0.1837	0.445786	1.30291	-0.0481696	-0.550305	0.152551	-0.0175274	-0.202472	0.96039	0.117518	-0.180703	-0.102809	0.807237	-0.506371	-0.485142	-0.318617	0.0642327	-0.31174
8872DNA	0.471395	-0.0790024	-0.351725	-0.482184	-0.0228063	-1.16467	-0.894234	0.19488	0.202541	-0.430512	0.817018	-0.0479169	0.751865	-0.291545	-0.51088	-0.377877	-0.290247	-0.679999	-0.702499	0.67984	-0.684936	0.395824	0.566198	-0.137145	-0.754437	0.694982	0.630097	0.640144	0.832569	0.717119	0.0956849	-0.143588	-0.663148	0.34534	0.193636	-0.534463	-0.229989	-0.0176757	0.325205	-0.691585	0.724301	1.37764	-0.119954	1.05316	-0.485986	-0.504892	1.13781	-0.0390768	-0.296513
8874DNA	0.265158	0.493751	0.267373	0.0911845	0.215572	-1.09917	0.385761	0.636028	0.216434	-0.647378	-0.101136	0.334324	0.672999	0.313079	-0.727109	-0.860788	-0.485378	-0.630862	1.08771	-1.40666	-0.8081	0.534194	-1.03338	-0.328353	1.20096	0.825828	-0.954108	0.463014	-1.02302	-0.902545	-0.53459	-0.309509	-0.673782	0.736614	0.0940408	-0.637424	-0.376305	-0.0175274	-0.139877	-0.0106187	2.15675	-0.180703	-0.101582	-0.434051	-0.532231	0.793611	-0.318617	-0.207649	-0.351075
8883DNA	0.102876	0.283076	-0.744615	0.342823	-0.554449	-0.886295	-1.16078	-1.20306	-0.580905	0.859994	0.0329389	0.518552	0.888145	-0.0851195	0.32602	-0.879605	0.970353	-0.471165	0.406056	0.399776	0.666677	-1.06444	0.287028	0.481585	0.104901	1.44519	-0.66846	-0.170882	-0.816673	-0.447784	0.511728	0.977323	-0.708341	0.685444	0.183125	0.204042	0.57953	-0.0170451	-0.100749	-0.768102	-0.336506	0.550302	-0.0418726	0.338692	-0.205406	-0.420955	-0.508688	0.523244	0.170568
8884DNA	-0.339893	0.491344	0.200069	0.72433	-1.22578	0.798622	-0.0946056	0.347815	-0.839745	0.921859	0.919564	0.324651	0.570516	0.27875	0.488015	-0.431021	0.809172	0.223978	0.713795	0.811502	0.787882	-0.649811	0.774329	0.911164	-0.780278	0.727217	-0.331898	-0.945498	-0.497449	-0.502978	0.941578	0.415374	-0.308294	0.666122	-0.271814	1.13567	0.784021	-0.0189018	-0.239923	-0.417635	-0.130031	-0.0548813	-0.000352517	1.40101	0.837268	0.918592	0.874028	0.469099	-0.448537
8885DNA	-0.588258	1.16169	1.11543	-0.0695629	1.56229	0.627137	0.785903	0.595599	1.00364	-0.520071	-0.256373	0.0522209	-0.295947	0.326293	0.59631	1.36444	-0.52884	0.0151446	-0.692536	0.171515	-0.551992	1.10937	0.610985	-0.305586	-0.685373	0.374548	0.335954	0.463223	0.776782	0.756711	-0.29401	-0.277402	1.53624	-0.904431	0.116686	-0.385788	-0.206917	-0.0195324	-0.29109	1.02061	-0.347977	-0.0967736	-0.0784343	0.328113	-0.364131	0.762104	1.00608	-0.212409	1.30187
8886DNA	0.480343	0.600168	0.312134	-0.518467	0.705375	1.11648	1.08171	0.204255	0.945036	-0.150747	-0.279883	-0.254656	-1.31359	-0.000399054	-0.448808	1.32758	-0.953556	-0.534891	-0.408345	-0.102701	-0.694989	0.430285	0.490635	-0.725219	0.118419	-0.91842	1.17647	0.160944	0.734402	0.600489	-0.879186	-0.250695	0.490453	-0.626519	0.777524	-0.209243	-0.667501	-0.0171935	0.246383	0.259257	-0.184837	-0.158525	-0.0683995	-0.387696	-0.721552	-0.440705	1.51828	-0.629172	0.290385
8887DNA	0.699661	0.676063	0.464047	-0.726743	0.689036	0.823366	0.359157	0.316959	1.02834	-1.32684	-0.548728	-0.462932	-1.31359	0.0523073	0.137458	-0.0287169	-0.953556	-0.534891	-0.0229941	-1.05694	-1.17211	0.697101	-0.14007	-0.725219	0.0562709	-0.91842	1.45543	0.382792	0.635271	0.735187	-0.879186	-0.727816	0.659595	-0.626519	0.722302	-0.431092	-0.667501	-0.0171935	0.246383	-0.305015	-0.184837	-0.158525	-0.0683995	0.457402	-0.721552	0.404393	-0.450204	-0.629172	-0.408585
8888DNA	0.256199	0.173579	0.127108	-1.03386	-0.436789	0.5032	0.738644	0.266393	0.289626	0.604164	0.169613	1.07676	0.954136	1.17654	-0.726303	0.420137	-0.441338	-0.663877	-0.810269	0.581602	0.875472	0.396549	-0.897403	-0.223298	0.634414	0.855352	0.130876	0.443009	0.368904	-0.899965	-0.477157	-0.292274	-0.803853	0.887693	0.108054	-0.63794	-0.28342	-0.017583	0.436629	0.663065	-0.319451	-0.1844	1.2451	-0.241101	0.0988108	-0.492548	-0.296685	-0.18667	-0.26536
8889DNA	-0.5529	-0.137485	-1.17972	0.544957	-0.526461	-1.0384	0.0477952	0.0914059	-1.24406	1.02373	1.05155	0.404089	1.14761	-0.486885	0.627483	-0.878881	1.40075	-0.491896	1.00195	0.375254	0.977799	-0.974463	0.66337	0.79767	0.735702	0.857738	-0.791951	-0.0247278	-0.900239	-0.924045	0.418168	1.14819	-0.841071	-0.556497	-0.530713	0.814609	0.0495702	-0.0170637	-0.220204	-0.797889	-0.139966	-0.1499	-0.0523239	0.517681	0.850767	-0.423424	0.777376	0.994179	-0.456327
8894DNA	0.649806	-0.137485	-1.17972	0.132198	-0.478157	-1.0384	-1.23096	-0.0112564	-1.24406	0.600675	0.010154	0.375125	0.566796	0.266443	0.529731	-0.878881	0.773332	-0.491896	0.339195	0.414763	0.392218	-0.974463	0.0855787	0.148867	0.678663	1.97794	-0.31483	0.494797	-0.900239	-0.924045	0.265558	0.488731	-0.363949	-0.079376	0.42353	0.363423	0.318416	-0.0170637	0.478766	-0.0989194	-0.139966	-0.1499	-0.0523239	0.0405598	0.669347	-0.423424	0.343721	0.502081	-0.456327
8901DNA	0.0798829	0.626423	0.420645	-1.11341	0.782021	0.856144	-0.833894	-0.733375	0.787639	-0.765798	-1.4163	-0.0411702	0.338007	-0.265579	-0.714119	1.0835	-0.606757	0.857938	0.439096	-1.19255	-0.669674	0.981667	-0.0196442	-0.320036	0.254474	-0.952389	-0.79597	0.509052	1.08144	0.36964	-0.332298	-0.363867	-0.399819	-0.794144	0.117118	-0.450655	-0.20548	-0.0194953	0.0710911	0.663736	-0.132206	-0.0943093	-0.081996	-0.358939	-0.460962	-0.274351	-0.122487	-0.296788	-0.165035
8902DNA	-0.267168	0.0438294	0.338247	0.755906	0.360168	-0.962387	0.221776	0.501142	-0.586264	0.761226	1.21543	0.106603	0.701795	0.165991	0.419984	0.521774	0.953104	0.221674	0.301359	0.455577	0.836261	-0.51108	-0.00242887	0.904756	-1.01652	0.144708	-0.422429	0.281092	-0.557207	0.449544	0.607863	0.890011	0.596381	-0.45404	-0.135086	0.630273	1.10209	-0.0188647	0.122258	-0.454174	0.0857401	-0.052417	-0.00391419	0.445109	1.38782	-0.190414	0.106079	0.825629	0.71702
8903DNA	-0.215357	-0.515558	0.697366	1.64602	-0.147621	-1.06064	-0.697641	-0.240436	-0.872425	0.489078	-0.438412	-0.319364	-0.139788	0.389561	0.795054	-0.423784	0.564204	0.147968	0.0291755	-0.00180394	0.454022	-0.706107	-0.31723	0.585505	1.29344	-0.31221	-0.554267	-0.0338652	0.0465269	0.547014	1.41972	0.293794	0.684882	-0.0969552	0.0759414	0.220444	0.0911195	-0.0190873	-0.372922	0.970772	0.00881792	-0.0672025	-0.0314725	-0.512515	-0.588135	0.257082	-0.283317	0.0847366	0.38389
8904DNA	0.883587	-0.605901	-0.715517	-1.73137	-0.380509	-0.506079	0.430577	-0.403766	-0.383809	-0.727737	-1.21131	-1.46012	-1.04935	-1.3679	-1.22344	-0.398865	-0.527566	-0.568096	-1.2152	-0.927798	-0.462712	-0.480876	-1.07033	-0.733155	-0.950052	-0.890389	0.00977802	-1.1241	-0.70149	-0.920605	-0.936619	-0.756935	-0.570384	-0.647092	0.160244	-0.905796	-0.746734	-0.0171379	0.788113	-0.738666	-0.179389	-0.154829	-0.0537184	-0.410151	-0.778426	-0.433299	-0.472136	-0.49622	0.0905816
8906DNA	-0.470128	0.360273	-0.10272	0.769791	-0.127684	0.131882	0.0653115	-0.0102217	-0.868159	0.883605	0.642357	0.551567	1.56693	0.437567	0.717994	-0.882499	1.2023	-0.512817	0.61606	-0.786397	0.597385	-0.334606	0.376135	1.09706	0.732396	0.69483	-0.590314	0.0810531	-0.630063	-0.229376	0.459285	0.995923	-0.582347	0.141906	-0.118399	0.718735	0.319109	-0.0169709	-0.239735	-0.75892	-0.121697	-0.143739	-0.0330497	0.640966	1.02081	-0.41108	-0.53793	0.92692	-0.447922
8907DNA	0.498248	0.367347	-0.00484923	-0.955947	-0.857555	0.292599	-1.14949	-0.169265	-0.494474	-0.689801	0.429881	0.392498	-0.862044	0.44406	-0.709894	-0.0171375	-0.541252	-0.684798	-0.81423	0.135415	-0.0240683	0.224572	-0.813321	-0.279036	0.144376	0.199237	0.842427	0.653393	-0.852281	0.326184	-0.572878	-0.362873	-0.545129	1.06048	0.195856	0.0377072	0.0778892	-0.0174903	0.195248	-0.695906	-0.301182	1.05221	-0.0973523	-0.277517	1.13075	-0.480205	-0.333238	-0.0958605	-0.256955
8908DNA	0.638379	-0.290392	-0.324569	1.00527	-0.881011	-0.210541	-0.976081	0.062329	-0.391037	0.307041	-0.458014	-0.745098	-1.13808	-0.261403	0.372151	-0.882499	0.267152	0.332281	-0.00718939	0.0587011	-0.0697929	-0.112758	-0.346969	-0.249294	1.41043	0.29026	-0.590314	-0.617917	-0.630063	0.302103	0.777574	0.286853	0.371896	-0.0799431	0.708601	-0.0673855	-0.0662418	-0.0169709	0.237386	1.05399	-0.121697	0.810503	-0.0330497	-0.472977	-0.830451	-0.41108	-0.53793	-0.208742	-0.447922
8909DNA	0.111167	-0.279459	-0.323218	-0.956994	-0.216356	-0.198575	-0.609983	-0.626043	-0.0264389	-0.562494	-1.25189	-0.662153	-0.859546	-1.33951	-0.0854452	-0.407862	-0.584714	-0.0387913	-0.635439	-1.11054	-0.613059	-0.283212	-0.566899	-0.256269	-0.805623	-0.946593	-0.649265	-0.554542	-0.119427	-0.475458	-0.332298	-0.330766	-0.134449	-0.844726	-0.036771	-0.409627	-0.229844	-0.0194953	0.0440351	-0.327435	-0.145989	-0.0943093	-0.0742043	-0.360451	-0.500494	-0.274351	-0.122487	-0.10062	-0.122528
8910DNA	0.134778	-0.0656842	0.496526	0.676517	-0.929694	-0.874438	-0.399411	0.658162	0.147527	0.908521	0.183781	0.703822	0.909076	0.47463	0.70315	0.266502	0.722701	0.170042	0.371316	0.654094	0.53559	-0.429606	0.149287	0.522162	0.378226	0.419349	-0.275724	-0.92187	-0.326712	-0.504699	0.585	0.968391	-0.179642	0.194348	0.382843	0.383236	0.904185	-0.0188647	0.317051	-0.403952	0.0719575	-0.052417	0.00387743	0.864602	1.05884	-0.190414	-0.371042	0.0280452	0.344553
8911DNA	0.784224	0.392392	0.439817	-0.0494656	0.773854	0.859057	0.86098	0.0801129	1.27512	-1.02965	-1.04982	0.386756	-0.962595	0.128308	-1.15013	0.402768	0.417553	0.258518	-1.22838	-0.0993261	-0.166045	0.870485	0.111787	-0.651349	0.478927	-0.872445	0.596797	0.606084	0.969879	0.255486	-0.936619	-0.663558	0.720172	-0.586191	0.753723	-0.839616	-0.771692	-0.0171379	-0.22874	0.0729321	-0.232157	-0.154829	-0.0534187	0.686332	0.0956596	-0.433299	0.226834	-0.446927	0.69675
8912DNA	0.929023	0.264813	-0.368298	-1.82032	-0.262869	0.0371272	0.390645	0.152664	0.397438	-0.552525	-1.04982	-0.206871	-0.962595	-0.856968	-1.15013	0.165407	-0.944175	-0.782875	-0.751262	-0.944424	-1.12029	-0.0697472	-1.0643	-0.651349	-0.751522	-0.872445	-0.801143	-0.641071	0.0591022	-0.443484	-0.936619	-0.663558	-0.265104	-0.586191	0.461467	-0.839616	-0.771692	-0.0171379	0.725503	0.341777	-0.232157	-0.154829	-0.0534187	-0.427611	-0.272317	-0.433299	-0.472136	-0.446927	-0.479341
8913DNA	-0.42513	0.0813928	-0.0693024	0.649341	-0.365203	0.474508	1.19602e-05	0.0914732	-1.07338	1.44377	0.0761933	-0.840127	0.803018	1.54072	0.986143	-0.877433	1.2835	-0.0716202	0.902596	0.827361	0.909619	-0.882341	0.187396	1.43757	-0.757105	0.372828	0.0659276	-0.157491	-0.770123	-0.922325	0.838006	0.92843	-0.744884	-0.566185	-0.92484	0.532584	0.99107	-0.0171008	0.251391	0.685731	1.10288	-0.152364	-0.0488256	0.51267	1.21672	-0.428361	-0.486757	1.32384	-0.0158607
8914DNA	-0.750703	-0.236028	0.335268	0.976297	0.012215	-0.28892	-0.385339	0.328834	-1.07338	1.383	0.453612	0.250953	1.1146	-0.143532	1.35332	-0.0323354	1.33948	-0.293469	0.987089	0.200942	0.894244	-0.40522	0.452711	1.05672	0.83396	0.849949	0.334773	-0.266636	-0.770123	-0.223355	1.03793	0.92843	-0.267763	0.547759	-0.92484	0.653158	1.12115	-0.0171008	-0.22573	-0.299546	-0.219337	-0.152364	-0.0488256	1.02083	1.68771	0.74773	0.944607	0.465172	0.205988
8915DNA	-0.382726	-0.87285	0.308116	1.29161	0.111918	0.702306	-0.189044	0.226172	0.205372	-0.606742	-0.192652	-0.363006	-0.982311	-0.620653	0.951148	0.163959	-0.992958	0.747924	0.528751	0.26309	0.127675	0.479387	0.476844	-0.699151	-0.757105	-0.857621	1.02017	-0.634613	0.184119	1.1151	1.36155	0.336355	0.995479	-0.566185	0.189104	0.725709	0.759931	-0.0171008	-0.22573	0.399424	-0.219337	-0.152364	-0.0488256	-0.441573	-0.761	0.0487598	0.467486	-0.48907	0.868746
8924DNA	0.607587	-1.21624	-1.13857	-0.896476	-0.994024	-0.887316	-0.604221	-0.762904	-0.344044	-1.33607	-0.879146	-1.15942	-1.11783	-1.05253	-1.43526	-0.433192	-0.678928	-0.0385936	-1.38725	-0.100148	-1.11051	-0.370201	-1.03431	-1.011	-0.704789	-0.669238	-0.376689	-0.912732	-0.403281	-0.505559	-0.525224	-0.963293	-0.352812	-0.433718	-0.0346411	-0.316782	-0.894937	-0.0188462	0.343095	-0.439703	0.0255997	-0.0511849	0.00647364	-0.622237	-0.673828	-0.187945	-0.378352	-0.788832	-0.454039
8925DNA	0.185074	-1.18123	-0.711953	-1.04594	-1.24201	-1.17388	-0.343865	-0.961708	-0.701557	-0.387282	-0.613287	-1.22182	-0.772788	-1.3057	-0.489258	-0.407862	-0.524201	-0.253569	-0.648625	-1.12716	-0.571665	-0.939029	-0.560876	-0.174463	-0.607093	-0.928649	-0.761217	-1.02575	-0.681054	-0.475458	-0.332298	-0.237389	-0.30629	-0.783825	-0.103525	-0.343446	-0.254802	-0.0194953	0.0685748	-0.360935	-0.198757	-0.0943093	-0.0739046	-0.377911	-0.471506	-0.274351	-0.122487	-0.0513278	-0.21533
8926DNA	0.459648	-0.509267	-0.782046	0.202253	-0.573587	-0.952817	-0.176646	-0.808345	-0.534817	0.242522	0.186509	-0.696559	0.746367	-0.265301	0.299481	0.0497191	0.0959862	-0.0877309	0.243978	-0.70296	0.243104	-0.500219	-0.926095	0.356302	0.0165112	-0.251411	-0.464581	-0.461445	-0.466772	-0.498678	-0.849192	0.0477262	-0.342179	0.185228	0.490217	-0.690941	0.613107	-0.0189945	0.331056	-0.421699	-0.0256817	-0.0610419	-0.0118985	-0.0892697	-0.150462	-0.207695	-0.319869	0.333983	-0.399477
8929DNA	-0.291146	0.267523	0.0153653	0.54336	-0.935815	0.191872	0.245204	0.358462	-1.19623	0.818998	0.225275	-0.0728297	0.44502	0.511455	0.679863	-0.877433	1.09887	0.217807	0.433506	-0.497529	0.874687	-0.888898	0.419183	0.958128	0.569627	0.912774	0.107312	0.0528471	-0.764573	-0.223355	0.876351	0.747047	0.704237	0.206188	-0.842177	0.344285	1.14516	-0.0171008	-0.110125	0.38694	-0.17802	-0.152364	-0.0495885	0.985301	0.221795	0.0487598	0.975641	0.614291	0.191886
8930DNA	-0.512995	0.391267	-0.748063	0.255461	-0.312565	-0.922071	-0.307638	0.0867217	0.295131	0.824887	-0.197489	-0.256474	0.380563	-0.396542	0.87898	0.076809	1.15796	-0.627291	0.850469	0.516712	0.995105	-0.888898	0.403096	0.923086	0.513511	0.85172	-0.591658	0.274696	-0.764573	-0.445204	0.851168	1.0769	-0.727127	0.475034	-0.842177	0.456989	0.832847	-0.0171008	-0.110125	-0.789151	-0.17802	-0.152364	-0.0495885	-0.50606	0.611767	0.0487598	0.689335	0.815206	0.338014
8931DNA	-0.130378	-0.0194201	-0.49279	0.361264	-0.520841	-0.922071	-1.15274	0.269062	-1.19623	0.965972	0.695914	-0.213008	0.380563	0.130267	0.528162	-0.877433	0.944221	-0.627291	0.697336	-0.27568	1.00283	-0.888898	0.141218	0.734029	-0.103789	-0.872556	-0.591658	-1.12324	-0.764573	-0.223355	0.423033	1.00796	-0.727127	0.537182	-0.143207	0.274649	0.862302	-0.0171008	-0.110125	0.572577	-0.17802	-0.152364	-0.0495885	0.89188	0.356494	0.416737	-0.486757	0.677573	-0.507084
8948DNA	-0.427409	0.255127	0.239121	0.328088	0.248278	-0.122527	-0.52652	0.273738	-0.466893	0.595466	1.07897	0.850492	1.12965	0.482368	0.316287	0.521051	0.31687	0.104706	0.50361	0.852444	0.804642	0.100363	0.227231	0.103893	0.621943	-0.684173	-0.189177	-0.924243	-0.397731	0.816661	-0.157248	0.349424	-0.335056	-0.0293218	-0.51625	0.263128	0.775636	-0.0188462	-0.24027	0.870032	0.0669159	1.06276	0.00571078	0.354668	0.880358	0.766297	-0.378352	0.331235	0.573252
8949DNA	-0.0708768	0.276564	1.44488	0.0488102	0.840394	0.122385	0.487164	0.0354246	1.25114	-0.951288	-1.4806	-0.0418612	-0.330733	0.0673504	-0.159782	0.822587	-0.825069	-0.11027	-0.770604	-1.18881	-0.773785	0.810288	-0.313577	-0.627774	-0.798875	-0.943583	-0.573705	0.193184	0.722437	-0.475458	-0.332298	-0.492874	0.410437	-0.85655	0.807367	0.476224	-0.369559	-0.0194953	0.184179	-0.37342	-0.15744	-0.0943093	-0.0746675	-0.442399	-0.530104	0.767042	-0.122487	-0.655537	-0.229432
8950DNA	-0.68839	0.327191	0.844801	-0.34309	0.751376	0.574685	1.0148	1.01078	1.34557	-1.10504	-1.29113	0.0053268	-1.18586	-0.594274	-0.568253	0.301553	-0.0926937	-0.671082	-0.244952	-0.322386	-1.18271	0.801762	-1.24371	-0.793946	0.125263	-0.90379	1.06205	0.592364	1.08736	0.122507	-0.89833	-0.621948	-0.876042	-0.606035	-0.421588	-0.923018	-0.684163	-0.017175	0.316249	0.229114	-0.19039	-0.157293	-0.0582234	-0.469899	-0.579234	0.923491	0.387583	-0.566277	-0.407904
8951DNA	0.820543	0.913757	-0.237203	-1.66531	0.913742	0.60414	0.343413	0.634331	0.849888	-1.10504	-0.446031	-0.0473795	-0.340758	0.0230259	0.195175	-0.0294406	-0.165244	-0.193961	-1.28635	-1.02136	-1.18271	0.664129	-0.20232	-0.316824	-0.916129	-0.90379	0.61688	-0.106606	0.565888	0.359868	-0.89833	-0.621948	0.402712	-0.606035	0.825566	-0.923018	-0.684163	-0.017175	0.316249	0.363813	-0.19039	-0.157293	-0.0582234	-0.469899	-0.579234	0.0388849	-0.457515	-0.566277	-0.407904
8952DNA	-0.348855	0.170867	0.370739	0.912884	-0.100914	0.011277	-0.0591734	-0.44873	-1.46225	1.38107	0.0431625	-0.0438135	0.898231	0.228307	0.821735	-0.177016	1.26178	-0.658798	0.692637	0.371795	0.823924	-1.07422	0.160597	1.17944	0.691072	1.2283	0.245509	-0.0275966	-0.909601	-0.920605	0.91464	0.827934	-0.8787	0.259069	-0.409955	0.775518	0.797771	-0.0171379	-0.157863	0.645619	-0.17757	-0.154829	-0.0536304	0.692231	-0.590796	0.680644	0.806618	1.09915	0.277426
8953DNA	-0.526349	-0.135992	0.103317	0.520774	-0.240282	-1.16481	-1.23526	0.545021	-1.46225	1.39583	0.725265	0.303674	0.285789	0.265291	0.916766	0.692216	0.834485	0.619956	0.761353	0.554135	0.571828	-1.07422	0.648312	0.971166	0.400507	0.655102	-1.03324	-0.296442	-0.909601	-0.443484	0.581895	0.290814	0.583698	-0.586029	-0.887076	0.791604	0.770619	-0.0171379	-0.157863	0.297164	-0.17757	-0.154829	-0.0536304	0.361238	0.871602	0.608094	-0.472136	0.670333	0.619848
8954DNA	0.887328	-1.09334	-0.704557	0.0780759	-1.32336	-1.06424	-0.609048	-0.62969	-0.732916	-0.235379	0.109996	-0.33595	-0.110641	-0.0438711	-0.438411	0.0453768	-0.278632	0.0731991	-0.331268	0.743739	-0.0589889	-0.562079	-0.368619	-0.0396515	-0.0242985	0.41336	-0.630764	-0.243569	-0.542759	-0.0267172	-0.118959	0.0325598	-0.486629	-0.453562	0.00312206	-0.400184	-0.330288	-0.0188833	0.189114	-0.479816	0.0673664	-0.0536491	0.00166887	0.180574	-0.503624	-0.192883	-0.363732	-0.0630841	-0.382601
8955DNA	-0.815788	1.17972	0.542663	-0.890931	1.22453	0.839525	0.0192845	-0.0268626	1.10177	-0.46268	-0.217771	0.316126	0.282704	0.133086	-0.60635	-0.406415	1.22617	-0.141777	1.57445	-1.2041	1.93994	0.906519	1.55418	-0.31706	0.182542	-0.959994	1.15203	0.577908	0.851566	1.92246	-0.29401	-0.195779	1.54666	-0.803669	-0.0657617	1.00452	-0.167274	-0.0195324	-0.340679	1.38428	-0.15699	-0.0967736	-0.0787094	0.858555	-0.301302	0.834655	-0.107866	-0.170678	-0.143892
8962DNA	1.15985	-0.25951	-0.263564	-0.988812	0.212943	0.582686	-0.305961	-1.10868	0.579254	-1.27939	-1.04456	-0.971998	-1.06524	-1.27473	-0.364529	-0.405378	-1.0982	0.897885	-1.43737	-0.87337	-0.81431	0.383728	-1.21649	-1.02281	-0.779669	-0.819039	-0.702227	-0.254898	0.453627	-0.451224	-1.10892	-0.820815	-0.693046	-0.508238	-0.0444863	-0.980478	-0.870413	-0.0169709	0.775458	-0.752984	-0.150413	-0.143739	-0.0334014	0.284989	-0.648331	-0.41108	-0.0608083	-0.646578	-0.332271
8963DNA	-0.169585	0.274649	0.25102	-0.511691	1.51358	1.51298	1.38169	0.615598	1.39531	-1.27939	-1.04456	0.448508	-1.06524	-0.160789	-1.31877	1.13034	0.263533	1.18349	0.28691	0.645144	0.798474	1.15141	0.0622659	0.0911325	-0.779669	-0.819039	1.99062	0.904325	1.53067	0.842506	-1.10892	-0.820815	1.13303	-0.508238	0.151808	0.417462	-0.870413	-0.0169709	-0.178784	-0.752984	-0.150413	-0.143739	-0.0334014	-0.413981	-0.648331	0.543162	-0.53793	-0.646578	-0.332271
8964DNA	-0.70304	-0.178537	0.127804	0.809551	0.00526515	0.0909056	0.183546	0.515466	-0.620207	1.20169	0.558576	-0.123334	0.0289881	0.411832	0.672494	1.20596	1.10588	-0.723299	0.920101	0.70212	0.873677	-0.905987	0.685878	0.997573	-0.785252	0.627148	-0.203133	-0.139295	-0.760949	0.348688	0.84843	0.179097	0.345688	0.210738	-0.877951	0.606565	0.765106	-0.0169338	-0.175775	-0.757485	-0.137593	-0.141275	-0.0288083	-0.427943	-0.182771	0.63525	0.401692	0.633498	-0.345911
8965DNA	-0.745968	0.167306	-0.0612525	0.954891	-1.51325	-0.0182389	-1.13867	-1.09732	-1.09733	1.06951	0.558576	0.122648	-0.0435626	0.46401	0.943141	-0.883947	0.691871	-0.723299	0.699404	0.791521	0.884604	0.0482554	0.705849	1.14157	0.536967	0.739852	-0.680254	-1.09354	-0.760949	-0.930066	0.506008	1.15054	-0.695704	0.790521	-0.178981	0.646994	0.765106	-0.0169338	-0.175775	0.604243	0.339529	0.335846	-0.0288083	0.5263	1.15302	0.0709784	0.14642	0.673007	-0.345911
8966DNA	-0.399462	0.655635	0.542777	0.509438	-0.337158	-0.863337	0.183546	0.493747	-1.09733	1.10572	0.675082	1.03589	0.99783	0.202132	1.09106	-0.0388489	0.857344	-0.723299	0.792269	0.436806	0.826997	-0.0608891	0.446655	0.653663	1.13383	1.62875	0.811108	0.424976	-0.760949	-0.930066	0.652136	0.89358	-0.695704	-0.488232	-0.178981	0.425145	0.817284	-0.0169338	-0.175775	0.564734	-0.137593	-0.141275	-0.0288083	0.417155	0.039078	-0.406143	0.561393	0.709219	-0.345911
8967DNA	0.824346	-0.707563	-0.580844	-0.76394	-1.02813	-0.762763	-0.512457	-0.910302	-0.36799	-0.355368	-0.174914	-0.588751	-0.521503	-0.993175	-0.758805	-0.439705	-1.0548	0.00869756	-1.11911	-0.0290942	-1.28165	-0.393847	-1.18649	-0.268517	-0.255815	-0.615833	-0.277773	-0.894536	-0.394108	-0.513299	-1.17464	-0.42158	-0.303633	-0.355766	0.293074	-0.934765	-0.516537	-0.0186792	0.393051	-0.420521	0.107344	-0.0400957	0.0264909	-0.608607	-0.57272	-0.165727	-0.444146	-0.289512	-0.306968
8968DNA	0.358076	-0.672553	-0.962345	-1.05953	-0.798995	-1.04933	-0.729222	1.73661	-0.248383	-0.637027	-1.08515	-1.35013	-0.176462	-0.769221	-0.657899	-0.414375	-0.678221	-0.206278	-0.857607	-1.05611	-0.742808	-0.962676	-0.713059	-0.545925	-0.63524	-0.875243	-0.6623	-0.530437	-0.67188	-0.00607662	-0.504596	-0.394646	-0.257111	-0.705873	0.457468	-0.484309	-0.353524	-0.0193284	0.486507	-0.341754	-0.117013	-0.0832202	-0.0538874	-0.364281	-0.370399	-0.252132	-0.188281	-0.250979	-0.0682593
8969DNA	0.364832	-0.195432	0.353925	-0.360562	0.575142	-1.04933	0.115876	-0.264008	0.648633	-0.637027	-1.08515	0.303085	-0.176462	-0.2921	-0.657899	0.0627459	-0.678221	-0.206278	-0.158637	-1.05611	-0.742808	0.499722	-0.713059	-0.545925	-0.63524	-0.875243	-0.6623	-0.0533159	0.504211	0.215772	-0.504596	-0.394646	0.220011	-0.705873	0.380056	-0.484309	-0.353524	-0.0193284	-0.358591	-0.341754	-0.117013	-0.0832202	-0.0538874	-0.364281	-0.370399	-0.252132	-0.188281	-0.250979	-0.0682593
8970DNA	0.353728	0.330795	0.245001	-0.0357904	1.17067	0.895392	1.1686	0.516907	0.991831	0.354245	0.126241	0.329856	-1.2721	-0.244849	-1.14307	0.240128	-0.905179	0.303221	-1.22216	1.55471	-1.13775	0.74578	-1.21462	-0.626973	-0.216388	0.196267	0.207726	0.384721	1.2466	0.443703	-0.879186	-0.568595	-0.873355	-0.672525	0.320448	-0.824369	0.334875	-0.0171935	0.310251	-0.761832	-0.203003	-0.158525	-0.0609519	-0.42865	-0.647936	-0.440705	0.248766	-0.460302	-0.476119
8971DNA	-0.943123	0.525491	0.797423	-0.4108	0.945285	0.738128	1.25325	0.188439	0.674757	0.481488	-0.276778	-0.0942363	0.566749	0.411193	-1.14307	-0.396694	0.373575	0.568536	0.533719	-1.09365	-0.438776	0.829198	0.611451	-0.626973	-0.915358	-0.917676	-0.0611198	0.703975	1.16594	1.14267	-0.402065	-0.568595	0.670713	-0.672525	-0.481184	0.129874	0.739446	-0.0171935	-0.16687	0.19241	-0.203003	-0.158525	-0.0609519	-0.42865	-0.647936	0.673238	0.911523	-0.460302	0.986279
8972DNA	-0.406265	-0.148327	-0.405828	0.751718	-0.338629	-0.421588	0.427662	-0.0479856	-0.20464	1.00633	0.666213	0.11903	1.02415	0.192381	0.899781	0.16613	1.11422	-0.963248	0.586896	-0.363255	0.860846	-1.15113	0.584398	1.12457	1.22207	1.10998	-0.407124	0.0775599	-0.985505	-0.919745	1.27843	0.668678	0.354435	0.577931	-0.101574	0.668405	0.837565	-0.0171564	-0.16386	0.84645	-0.190183	-0.156061	-0.0563588	1.35673	0.381895	-0.435768	0.234145	1.04162	-0.0126386
8973DNA	0.809582	-0.235477	-0.223488	-0.707515	0.326165	0.349932	0.708825	-0.684808	0.206265	-1.37207	-0.540912	-0.0906703	-0.446719	0.0305302	0.294233	1.09322	-0.953962	0.434692	-0.31012	-0.363255	0.110216	0.43993	-0.0112278	-0.674775	0.570421	-0.425732	-0.0391468	0.208839	0.445858	0.648456	-0.917474	-0.610075	0.615348	-0.652518	0.644392	-0.850109	-0.815647	-0.0171564	0.53511	-0.0673634	-0.190183	-0.156061	-0.0563588	0.03451	-0.659497	0.0413536	0.933115	-0.502445	0.355338
8974DNA	-0.24758	0.416281	0.31455	0.730901	0.21176	0.0999912	0.286193	-0.0206705	-0.993815	0.716166	0.774039	0.238233	0.734033	0.439728	0.870651	-0.431021	0.673935	-0.231251	0.49404	0.387451	0.975836	-0.638995	0.35944	0.720948	-0.169655	0.647258	0.472479	0.50851	-0.618664	-0.0258572	0.333841	0.410424	-0.483942	1.04815	-0.398897	0.0664419	1.02711	-0.0189018	-0.294005	-0.42937	0.0547536	-0.0548813	-0.00105958	0.0756946	0.995876	0.28177	0.684972	0.520013	-0.450817
8976DNA	-0.835189	0.74038	0.34894	-0.253554	0.721847	0.647672	1.34067	0.752625	0.612413	-0.99613	-0.264994	0.564489	-0.787112	0.59358	-0.906015	0.736798	-0.681446	0.985038	-1.20522	-0.852059	-1.04127	0.540711	0.0994353	-0.480019	-0.712593	0.286225	0.652637	0.368932	0.497377	-0.920605	0.342135	-0.522874	0.0741413	1.07823	-0.235038	0.42152	-0.657898	-0.0171379	-0.161323	0.290307	-0.2502	-0.154829	0.641755	-0.333165	0.318452	-0.433299	-0.472136	-0.309963	0.586396
8977DNA	-0.696142	0.0862575	0.339152	-0.643525	0.521924	0.894523	1.08927	0.191524	0.355647	0.117814	-0.742115	-0.320118	-0.787112	-0.429901	-0.906015	0.642528	-0.204325	1.18679	-1.20522	-0.852059	-1.04127	0.46816	-0.0318436	-0.480019	-0.712593	-0.889866	1.44325	0.368932	0.497377	0.193338	-0.936619	-0.522874	-0.268281	-0.646047	-0.456886	-0.808929	-0.180776	-0.0171379	-0.161323	0.0940123	-0.2502	-0.154829	-0.0572153	-0.333165	-0.63579	-0.433299	0.569257	-0.309963	0.426695
8978DNA	-0.317716	0.372818	0.413945	-0.125253	0.275444	0.323764	0.76366	-0.717935	0.608721	-0.351376	-0.730043	-0.0947028	-0.806829	-0.00794946	-0.114974	1.05199	-0.730229	0.0505674	0.150517	-0.820637	-0.373093	0.2126	0.108594	-0.527821	-0.718175	-0.875042	0.547367	0.13563	0.273489	0.475615	-0.974907	-0.564354	0.0714829	0.328202	-0.0772763	-0.834669	-0.694477	-0.0171008	-0.158313	-0.755587	-0.23738	-0.152364	-0.0526223	-0.347127	0.0516183	0.613031	0.689335	0.125015	0.572755
8979DNA	0.655972	0.100344	0.156434	0.170173	0.494033	0.368346	1.02923	0.166672	0.494147	0.228407	-1.20716	-0.0302448	-0.107859	-0.0909237	-0.261102	0.713631	-0.730229	-0.0219833	0.739349	-0.820637	0.325877	0.2126	0.549503	-0.527821	0.126923	0.0792	-1.12473	0.425078	0.538804	0.711143	-0.275937	-0.564354	0.720286	-0.626041	0.730838	0.119573	0.259766	-0.0171008	-0.158313	0.198656	-0.23738	-0.152364	-0.0526223	0.129995	-0.17023	0.525881	0.835463	-0.352106	-0.064067
8991DNA	0.404814	0.315053	-0.00657631	0.146554	-0.162166	-0.116399	0.0707635	0.558327	-0.317879	-0.326657	0.40624	0.145069	-0.587447	-0.517889	-0.218113	0.990802	-0.237081	-0.552497	0.0946157	-0.205413	0.367845	-1.09079	0.71706	0.0207676	-0.565372	0.61472	0.572433	0.507828	0.354622	0.00252365	0.385816	-0.0759647	0.831741	0.508043	0.2611	-0.299889	-0.122719	-0.0195139	0.356336	-0.337605	-0.22321	-0.0955415	-0.0799978	-0.276485	-0.352078	-0.27682	-0.115177	0.106708	-0.256716
8992DNA	-0.2403	0.355798	0.513209	-0.894839	0.415626	-0.262527	0.668077	0.149203	0.523442	-0.326657	0.809689	0.119515	-0.587447	0.666397	-0.218113	-0.407138	-0.237081	-0.552497	-0.604354	1.28595	-0.477253	0.187964	-0.745338	0.0207676	-0.565372	0.718616	1.3184	0.647197	0.729081	0.956766	-0.313154	-0.0759647	-0.529987	-0.00858635	-0.43787	-0.299889	-0.122719	-0.0195139	0.134487	-0.337605	1.69587	-0.0955415	-0.0799978	-0.276485	-0.352078	-0.27682	-0.115177	0.106708	-0.256716
8993DNA	0.478733	-1.47028	-1.15552	0.146554	-1.52389	-1.43862	-0.591994	-0.735403	-1.35927	0.627586	0.132082	-0.921878	0.111523	-1.36299	0.626985	-0.407138	0.461889	-0.552497	0.0946157	-1.05051	-0.000131361	-1.09079	-0.268216	0.719738	0.279726	-0.254511	-1.11776	-0.583252	-0.924132	-0.474598	0.163967	0.401157	-0.0528657	-0.853684	0.0787603	0.177232	-0.122719	-0.0195139	0.356336	-0.337605	-0.22321	-0.0955415	-0.0799978	0.200637	0.125044	-0.27682	-0.115177	0.106708	-0.256716
8994DNA	-0.520356	0.280063	-0.21306	-0.252765	1.12738	0.315015	0.880853	0.300711	0.905661	0.398681	-1.22049	-1.38934	-0.313669	-0.571058	0.119433	0.927858	0.378628	-0.322707	-1.12144	-1.00061	-0.224943	0.919582	-0.0413995	-0.47145	-0.698316	-0.845505	-1.05857	0.900944	1.28335	0.303455	-0.888649	-0.581803	-0.540044	0.4628	-0.0763812	0.288549	-0.635176	0.0308312	-0.119974	0.130822	-0.10884	-0.10686	-0.00524941	-0.321487	-0.581859	-0.38533	-0.424167	-0.305432	0.492393
8995DNA	-1.88219	0.405952	0.184918	-0.587041	0.660608	0.591557	0.961023	0.175901	0.730407	0.57256	-0.791337	0.0812014	-0.165343	-0.422732	0.602943	0.894866	-0.470973	0.778886	0.464058	-1.04858	0.160743	0.383899	0.424736	-0.51942	-0.746286	-0.0483758	1.1835	0.219067	0.665075	-0.221635	-0.936619	-0.629772	-0.588013	-0.699112	-0.969448	-0.290899	0.430798	-0.0171379	-0.167943	0.0828531	-0.156809	-0.154829	-0.0532185	0.329514	-0.629828	0.265671	0.00498558	-0.353401	-0.400674
8996DNA	0.608568	0.337813	0.257713	-0.58833	-1.2921	0.360971	0.230813	-0.3208	-0.072751	-0.511378	0.701694	0.422871	-0.999712	0.758723	-0.537024	0.461431	-0.435876	0.345437	-0.726236	0.879164	-0.794704	-0.911641	0.297353	-0.0174986	0.488423	0.563664	0.448074	0.758009	0.64771	0.68852	-0.53459	-0.19423	-0.560099	0.744036	0.138851	-0.719595	-0.299065	-0.0175274	-0.199546	-0.714984	-0.291423	-0.180703	-0.101445	-0.222861	-0.508435	-0.485142	-0.318617	0.0891008	-0.257449
8997DNA	0.64363	0.291444	0.119101	-0.0717001	0.25197	-0.160167	-1.52506	0.473742	-0.26674	-0.511378	-0.116462	-0.997635	0.398228	0.773141	-0.537024	0.417966	-0.435876	-0.0225399	-0.726236	0.711391	-0.794704	-0.911641	-0.504279	-0.0174986	-0.687668	0.706755	0.501593	-1.21047	-1.09265	1.11029	-0.0574688	-0.19423	0.718654	1.18073	0.912724	0.742803	-0.299065	-0.0175274	0.499424	-0.714984	-0.291423	-0.180703	-0.101445	-0.222861	1.12503	0.977256	-0.318617	0.0891008	-0.257449
8998DNA	0.730728	-1.55981	-0.0343453	0.48565	-1.76922	0.113991	0.585527	0.633443	-0.275256	-0.511378	0.257997	0.232814	0.919367	0.590801	-0.537024	-0.860788	0.995488	0.669948	-0.726236	0.617121	0.81808	-0.0665428	0.297353	-0.0174986	-0.687668	-0.0948775	0.905782	0.0199753	-1.09265	-0.902545	0.641501	0.919714	-0.560099	0.369577	0.476604	0.848607	-0.299065	-0.0175274	0.277575	0.646743	-0.291423	-0.180703	-0.101445	-0.222861	-0.508435	0.359956	-0.318617	0.0891008	-0.257449
9000DNA	0.640302	-0.55068	-0.604285	-0.737543	-0.710998	-0.257586	-0.953801	-0.346436	-0.445436	-0.31647	-0.178894	-0.172985	-0.701294	-0.839355	-0.338993	-0.407138	-0.484452	-0.307279	-0.597802	-0.151912	-0.52187	-0.320077	0.309188	-0.123051	0.170188	-0.105909	-0.217838	-0.0150495	-0.363681	-0.474598	-0.313154	-0.191143	-0.190778	-0.836509	-0.101494	-0.338761	-0.16084	-0.0195139	0.185374	-0.366246	-0.180588	-0.0955415	0.617045	-0.323842	-0.378649	-0.27682	-0.115177	-0.0176418	-0.211203
9001DNA	-0.12373	0.545935	0.148118	1.02563	-1.15489	-1.00422	0.547911	0.126894	-0.763045	1.15942	1.14039	0.601604	-0.101951	0.852409	1.00394	-0.433192	1.14125	-0.086161	0.779191	0.413694	1.06061	-0.580095	0.827028	0.935591	0.265995	1.04009	-0.299445	0.2359	-0.555094	0.670533	0.768506	0.913471	-0.238629	-0.476399	0.035354	0.810697	0.6121	-0.0188462	-0.23757	0.0298566	0.0501789	-0.0511849	0.000750297	0.703606	0.454641	-0.187945	-0.378352	0.814847	0.0203895
9014DNA	-1.35703	-1.56352	-0.36836	-1.52762	-0.423737	-1.12117	0.221619	-0.340327	-0.142137	-0.985942	-1.36272	-0.601188	-0.900959	-1.33763	-1.02689	-0.875986	-0.928817	0.210951	-1.19866	-1.0674	-1.08589	-0.647618	-1.16201	-0.623837	-0.822131	-0.887392	-0.0249295	-0.446681	-0.238838	-0.920605	-0.936619	-0.638052	-0.628042	-0.151751	-0.866478	-0.8478	-0.696019	-0.0171379	-0.110436	-0.0807573	-0.207578	-0.154829	-0.059142	-0.380522	-0.185241	-0.433299	-0.472136	-0.434313	-0.482034
9015DNA	-0.675781	1.09841	0.778355	-1.09865	1.67155	1.90344	1.05197	0.752022	1.33007	-0.93996	0.0517058	-1.30807	-0.928035	-1.15011	-0.960653	-0.423784	0.130638	-0.166009	-1.08318	1.2969	-0.875968	1.67845	-0.956167	-0.672774	-0.739111	-0.780537	-0.44227	1.42437	1.76169	-0.494378	-0.753471	-0.668166	-0.221349	0.507505	-0.382685	-0.634775	-0.5815	-0.0190873	-0.257134	0.812441	-0.0331535	-0.0672025	-0.0291045	-0.484399	-0.511604	-0.220039	-0.283317	-0.502287	0.910685
9018DNA	0.559662	-0.547758	-0.620701	-1.14834	-1.43788	-0.87652	-0.134827	-0.937564	-0.688214	-0.36208	-0.13083	-0.413697	0.275829	-0.761297	-0.416879	-0.860788	-0.281266	-0.198324	-0.743552	0.0562578	-0.710345	-0.375482	-0.0731958	-0.120944	-0.661351	-0.558954	-0.803184	-0.487534	-0.0893078	-0.902545	-0.53459	-0.176506	-0.558183	-0.80333	-0.19879	-0.0634501	-0.321445	-0.0175274	-0.214852	-0.675913	-0.30286	-0.180703	-0.101361	-0.234182	0.440008	-0.485142	-0.318617	-0.00291714	-0.221221
9019DNA	0.559792	-1.24673	-0.566344	-0.303244	-0.960762	-0.87652	-0.134827	0.0166786	-0.542086	-0.36208	-0.8298	-0.522842	-0.900262	-0.983146	-0.416879	-0.860788	-0.281266	-0.675445	-0.743552	-0.420863	-0.710345	-1.07445	-0.772166	-0.120944	-0.661351	-0.190977	0.151058	-0.487534	-0.0893078	-0.0574468	-0.0574688	-0.176506	-0.558183	-0.10436	-0.344918	-0.540571	0.155677	-0.0175274	-0.214852	-0.675913	-0.30286	-0.180703	-0.101361	-0.234182	-0.514234	-0.485142	-0.318617	-0.00291714	-0.221221
9020DNA	0.562252	-0.769606	-0.398853	-1.14834	-0.738913	-0.399399	-1.17622	-0.460443	-0.542086	-0.36208	-0.13083	-1.36794	-0.0551641	-0.761297	-0.416879	-0.383667	-0.281266	-0.675445	-0.0445822	-0.224569	-0.710345	-1.07445	-0.772166	-0.120944	-0.18423	0.00531781	-0.803184	-0.487534	-0.934406	-0.902545	-0.53459	-0.176506	-0.0810613	-0.326209	0.0700557	-0.540571	-0.321445	-0.0175274	0.630246	-0.675913	-0.30286	-0.180703	-0.101361	-0.234182	-0.0371128	-0.485142	-0.318617	-0.00291714	-0.221221
9021DNA	0.0469643	-1.09999	-0.993847	-0.210846	-1.04487	-0.882385	-0.630516	-0.82439	-0.967853	-0.261881	-1.22679	-1.23329	-0.430501	-0.810088	-0.296579	-0.407138	-0.349119	-0.0232968	-0.585865	-1.13448	-0.469632	-0.773591	-0.53927	-0.122078	-0.572749	-0.466923	-0.543528	-1.02948	-0.670737	-0.474598	-0.313154	-0.165139	-0.148831	-0.800903	-0.0402493	-0.301806	-0.170346	-0.0195139	0.11256	-0.309693	-0.141256	-0.0955415	-0.0759164	-0.324097	-0.351914	-0.27682	-0.115177	-0.0287487	-0.0936144
9022DNA	0.429791	-0.657881	-0.466218	0.193889	-0.796881	-0.118697	-0.413751	-0.625585	-0.133218	-0.0345803	0.382417	-0.129488	0.145277	0.00735053	-0.0121345	-0.432468	-0.161423	0.191679	-0.283096	-0.10746	0.221972	-0.204763	-0.313733	-0.00437047	-0.670445	-0.684634	-0.159	-0.91646	-0.392964	0.194271	-0.50608	-0.192072	-0.195354	-0.450796	0.163333	-0.0532922	0.0346169	-0.0188647	0.165232	-0.38846	0.0831006	-0.052417	0.00446185	0.545521	-0.554236	-0.190414	-0.371042	-0.0672826	-0.332323
9031DNA	0.806573	0.512444	-0.288656	-0.565743	0.857643	0.904678	1.45805	-0.313465	0.571756	-0.873351	-1.21086	0.276366	0.505182	-0.063095	-0.107155	1.32396	-0.777033	0.400557	-1.29322	0.266741	-0.0776581	0.765586	0.881503	-0.512449	0.777703	-0.867697	1.05789	0.498268	0.900266	0.356428	-0.974907	-0.706245	0.373462	-0.616634	0.61737	-0.937115	-0.761347	-0.0171008	0.331194	-0.778143	-0.207974	-0.152364	-0.0507274	-0.367343	-0.635919	0.802087	1.26912	-0.258858	-0.458706
9034DNA	-0.666014	-0.135112	0.0770709	1.324	0.110278	-1.05545	-0.718505	-0.825419	0.525016	-1.12556	-0.35329	-0.506033	-0.860785	-0.641102	0.486822	-0.433192	-1.16197	-0.229174	0.509199	-0.199159	0.0250598	0.643818	0.0539459	-0.824296	-0.842079	-0.679314	-0.498673	0.0180438	0.568138	1.57723	1.22554	0.433441	1.02437	-0.00704627	-0.256928	0.767807	0.549927	-0.0188462	-0.276072	0.837575	0.0369628	-0.0511849	0.0045719	-0.548007	-0.548748	-0.187945	-0.378352	-0.55862	0.279207
9037DNA	0.421089	0.590145	-0.0644904	-1.0829	0.632143	0.632454	1.30255	-0.848543	0.656802	-0.949185	-0.235947	0.942186	1.59202	1.77852	-0.0185379	1.24642	-0.142227	-0.760284	-0.0675931	0.260907	0.385791	0.660723	0.0325011	-0.614193	0.881369	-0.857314	0.195221	0.510789	0.307506	0.730887	-0.497786	-0.627435	0.786399	0.564984	0.642566	-0.353751	-0.707546	-0.0171008	-0.243533	0.198123	-0.175541	-0.152364	-0.0492651	-0.377704	-0.572136	0.850392	0.835463	-0.417175	-0.37001
9038DNA	0.0462865	-0.755627	-0.169248	-0.214319	-0.366192	-0.762381	-0.343772	-0.184082	-0.338423	-0.14417	-0.568021	-0.407974	-0.818939	-0.354359	-0.236885	-0.404967	-0.274876	0.577266	-0.0601837	-0.347094	-0.464574	-1.00504	0.139968	0.00609872	-0.697817	0.0834047	0.0231005	-0.572495	-0.0501434	0.226952	-0.255721	-0.0768258	-0.313759	-0.391639	-0.306869	-0.257482	-0.0809192	-0.0195695	0.266601	0.145736	-0.180602	-0.0992378	-0.0835302	-0.28612	-0.25952	-0.284226	-0.0932456	0.104853	-0.0650768
9039DNA	0.0424998	-0.755627	0.0361321	-0.214319	-0.089986	0.122226	-0.343772	0.0711907	-0.498124	-0.14417	-0.312748	-0.517119	-0.818939	-0.696781	-0.236885	-0.404967	-0.274876	-0.267832	-0.537305	-0.71507	-0.464574	-0.159944	-0.559002	0.00609872	0.147281	-0.957988	-0.67587	-0.204518	-0.749113	-0.472018	-0.255721	-0.0768258	-0.313759	-0.391639	-0.394019	-0.257482	-0.0809192	-0.0195695	0.0447521	-0.331386	-0.180602	0.599732	-0.0835302	-0.28612	-0.25952	-0.284226	-0.0932456	0.104853	-0.0650768
9040DNA	0.453749	-1.26876	-0.782892	0.261866	-1.06536	-0.467626	0.134459	-0.678567	-0.593884	0.604207	0.563091	-0.599057	-0.32874	-0.658229	0.112301	-0.431021	0.169255	-0.0467143	-0.120941	0.0723845	0.0225791	-0.419962	-0.56884	0.424416	-0.0993341	-0.691166	-0.280356	-0.234395	-0.463404	-0.502978	-0.467792	0.217923	-0.36161	-0.0315286	0.405206	0.124289	0.214899	-0.0189018	0.320777	-0.412404	0.0501643	-0.0548813	-0.000855357	0.576518	-0.467622	-0.195351	-0.356421	0.30052	-0.310606
9044DNA	0.877242	-0.364098	-0.622645	-1.0829	-1.0521	-0.543638	0.849042	-0.848543	-0.29744	-0.949185	-1.19019	-0.751541	-1.0679	-0.90362	-1.05993	0.23651	-0.841197	-0.0613144	-1.24368	-0.915184	-1.10557	-0.883345	-0.666469	-0.614193	-0.858994	-0.857314	-0.649877	-1.12268	-0.329316	-0.922325	-0.974907	-0.627435	-0.280548	-0.611107	0.352001	-0.830872	-0.707546	-0.0171008	0.87041	-0.756119	-0.175541	-0.152364	-0.0492651	-0.377704	-0.572136	-0.428361	-0.486757	-0.417175	-0.37001
9059DNA	-0.536456	-1.53946	-0.352433	1.16353	0.153488	-0.740247	-1.39577	-0.130585	-0.249055	1.30071	-0.323844	-1.05113	-0.707884	-0.586378	1.26788	0.536428	-0.402613	0.851419	1.17446	-0.104222	0.29723	-0.362881	0.520543	1.10578	-0.936449	-1.02829	-1.01581	-0.718488	-0.0284196	1.08337	1.54318	1.12736	0.718935	-0.365846	-0.250555	0.901623	1.01363	-0.0175088	-0.146401	0.00396461	-0.290973	-0.179471	-0.0990189	-0.222894	-0.120642	0.471569	0.151194	0.0797185	0.701278
9060DNA	-0.800041	-0.49807	-1.24281	1.27883	-0.332319	-0.325274	-1.39577	-0.290286	-0.899721	0.41902	-0.483545	-0.414303	-0.707884	-1.0635	1.25165	0.368937	-0.402613	-0.237183	0.913935	-0.581343	0.583537	-0.999703	0.390909	0.120508	-0.459328	-1.02829	-0.0615643	-0.496639	-1.14236	1.33464	1.79066	1.37253	0.524133	-0.842967	-0.396683	0.541008	1.01363	-0.0175088	0.330721	0.00396461	-0.290973	-0.179471	-0.0990189	-0.222894	0.993301	-0.482674	-0.325927	0.0797185	0.817784
9061DNA	0.101095	0.375024	0.366376	0.65279	-1.89335	0.310998	-0.318982	0.477265	0.081566	-0.0551519	0.530317	0.881011	-0.648734	0.73195	-0.607371	-0.85717	1.31194	0.100423	0.695748	0.646608	0.781714	0.238575	-0.889659	-0.213208	1.23563	1.25968	0.349638	-1.21498	0.718504	-0.898245	0.0382522	-0.210601	0.671155	1.05606	-0.0891602	-0.61222	-0.274574	-0.0176201	-0.15543	-0.681502	-0.329434	-0.186864	-0.112798	-0.18101	0.550863	-0.497486	-0.282064	0.206148	-0.371744
9063DNA	0.714315	0.0295953	-0.0039123	-1.5078	0.800591	0.413009	1.71037	-1.11957	0.463425	-0.177362	-0.606024	-0.375076	-0.924767	-0.340094	-0.409932	1.51877	-0.462102	0.432104	-0.714695	-0.457544	-0.263321	0.278664	0.671114	-0.183465	0.865465	-0.388112	0.816961	0.0515249	0.550751	0.952736	-0.974907	-0.791324	0.6791	0.418493	0.772676	0.203506	-0.786682	-0.0171008	-0.113293	-0.744517	-0.149949	-0.152364	-0.0484954	0.3225	-0.724937	1.41049	0.911183	-0.383855	0.282387
9064DNA	0.323045	1.11031	1.08248	-0.283999	1.30978	0.852317	1.25467	0.806522	1.28793	-1.19111	0.136869	0.353204	0.390093	0.444783	-1.24388	0.806665	-0.529955	0.550093	0.175386	-0.80318	-0.976851	1.22691	-0.558388	-0.1846	0.876074	-0.773203	-0.514447	1.07778	1.25495	0.547014	-0.753471	-0.779957	-0.121064	-0.620473	0.618416	-0.73382	-0.635584	-0.0190873	-0.263001	-0.378296	0.0116554	-0.0672025	-0.023051	-0.466385	-0.562617	0.257082	-0.283317	-0.409687	-0.435105
9067DNA	-1.12904	-1.1129	0.520171	-0.284394	0.804665	0.101497	0.22588	0.276773	0.658485	0.45038	-0.0778603	-1.47602	-0.0504985	1.49019	0.21811	0.402768	0.0214708	0.325988	0.0195701	2.12672	-1.22067	0.789599	0.557738	0.280138	-0.125896	-0.0337511	0.60135	0.449165	0.875039	-0.920605	-0.936619	-0.504783	0.563213	1.74638	-0.82844	-0.820191	-0.656508	-0.0171379	-0.100851	0.338553	-0.197038	-0.154829	-0.0543646	0.404347	-0.733258	0.998065	0.00498558	0.0433703	0.592132
9068DNA	0.131449	-0.548631	0.677741	-0.3371	1.31535	0.334411	0.0972131	0.634708	1.2297	0.712876	0.337113	-0.19727	0.260751	0.270081	0.277424	0.237957	0.297677	1.05117	0.496691	-0.136166	0.412803	0.928198	0.455939	0.684709	-0.347744	-0.878849	0.628502	0.136854	1.16135	0.441122	0.385601	-0.504783	0.669017	-0.673576	0.402009	-0.820191	-0.656508	-0.0171379	-0.100851	-0.77539	-0.197038	-0.154829	-0.0543646	0.73534	-0.733258	0.608094	-0.472136	-0.433751	0.177158
9070DNA	-0.679292	0.587953	-0.170687	-0.446222	1.18338	1.19235	-0.0367723	-1.11549	1.30975	-1.301	0.479626	-0.0763002	0.818821	-1.3759	0.486783	0.736074	-0.957163	0.775828	-0.0015334	0.75723	0.0861583	1.31039	-1.28186	-0.857706	-0.827657	-0.871437	0.689177	1.04602	1.1185	0.646736	-0.955763	-0.525523	-0.900514	-0.663573	-0.822624	-0.833061	-0.674798	-0.0171193	-0.0993462	0.835143	-0.190627	1.41461	-0.0520681	-0.447732	0.658902	0.26814	-0.479446	-0.454822	-0.528632
9084DNA	0.829253	-0.402896	-0.995399	-1.38379	-1.4701	-0.211451	-0.336167	-1.00231	-0.427987	-1.20081	-1.38963	-0.862466	-1.38994	-1.20284	-1.3014	-0.42306	-1.02502	0.507158	-1.16607	-0.553241	-0.518228	0.0242527	-0.571847	-0.85884	-0.261933	-0.779407	-0.619369	-0.981648	-0.251295	-0.493518	-0.734327	-0.514157	-0.0140418	-0.661146	0.126657	-0.594295	-0.5237	-0.0191058	0.228067	-0.41142	-0.0290234	-0.0684347	-0.0266236	-0.537647	-0.576718	-0.222508	-0.276006	-0.480654	-0.401025
9085DNA	-0.0696529	0.774704	0.042652	0.771158	0.220162	0.45136	0.791932	0.784779	-0.939231	0.865283	0.917593	0.560437	0.196324	-0.256476	0.537679	-0.433192	0.818196	-0.582943	0.487875	0.303539	0.899703	-0.0906388	0.624981	0.923817	0.397958	1.1237	-0.465558	-0.0913415	-0.617308	-0.505559	0.111598	-0.804518	0.604171	0.840625	-0.968001	0.89762	0.811311	-0.0188462	-0.227986	-0.442927	0.0607191	-0.0511849	0.00552771	-0.635377	0.975822	0.289176	0.797739	0.792546	0.457734
9086DNA	-0.0447989	0.577093	0.410437	1.03344	-0.091196	-0.623071	0.0813563	0.084521	-1.08231	0.971494	0.36623	1.13256	1.34478	-0.103581	0.511751	-0.42885	0.738894	-0.619796	0.677944	-0.059574	1.38255	-0.887122	0.729309	0.468466	0.0837132	-0.720113	-0.531477	-0.00157225	-0.664926	0.198572	0.703584	0.717863	-0.501797	0.373121	0.111042	0.794105	0.0289537	-0.0189575	-0.237015	0.611968	0.022258	-0.0585776	-0.00825142	0.950575	0.839435	-0.202758	0.142631	0.392166	0.389511
9087DNA	-1.38869	0.0826392	0.127967	0.405458	-0.220635	0.213718	0.891621	0.209876	0.0469153	-0.673302	-0.243917	-1.47564	-0.926905	-1.18347	0.172522	0.498071	0.126528	0.215067	-0.0460334	-0.649484	-0.204197	0.345366	-0.0402683	-0.658605	-0.448273	-0.638959	0.726716	-1.02877	-0.0149438	1.18135	0.659509	0.00792888	0.811254	-0.348625	-0.71106	0.11364	0.186478	-0.0165258	-0.0616555	0.743313	0.00116694	-0.114168	0.020441	-0.566737	-0.724059	-0.351831	-0.71338	-0.854538	0.260581
9088DNA	-0.467868	-0.209617	-0.113295	0.438184	0.174494	0.805142	0.446985	0.137325	0.617458	-0.782447	-0.353061	-0.776674	-1.40403	-0.338374	0.030972	0.422351	-1.39199	0.142516	-0.19041	0.195614	-0.611682	0.567214	-0.28544	-1.13573	-0.925394	-0.638959	0.461401	0.293447	0.181351	1.25241	0.621954	0.357807	0.569268	0.496473	0.134038	-0.126121	0.213631	-0.0165258	-0.0616555	0.360978	0.00116694	-0.114168	0.020441	-0.566737	-0.724059	0.347139	-0.71338	-0.854538	0.536787
9089DNA	-0.563853	-0.296794	-0.00943271	0.974138	0.85296	0.633538	0.2488	-0.386862	0.583981	0.416012	-1.39131	0.426341	-0.243462	0.238273	0.376977	-0.87671	-0.611464	0.989746	0.246429	-1.15224	0.445247	1.20671	0.571505	0.106227	0.00902653	-0.177164	0.109833	0.359255	1.20614	0.440262	0.716335	-0.650607	0.202679	0.285519	-0.198223	0.806312	-0.719617	-0.0171193	-0.109813	0.600485	-0.203959	-0.153596	-0.0530477	0.501744	-0.53908	0.610563	0.751003	0.664849	-0.475413
9090DNA	0.101976	0.647169	-0.110383	0.254832	1.08617	0.708325	0.493512	0.0902597	0.83964	-0.76008	0.47201	0.770495	0.0875309	0.309336	-1.14154	-0.87671	-0.611464	0.660449	-0.00462747	1.05994	-1.07327	1.42226	0.147412	-0.370894	0.34002	-0.876134	1.10292	0.897277	1.49984	0.569896	0.158181	-0.650607	0.409153	-0.668723	0.216751	-0.993028	-0.719617	-0.0171193	-0.109813	-0.797455	-0.203959	-0.153596	-0.0530477	0.355616	-0.53908	-0.43083	-0.479446	-0.180249	-0.475413
9091DNA	-1.29981	-0.621305	-0.571565	1.01273	0.0569048	-0.69455	-1.3194	-1.08583	-0.343268	-0.282958	-0.692343	-0.833731	-0.134318	-0.71597	0.871301	-0.399589	-0.134342	-0.141183	0.62928	0.0782041	-0.031874	0.0109308	0.297798	0.474204	-0.35895	-0.876134	-1.16892	-0.0181635	0.164748	1.23387	1.35173	0.917595	0.581313	-0.668723	-0.420071	0.498333	0.893167	-0.0171193	-0.109813	0.378637	-0.203959	0.323525	-0.0530477	-0.343354	-0.53908	-0.43083	-0.479446	0.518721	0.846806
9103DNA	0.734052	-0.196072	-0.0790943	-0.0070024	0.102431	0.061567	-0.488807	-0.711371	0.247259	0.568809	0.934964	1.01641	0.873844	0.369605	0.174776	-0.456351	0.365999	-0.637859	0.148949	0.932409	0.542035	-0.302334	-0.0708476	0.252801	-0.87587	0.67078	-0.403885	-0.826542	-0.485264	-0.0559581	-0.21702	0.206055	0.230551	0.638943	0.184955	-0.024072	0.202945	-0.0182526	-0.190295	0.419485	0.252513	-0.0117568	0.0780368	-0.0554123	0.970116	-0.108946	-0.612286	0.146848	-0.184417
9104DNA	0.574428	0.267754	1.107	-1.88401	0.813254	0.531323	0.139526	1.16537	0.596909	-0.958072	1.22504	1.05773	0.551513	1.25433	-1.31855	-0.431021	-0.947621	1.1428	0.802231	1.80431	-1.00191	-0.871162	0.360181	-0.63494	1.31173	1.16075	1.72079	-0.240594	1.06304	-0.0258572	-0.944913	-0.867382	-0.764319	1.44806	0.116071	0.465893	-0.769704	-0.0189018	0.234154	-0.45599	0.0281571	-0.0548813	-0.0023415	-0.510057	-0.440347	-0.195351	1.18765	-0.437868	-0.42283
9105DNA	-0.891172	0.550824	0.898712	-0.0271165	1.37137	0.345898	1.01209	-0.112931	1.23815	0.615585	0.791614	0.354261	-0.0104048	0.254076	0.587022	1.3415	-0.591377	0.611967	-0.0994958	-0.911278	-1.0403	1.23948	0.559939	1.06742	0.0610206	-0.869829	-0.560527	0.697354	1.05283	1.10058	-0.936619	-0.671179	0.61829	0.08279	-0.864511	-0.903625	-0.70481	-0.0171379	-0.134537	0.26941	-0.191477	-0.154829	-0.0572765	0.845642	-0.542192	1.17948	1.04638	-0.169775	-0.449695
9106DNA	-2.32254	0.227017	-0.333283	1.1074	-0.193011	-0.131223	-0.240986	-0.259059	-0.352914	-0.0429565	-0.468457	-0.732099	-0.855503	-0.0582351	0.767758	0.0782565	-0.591377	0.134846	0.537326	-0.212308	0.190149	-0.700035	0.252379	-0.0889255	-0.784077	-0.869829	-0.560527	-0.6516	-0.474369	1.27529	1.37514	0.982033	0.61829	-0.61618	-0.864511	0.458103	0.471281	-0.0171379	-0.134537	0.589745	-0.191477	-0.154829	0.419845	0.0923139	-0.542192	-0.433299	0.00498558	-0.169775	0.395403
9107DNA	-0.638305	-0.225169	-0.722778	1.12908	-0.163063	0.201476	-0.0457368	-0.475228	-0.188889	-1.02431	-0.207148	-0.730316	-0.38824	-0.852634	0.7021	-0.0316117	-0.615769	-0.813254	0.632728	0.383187	0.223058	-0.206662	0.151702	-0.589948	-0.0878987	-0.385296	-0.549541	-1.12549	-0.0984562	1.35038	1.34743	0.852149	0.953567	-0.606177	-0.381573	0.574867	0.739298	-0.0171193	-0.133032	-0.0752631	-0.185067	-0.153596	-0.05498	-0.391788	-0.547972	-0.43083	-0.00232485	-0.190847	0.584877
9108DNA	1.00375	-1.44016	-1.5109	-1.62777	-1.36112	-1.08314	-0.730482	-0.839175	-1.23196	-0.924109	-1.08126	-1.29463	-0.872721	-1.1567	-1.28819	-0.42306	-0.683622	-0.161106	-1.139	-0.764081	-0.814984	-0.860043	-1.04677	-0.591082	-0.698266	-0.770387	-0.289884	-0.96847	-0.679885	-0.493518	-0.734327	-0.680552	-0.586472	-0.60375	0.193249	-0.677729	-0.572002	-0.0191058	0.562357	-0.408013	-0.0234631	-0.0684347	-0.0295355	-0.481703	-0.385652	-0.222508	-0.276006	-0.216678	-0.328909
9109DNA	0.87667	0.709058	0.493424	0.143087	1.00624	-0.0417501	-0.0315122	0.0059233	1.1045	0.354645	-1.08126	0.634786	-0.872721	-0.679577	-0.112099	0.422038	-0.683622	-0.161106	-0.0976106	-0.764081	-0.814984	1.14428	0.566017	-0.591082	-0.221145	-0.770387	-0.289884	0.353749	1.02768	-0.493518	-0.734327	-0.680552	-0.586472	0.241348	0.567708	0.276513	-0.572002	-0.0191058	-0.282741	-0.408013	-0.0234631	-0.0684347	-0.0295355	-0.481703	-0.385652	0.254614	0.201115	-0.216678	-0.328909
9110DNA	-0.0670785	1.04498	0.994478	-0.152499	1.01037	0.257594	0.919895	1.3764	0.910343	0.433656	-0.277728	0.847428	-1.23353	0.076736	-0.99848	-0.0287169	-0.851229	0.83271	-1.22907	-0.899297	-0.265119	0.533872	-0.470717	-0.498877	-0.911643	-0.906849	1.12844	0.350411	1.19863	0.258066	0.296905	-0.609954	-0.791109	-0.694836	-0.415019	-0.855617	-0.659222	-0.0171935	-0.0821724	0.926884	-0.188918	0.882868	-0.0601388	-0.408165	-0.752547	-0.440705	0.872015	-0.237355	0.588454
9111DNA	0.00897455	0.802588	0.895751	-0.320621	0.663515	0.8576	0.682107	0.712995	0.730436	0.714483	-1.23197	-0.332507	0.456664	0.457924	-0.99848	0.448404	0.190163	-0.197253	0.132658	-0.422176	0.728632	1.18243	0.681572	-0.498877	0.129749	-0.906849	-0.758049	0.771416	1.13956	0.957036	-0.879186	-0.609954	1.18661	0.535613	-0.415019	-0.378496	-0.659222	-0.0171935	-0.0821724	-0.797392	-0.188918	0.686573	-0.0601388	-0.408165	-0.752547	0.0364162	0.828549	-0.237355	0.734582
9112DNA	0.621505	-1.6403	-0.803024	1.28042	-0.500291	-1.13694	-1.45876	-0.50319	-1.2138	-0.596908	-0.64165	-1.54069	-0.578961	-0.299447	1.47481	-0.161818	-0.412185	-0.111518	0.891156	-1.1821	0.342994	-0.923021	0.304242	-0.0686591	-0.162429	-1.04026	-0.955806	-1.22623	-1.18227	1.19437	1.65574	0.939459	0.923013	-0.874891	0.434524	0.920114	0.846081	-0.0175274	-0.109261	0.284509	-0.304301	-0.180703	-0.101476	-0.282512	0.782868	-0.485142	-0.318617	0.141933	0.64907
9113DNA	0.63017	0.26818	0.408318	-0.664437	-1.14655	0.613827	-0.0970282	-0.50319	0.0944133	-0.596908	0.802395	-1.54069	-1.05608	0.177675	-0.511963	-0.860788	0.985755	0.519187	0.741858	0.489998	-0.833097	0.102285	-0.449086	-0.0686591	0.862876	0.649936	0.442134	1.20674	-1.18227	-0.902545	-0.53459	-0.236632	-0.767183	1.24238	0.675259	-0.623954	-0.33001	-0.0175274	-0.109261	-0.756883	-0.304301	-0.180703	-0.101476	-0.282512	0.942569	-0.485142	-0.318617	0.141933	-0.464873
9114DNA	-2.42748	0.677757	-1.80356	0.124053	1.70182	0.883945	1.11311	0.48794	1.48985	-1.01177	-1.1458	1.10059	1.0021	0.77161	-0.905209	1.47674	-0.943474	-0.384061	-1.09249	-0.7521	-0.8849	1.48321	-0.950318	-0.523912	-0.825832	-0.807407	-0.487406	1.44393	1.72214	-0.490938	-0.199773	-0.619328	-0.383087	-0.682406	-1.11313	-0.152601	-0.526414	-0.0191615	-0.230376	1.7033	-0.0209035	1.80293	-0.0323978	1.30785	-0.596008	-0.229914	0.223046	-0.284258	-0.466851
9115DNA	-0.567906	-0.349487	0.379192	0.658154	-0.0931533	0.104478	-0.714867	-0.121102	-0.50849	0.964205	0.851748	1.06095	1.70424	0.105078	0.910735	-0.430297	0.850028	-0.304213	0.812145	-0.547854	0.77828	-0.801059	0.581406	0.889651	1.33928	1.81399	-0.344581	0.833468	0.180457	-0.502118	0.91308	0.9499	-0.400367	1.06042	-0.338547	0.694327	0.889034	-0.0189204	-0.210812	0.382419	0.0624289	-0.0561134	-0.002543	0.358433	1.35003	-0.19782	-0.349111	-0.0810666	0.620577
9119DNA	0.668077	0.372519	0.334914	0.0359148	0.76112	0.387051	0.0710856	0.987238	0.608163	0.771832	-0.654385	0.313441	-1.33972	0.212778	0.0830878	0.237957	0.201176	0.765755	0.285671	-1.12691	0.344964	0.362996	-0.106568	0.510707	0.027736	-0.889094	0.620562	0.482532	0.905005	0.193338	-0.936619	-0.747668	0.757712	-0.701601	0.605811	0.478689	-0.636495	-0.0171379	-0.0976182	0.507638	-0.348691	-0.154829	-0.062728	0.228578	-0.202574	0.0438224	0.850084	0.212385	-0.388684
9120DNA	-0.820426	0.721172	0.690537	0.0457855	0.872541	0.254934	0.00144963	0.293909	0.981124	0.959505	-0.22073	-0.264351	0.0220073	0.0251045	0.680401	0.165407	0.152871	1.31919	0.344985	0.832136	0.791489	0.912668	0.834612	1.09697	-1.01366	-0.889094	1.51758	0.826787	1.07899	0.597909	-0.237648	-0.0486978	0.838118	-0.701601	-0.00814829	0.551239	-0.636495	-0.0171379	-0.0976182	0.0305171	-0.348691	-0.154829	-0.062728	0.374706	-0.679695	0.265671	0.482107	-0.486585	0.456414
9121DNA	0.222495	-0.0952559	-0.00165487	0.430421	-0.879036	0.48286	0.842101	-1.31674	-0.415985	-0.926065	0.313279	0.491814	1.27384	0.435336	-0.711038	0.630574	-0.56536	-1.13408	-0.406818	0.850653	0.853136	0.509224	-0.9986	-0.309591	1.06615	-1.04474	0.571266	1.17042	-1.10051	-0.902545	-0.53459	-0.312126	-0.985227	1.28973	-0.239442	-0.769551	-0.252414	-0.0175274	-0.129221	0.866148	2.05451	-0.180703	1.45725	-0.323797	1.21255	-0.485142	-0.318617	-0.0440826	-0.245459
9122DNA	0.287797	0.40488	0.106455	-1.5739	-0.0257434	0.101879	0.747709	-1.31674	0.0166424	0.664999	0.676955	-0.0507383	-1.1327	0.95531	-0.711038	-0.860788	1.29796	-1.13408	0.34651	1.14195	0.440473	0.120186	-0.9986	-0.309591	0.442901	0.679536	-1.04152	-1.21875	-1.10051	1.10178	-0.53459	-0.312126	0.605838	1.00741	-0.239442	-0.769551	-0.252414	-0.0175274	0.3479	0.904778	1.16991	-0.180703	-0.110955	-0.323797	-0.558302	-0.485142	-0.318617	-0.0440826	-0.245459
9123DNA	0.150012	0.570574	0.220566	0.471423	0.212045	0.425416	0.646383	0.0054835	0.0864118	-0.926065	0.51048	0.739598	1.22333	-0.0228997	-0.711038	-0.860788	-0.56536	-0.656962	-0.0388408	0.755345	-1.02193	-0.011093	1.2028	-0.309591	-0.477918	1.21771	-1.04152	-0.51978	0.221711	-0.902545	-0.53459	0.801818	-0.985227	0.579696	0.62303	1.09377	-0.252414	-0.0175274	-0.129221	-0.76732	-0.483305	1.3875	-0.110955	-0.323797	-0.558302	0.793611	-0.318617	-0.0440826	-0.245459
9129DNA	-0.388644	-0.311999	-0.538765	0.648721	0.129943	-1.28952	-0.727869	0.426607	-1.11141	0.614509	0.927608	0.630447	0.732387	1.33653	0.811562	0.41263	0.61	-0.266959	0.747312	0.0696357	0.725266	-0.848974	0.414076	0.678815	1.09657	1.26574	-0.397334	0.595362	-0.559066	-0.504699	0.50816	0.892416	-0.622398	1.38039	-0.630647	0.481156	-0.264329	-0.0188647	-0.226258	-0.0027465	-0.0973447	-0.052417	-0.00513222	0.833325	0.945764	-0.190414	-0.371042	0.963434	0.12056
9130DNA	-0.478232	1.03212	0.544012	-0.282839	1.32307	0.936482	-0.808381	1.21144	1.23083	0.555475	-0.714342	0.0544258	0.134423	0.436534	0.640705	0.899159	0.0606266	1.39356	-0.149137	-0.979709	1.18758	1.42971	0.368073	-0.836547	0.779725	-0.789651	-0.540159	0.765189	1.09364	0.682573	-0.734327	0.41905	1.52522	-0.689171	0.247979	0.464824	0.195284	-0.0191058	-0.245822	0.779838	-0.180677	-0.0684347	-0.034987	0.474105	-0.523156	-0.222508	-0.276006	-0.533488	-0.267898
9131DNA	1.05284	-0.109686	0.65516	-0.72182	0.531181	-0.132263	0.893128	0.376413	0.543411	0.100819	-0.461693	-1.42944	-0.602721	-0.155611	-0.968224	-0.0294406	-1.06095	1.24566	-0.294344	-1.06284	0.135245	0.595668	0.270097	0.282066	-0.373325	-0.913939	1.48038	-0.430112	0.699894	0.122507	-0.89833	-0.808275	-0.0777641	-0.665128	0.765761	0.441321	0.413765	-0.017175	0.327044	0.476635	-0.186459	-0.157293	-0.0579393	0.347111	-0.71477	-0.438236	0.0196064	-0.556417	0.342168
9132DNA	-1.49315	-1.54105	-0.804073	1.04244	-0.369317	-1.17366	0.0118178	-0.1335	-0.301687	-1.36158	-0.938814	-1.42944	-1.30169	-1.38606	0.727841	-0.397417	-1.06095	0.100777	0.613654	-1.06284	0.210966	-0.560679	0.014824	-0.471262	-0.850446	-0.913939	0.0310156	-1.12908	-0.11965	1.27145	1.48007	0.367816	1.07452	-0.665128	-0.887451	0.332177	0.774381	-0.017175	-0.150077	0.152124	-0.186459	0.541677	-0.0579393	-0.0208656	-0.71477	-0.438236	-0.457515	-0.556417	0.476866
9133DNA	-0.258029	-0.0315385	-0.222875	0.353875	-1.62777	0.013976	-1.29417	0.278236	-1.20101	0.811087	0.100787	0.326974	0.908437	-0.144869	0.539283	-0.881052	0.898503	-0.287641	0.702218	0.254656	0.670101	-0.89153	-0.226102	0.785898	-0.875568	0.824865	0.515245	-1.10002	-0.747193	-0.449504	0.942209	0.638532	-0.788697	-0.5751	-0.835101	0.216345	0.609775	-0.017008	-0.136533	0.456381	-0.128768	-0.146204	-0.0372706	0.761406	0.631144	-0.416018	0.652783	0.772453	-0.760607
9134DNA	1.11678	-0.311601	-0.0992688	-1.46991	0.742061	0.673381	0.469197	0.550216	0.830933	-1.38869	-0.368507	0.0908611	-0.834428	-0.901706	0.0716942	-0.875262	-1.08534	-0.8139	-1.35684	0.0668182	-1.20237	1.19594	0.0947191	-0.972284	0.260706	-0.906527	-0.803096	-0.280754	0.974646	0.0344972	-0.917474	-0.829015	0.176179	0.299118	0.771578	-1.00291	-0.834973	-0.0171564	0.550397	0.42608	-0.180049	-0.156061	-0.0556428	-0.504968	-0.720551	0.0413536	-0.464825	0.267609	0.616174
9135DNA	-0.177373	0.358433	-0.428637	0.250822	-0.397318	0.013976	-0.339928	-0.0823793	-0.723889	0.742751	0.43773	0.676517	1.00578	0.110404	0.501728	-0.403931	1.30272	0.349181	0.511758	-0.444314	0.445318	-0.89153	0.490779	0.897206	0.300523	0.696835	-0.715204	0.261709	-0.747193	0.114767	0.700224	0.913549	-0.788697	0.538843	-0.136131	0.650001	0.41665	-0.017008	-0.136533	0.022725	-0.128768	-0.146204	-0.0372706	-0.0836921	1.15228	-0.416018	0.590635	-0.746061	0.193635
9144DNA	-0.387693	0.44294	0.280124	0.493928	-0.500358	-1.06489	0.127598	-0.129861	-0.662445	0.607077	0.612028	0.402278	0.539705	0.00220754	0.433273	1.03138	0.300568	0.286074	0.424128	0.464698	0.429265	-0.509408	0.558033	0.812778	-0.800922	0.236099	-0.400615	-0.0817529	-0.443842	-0.0258572	1.15889	0.881213	-0.385992	-0.522658	-0.333859	0.244632	0.953422	-0.0189018	0.198404	0.00971596	0.0648872	-0.0548813	-0.000343547	0.745732	0.764561	0.846041	0.488677	0.83032	0.446841
9145DNA	-0.363175	0.507168	0.147864	0.800434	0.149014	0.34019	-0.760854	0.280348	-0.352251	1.17929	-0.0147938	0.351167	0.690127	0.328992	0.766787	0.0511665	1.28365	-0.60202	0.870126	0.540356	0.923693	-0.623174	0.388561	0.623538	0.497371	0.883187	0.22145	-0.949455	-0.499396	-0.019837	1.25728	1.0791	0.799404	0.805261	-0.374575	0.811844	0.485141	0.679938	-0.289252	0.72444	0.0200159	-0.0635062	-0.0164192	0.794597	0.361328	-0.212633	0.648994	0.500699	0.494583
9146DNA	-0.33521	-0.0510894	0.308437	0.605378	1.13132	1.08151	1.42935	0.429283	1.0951	0.586648	0.641247	-0.855105	0.360372	0.639418	-0.757443	-0.405691	0.901927	1.02534	0.937223	1.09855	-0.622955	0.707094	0.919169	-0.447597	1.25582	1.31691	-0.785142	0.972964	-0.721614	-0.472878	0.202256	-0.361366	-0.33947	0.525175	-0.122468	-0.481003	-0.281505	-0.019551	-0.331389	-0.388638	-0.159469	0.379116	-0.0807218	-0.441306	-0.431057	-0.281757	-0.100556	-0.139746	1.034
9147DNA	-0.746883	1.03945	0.552076	-0.220602	1.10236	0.690469	1.60741	0.245155	0.777779	0.111023	-1.27108	0.209502	-0.785238	-0.152335	0.249521	1.43577	0.0478109	-0.0610333	0.615368	0.0909903	-1.15062	0.852204	0.507782	-0.783956	0.340414	-0.883599	1.28966	0.248393	1.04925	-0.0755073	-0.936619	-0.684657	0.553586	-0.621926	-0.109636	0.0812434	0.596673	-0.0171379	-0.103925	0.635503	-0.178614	-0.154829	-0.0540316	-0.375234	0.0579886	0.680644	1.3272	-0.444109	0.40145
9148DNA	-0.0335034	0.591297	0.431118	0.0308697	0.837699	0.399904	1.69863	0.722276	0.796872	0.342162	-0.793962	-0.0713245	-0.563389	0.753603	0.215442	1.11965	-0.367162	-0.760003	0.501923	0.979017	0.605256	0.501096	0.732071	0.170287	1.19087	-0.883599	1.24653	0.281817	1.03301	1.02878	-0.237648	-0.684657	0.918003	1.10235	0.0866588	0.429698	0.0438314	-0.0171379	-0.103925	-0.795861	-0.178614	1.02126	-0.0540316	-0.375234	-0.787109	-0.433299	0.758313	-0.444109	-0.552793
9149DNA	0.59708	-0.576074	-0.558684	0.37186	-1.73284	-0.643153	-1.48564	-0.30716	-0.782836	0.779575	0.874973	0.381684	0.958667	0.187746	0.459896	-0.881052	1.20873	0.237234	0.557507	-0.840423	0.80231	-1.03835	0.152902	1.02646	0.503215	0.892559	-0.118523	0.417125	-0.932625	-0.227656	0.685247	0.983076	-0.999786	-0.551905	0.127375	0.339607	0.88362	-0.017008	-0.0933911	0.302329	-0.133742	-0.146204	-0.037956	-0.424099	0.896702	-0.416018	-0.523309	0.839754	-0.600534
9150DNA	0.0453624	1.07472	0.194898	-0.590252	1.11735	1.02535	1.14876	0.91776	1.14366	-0.584972	-0.578149	0.28344	0.238861	-0.739352	-0.493483	0.556101	-1.04174	0.696253	-1.30305	-0.966114	-1.13522	1.10809	0.440903	-0.760055	-0.0642804	-0.891011	0.270706	0.930009	1.21071	0.402474	-0.917474	-0.663917	0.241296	-0.631929	0.0808422	-0.32086	-0.782977	-0.0171564	-0.10543	0.724903	-0.185024	-0.156061	-0.0563282	-0.368253	0.0637692	1.21744	1.16864	-0.423037	1.06681
9151DNA	0.227178	-0.233651	-0.127808	0.321762	-0.41062	-0.166031	-0.444252	0.284916	-1.48181	0.856854	0.622428	0.426964	0.439485	0.138059	0.745978	-0.035954	1.24169	-0.717008	0.68346	-0.840423	0.63924	-1.03835	-0.262071	0.720835	0.0730898	0.398732	-0.373796	-0.0129994	-0.932625	-0.0815275	0.700224	1.00901	0.278967	-0.551905	0.0402251	0.906593	0.68349	-0.017008	-0.0933911	0.418834	-0.133742	-0.146204	-0.037956	0.973841	0.998501	-0.416018	-0.523309	0.362633	0.721685
9153DNA	-0.759019	0.782119	0.938585	0.00718767	1.06341	0.749792	1.46853	0.987478	1.10787	0.325939	-1.21013	-0.0132304	-0.169687	-0.313341	0.788328	1.31015	-0.787708	-0.917647	0.169957	-0.904342	-0.929629	0.702739	0.572148	-0.649721	-0.828421	-0.882687	0.913186	0.4929	0.917316	-0.441764	-0.421209	-0.510811	0.590002	-0.624591	-0.909181	-0.354187	-0.663841	-0.017175	-0.187216	0.088151	-0.15458	-0.157293	-0.0564847	0.675312	0.035054	0.516006	-0.457515	-0.410896	-0.408525
9154DNA	0.476269	0.435523	0.166389	-1.58388	1.08279	0.83768	1.1315	0.451043	1.08197	-1.13646	-0.096189	0.0157333	-1.01478	0.16378	0.156884	1.73506	-0.310587	0.0365957	-0.11087	-0.42722	-0.929629	0.777568	0.383092	-0.649721	-0.828421	-0.882687	1.80379	0.734493	1.08881	0.649316	0.215613	-0.510811	0.241548	0.329652	0.488759	0.122935	-0.663841	-0.017175	0.511754	-0.756947	-0.15458	0.95665	-0.0564847	0.73746	-0.663916	0.260734	0.241455	-0.410896	-0.408525
9155DNA	-0.243473	0.462531	0.474257	0.0704771	0.960487	0.0178564	0.0855202	0.593381	0.616195	0.440563	0.0582578	-1.52377	0.904602	0.0676111	-0.511281	0.663516	-0.129142	0.484716	-0.582467	0.0331815	-0.513949	0.755649	0.748312	-0.00439396	0.423036	-1.0828	-0.0280613	0.46244	0.449586	0.979397	-0.381436	0.0491715	-0.836507	-0.894673	0.295498	-0.483813	-0.170023	-0.0176757	-0.227849	0.766215	-0.327655	0.50841	-0.118491	0.704091	-0.507839	0.609051	1.62636	0.158036	1.29414
9156DNA	-1.56372	0.681294	0.587222	-1.15997	0.991668	-0.13893	-1.50554	0.409172	0.623221	-0.404535	-1.37311	0.57314	0.205632	0.0108835	-0.511281	0.68907	0.91225	0.529298	-0.582467	0.215522	-0.513949	0.776668	-0.770202	-0.00439396	-0.753055	-1.0828	-0.0280613	0.776565	0.904287	0.943184	-0.381436	0.0491715	0.903856	-0.894673	-1.06623	0.838406	1.22792	-0.0176757	-0.227849	0.73518	-0.327655	-0.19056	-0.118491	-0.250152	-0.507839	0.609051	-0.260133	0.158036	-0.224378
9157DNA	0.128162	0.826093	0.0712379	0.8268	-0.277687	0.132811	0.0626573	-1.3151	0.136409	-0.404535	1.03001	0.752692	-0.74861	0.326805	-0.511281	-0.854998	-0.129142	0.407876	-0.582467	-1.32855	-0.513949	0.00865616	-0.770202	1.48697	1.05986	1.14508	-1.25851	-1.22776	0.216672	0.502275	-0.381436	0.0491715	-0.836507	0.623841	0.164219	-0.00669161	-0.170023	-0.0176757	-0.227849	-0.696183	-0.327655	-0.19056	-0.118491	-0.250152	1.44155	-0.504892	-0.260133	0.158036	-0.224378
9160DNA	0.81968	-1.47782	-1.33507	-0.388306	-1.41462	-0.751022	-0.749269	-0.531684	-1.14535	0.0962011	-0.0463517	-1.32849	0.0849388	-0.358496	-0.355715	-0.425955	-0.181203	-0.222503	0.0337911	-0.662877	-0.796685	-0.950821	-0.520092	-0.119192	-0.282237	-0.738774	-0.625313	-0.960942	-0.741184	-0.496958	-0.333782	-0.644625	-0.472349	-0.552142	0.336089	-0.682634	-0.163649	-0.0190316	0.518707	-0.40648	0.0518956	-0.0635062	-0.0149646	-0.577411	0.15691	-0.212633	-0.305248	0.26087	-0.32866
9161DNA	0.440031	-1.44981	-0.256574	0.382293	-0.767916	-0.416004	-0.0775831	-0.690728	-1.81306	1.12408	-0.142811	0.530066	-0.81512	-0.230036	1.11894	-0.405691	-0.343344	-0.394484	-0.551401	0.127656	0.479488	-0.00794305	-0.618467	-0.148934	0.273042	-0.469181	-0.0878366	-1.05136	-0.486281	0.37222	-0.274866	-0.0639023	0.678812	0.0128699	-0.0820492	-0.322268	-0.128662	-0.019551	0.330442	-0.343466	-0.127589	-0.0980057	-0.0792672	-0.381951	-0.380203	-0.281757	-0.100556	0.00577505	-0.137693
9175DNA	0.426771	0.27093	-0.0673222	0.75455	0.0760834	0.180249	-1.33116	0.65948	-0.635517	-0.35879	-0.025008	0.719711	-0.845962	0.404105	1.00341	-0.855722	0.871571	0.175619	0.644796	0.615961	0.596509	-0.982691	-0.350982	-0.0379064	-0.317614	0.771127	-1.02614	0.618584	0.930595	0.382229	0.0765407	-0.0989686	0.417235	-0.443795	0.164638	1.12225	-0.212604	-0.0176572	-0.172611	-0.696923	-0.386076	-0.189328	-0.119139	-0.202871	-0.508105	-0.502423	-0.267444	0.0840023	-0.248028
9183DNA	0.367113	-0.230015	0.0759072	0.0383785	0.336503	-1.26386	0.252053	0.283859	0.0621653	-0.548518	0.922189	0.206222	0.39155	-0.236814	-0.513038	-0.855722	-0.250127	0.715742	-0.646342	0.665398	0.986695	-0.0470887	-0.80304	-0.126326	-0.732735	0.497187	-0.000589022	0.697841	-0.978294	0.279567	-0.400581	-0.0836357	-0.676712	-0.947799	0.211365	-0.541208	-0.208203	-0.0176572	-0.202718	-0.0197667	0.351187	-0.189328	-0.126213	-0.206797	-0.527729	-0.502423	-0.267444	-0.0327235	-0.177963
9184DNA	0.141735	0.322827	0.200086	-0.112007	-0.300319	0.92647	0.594476	0.241455	0.249838	-0.548518	0.826525	0.388562	1.00645	0.650803	-0.513038	0.71248	-0.250127	0.308257	-0.646342	-0.277339	-0.784157	0.461067	-0.80304	-0.126326	-0.732735	0.988207	0.311722	0.31249	-0.978294	-0.896525	-0.400581	-0.0836357	-0.676712	0.89105	0.320509	-0.541208	-0.208203	-0.0176572	-0.202718	0.914732	1.39258	-0.189328	1.19601	-0.206797	-0.527729	0.538969	-0.267444	-0.0327235	-0.177963
9185DNA	-0.276853	0.698213	0.44573	0.900617	0.299359	0.431829	-0.261106	0.382372	-0.776885	1.07375	0.216238	0.285142	0.569411	-0.181603	0.876683	0.615438	1.08929	-0.268267	1.04792	-0.158861	1.00158	-0.641268	0.527544	1.17371	-0.736246	0.262414	1.1282	0.145951	-0.452725	-0.496958	0.879292	0.967584	1.20729	0.663482	-0.446746	0.791355	0.569789	-0.0190316	-0.302765	-0.426783	-0.120771	-0.0635062	-0.0249835	0.703374	0.875194	-0.212633	0.171873	0.879553	-0.275425
9186DNA	0.603627	-0.331566	-0.513778	-0.27964	-1.1424	-0.942221	-0.694875	-0.164132	-0.609958	0.0114172	-0.218631	0.0918609	-0.45384	-0.473393	-0.243437	-0.431021	-0.252241	-0.225272	-0.291404	-0.27073	-0.117875	-0.527502	-0.266112	-0.238402	-0.0568151	0.595122	-0.580226	-0.945388	-0.397171	-0.502978	-0.099815	-0.901873	-0.320529	-0.54525	0.486065	0.358841	-0.311566	-0.0189018	0.40674	-0.442537	-0.0758998	-0.0548813	-0.00890781	-0.098819	0.357609	-0.195351	-0.356421	-0.202447	-0.323167
9187DNA	0.124152	-0.71153	0.0405494	-0.151139	-0.214303	-0.187396	0.41058	-0.509065	0.073921	0.694893	-0.492041	0.123725	-1.06304	0.460961	0.42636	0.439407	-0.439937	-0.440248	-0.594173	0.541103	-0.143302	-0.0549379	0.640976	-0.246965	0.954695	0.375221	0.0766392	0.220343	0.439	0.757571	0.570232	-0.17597	-0.274007	0.648711	-0.463484	-0.366794	-0.148553	-0.019551	0.500196	0.481329	-0.300256	-0.0980057	-0.0892861	-0.331615	-0.394312	0.195364	-0.100556	-0.163913	-0.0844582
9189DNA	-0.930012	-0.023652	-0.600187	1.13182	-0.0022773	0.00401531	-0.869242	-0.748127	-0.41483	0.213342	-0.63268	-0.694017	-0.215279	-0.856896	1.11032	-0.861512	-0.632561	-0.0540273	0.93936	-1.41087	0.494457	-0.436086	0.426243	0.384996	-0.395893	-1.04644	-0.14242	-0.249659	-0.126426	1.31931	1.74946	1.1072	0.910725	-0.888282	-0.9253	0.762518	1.09639	-0.0175088	-0.228295	-0.0751045	-0.332286	-0.179471	-0.109792	-0.222241	-0.600669	-0.482674	-0.325927	-0.109432	0.508344
9190DNA	-1.28795	-0.669916	-0.470109	1.0983	-0.0524439	-0.31632	-0.869242	-0.271006	-0.358714	-0.0555031	-0.63268	-0.584872	-0.583256	-1.07875	1.06818	0.179881	0.911507	0.628856	1.00705	-0.180425	0.554455	-0.24703	0.617058	-0.313974	-0.395893	-1.04644	0.0538751	-1.2039	-0.381699	1.19351	1.71344	0.910906	0.986446	-0.888282	-0.9253	0.992372	1.14338	-0.0175088	-0.228295	0.402017	-0.332286	-0.179471	-0.109792	-0.222241	-0.600669	-0.482674	-0.325927	-0.109432	0.508344
9191DNA	0.157772	0.399473	0.453021	-0.0140202	-0.194088	0.44442	0.340753	0.353454	0.232545	-0.26083	0.251923	0.553991	0.461171	-0.0551984	0.909511	0.54077	0.875515	1.04091	0.780372	0.937338	1.07454	0.792364	0.275454	-0.170568	-0.856267	1.20356	-1.05344	0.913444	0.363075	-0.898245	0.992495	-0.286873	0.610721	0.949326	-0.00595724	1.11476	-0.337943	-0.0176201	-0.237325	1.01028	-0.370747	1.21108	1.67577	-0.180356	0.756234	-0.497486	1.11588	0.0169973	-0.404977
9193DNA	-0.46974	0.130085	0.366078	0.523469	0.550164	-0.142137	0.724189	0.279528	0.823882	1.00214	0.446596	-0.37555	0.950661	1.09676	0.794562	0.551447	0.832053	-0.486267	1.28474	0.350995	-0.588426	0.696388	-0.708573	-0.147801	2.03101	0.844967	0.236626	0.638086	0.851722	-0.469437	-0.198289	-0.254766	-0.46996	0.562637	0.168901	1.27082	-0.168556	-0.0196252	1.22425	1.0703	-0.215554	-0.102934	-0.100423	-0.26329	0.0792363	1.10631	0.405807	0.0122374	-0.27055
9205DNA	-0.315311	0.245506	0.543679	-0.0673757	0.711472	0.681313	0.761349	0.450447	0.54764	0.689104	1.13554	1.0104	-1.05788	1.16746	-0.980394	1.16106	-0.676023	-0.449414	-0.800927	0.972072	-0.680799	0.94385	0.778469	-0.291207	0.172622	1.25037	1.04648	0.801149	0.787848	0.88713	-0.313154	-0.379207	-0.477935	1.61869	-1.15793	-0.619315	-0.278293	-0.0195139	-0.379509	-0.405604	-0.177092	-0.0955415	-0.086644	-0.305175	-0.432569	-0.27682	-0.115177	-0.114192	0.967282
9206DNA	0.678978	-0.226197	0.325341	0.0510534	-1.10872	-0.2401	-0.112966	-0.21998	-0.647109	0.0908291	0.370537	0.200229	0.565564	0.535223	0.0513253	-0.432468	0.448004	-0.234438	0.489833	0.717193	0.565686	-0.624042	0.134775	0.685171	0.399437	0.619809	-0.35432	0.176856	-0.547163	-0.504699	0.0581912	0.769951	-0.524457	0.153219	0.407383	0.160678	0.54397	-0.0188647	0.372133	1.03414	1.00151	-0.052417	-0.00626568	0.912898	0.726838	-0.190414	-0.371042	0.470524	0.563763
9207DNA	0.918968	-0.696316	-0.552732	-0.607651	-1.15832	-0.443542	-0.633441	-0.259741	-0.814036	-0.253573	-0.389571	-0.511222	0.128487	-1.18751	-0.695805	-0.427402	-0.182889	-0.277433	-0.692856	-0.378062	0.0642166	-0.737808	-0.469509	0.270014	-0.382656	-0.754292	-0.431226	-0.959691	-0.602718	-0.498678	-0.372071	-0.26096	-0.515153	0.0831972	0.118882	-0.97968	-0.31328	-0.0189945	0.13975	-0.468618	0.00239262	-0.0610419	-0.0223413	-0.500635	0.250672	-0.207695	-0.319869	-0.00522499	-0.502439
9208DNA	-0.683806	-0.182651	0.637822	-0.0316668	0.887364	0.10915	1.35083	-0.617012	1.628	-1.2562	0.267886	-0.400884	-1.85306	-0.147226	-0.784563	0.239313	-1.39665	0.510735	-0.842915	0.847128	-0.750424	1.29271	-0.61155	-1.90845	-0.698457	-0.280631	0.0474268	0.168567	0.718141	1.07534	-0.263699	-0.731299	0.648414	0.152635	-0.482268	-0.0963027	-0.845298	-0.0155798	-0.0564265	0.432355	0.242351	-0.05133	0.13373	-0.796507	-1.03337	-0.225925	-1.08621	-1.33235	0.101768
9209DNA	1.68726	-0.350142	0.0796679	-0.77293	-1.14202	0.364423	0.370368	0.814352	-0.301421	-0.298118	0.267886	0.298086	0.940034	0.384253	-1.03183	-0.936778	-0.435046	-0.530657	-1.19804	0.148158	-0.340902	0.44761	-0.781812	-0.123116	0.88512	1.28757	0.0474268	0.799273	-0.323252	-0.992848	-1.50334	-0.58517	-0.262363	0.152635	1.1088	-0.665194	-0.451953	-0.0155798	0.642544	-0.965585	0.242351	-0.05133	0.13373	-0.796507	0.0805779	-0.225925	0.40515	0.0990122	-0.240655
9210DNA	-0.880101	-0.626348	0.556789	0.0630067	0.136734	0.640629	0.985265	-0.617012	0.929028	-2.17702	-0.485442	-0.656157	-1.15409	0.267747	-0.805248	0.676006	-1.81162	0.987857	-0.969159	0.148158	-0.611055	0.924731	-0.507654	-1.90845	-0.698457	-0.280631	0.0474268	-0.395704	0.907197	1.07534	-0.188706	-1.0153	0.632902	0.629756	-0.482268	-0.155281	-0.762323	-0.0155798	-0.0564265	0.356634	0.242351	0.425791	0.13373	-0.796507	-1.03337	-0.225925	0.0277315	-1.33235	-0.462504
9211DNA	0.436169	-0.182651	-0.189177	-0.0959233	0.491448	-0.58982	0.0138208	-0.139891	1.06031	-0.695103	0.528798	0.385236	0.436977	0.329895	-0.945763	-0.459657	-0.684519	-0.530657	-1.18067	1.18955	-0.827264	-0.0295114	-0.748388	-0.417084	1.27927	1.18177	0.0474268	0.357624	0.153869	0.183244	-0.469185	-1.175	0.00648273	0.629756	0.36283	-0.533915	-1.08266	-0.0155798	-0.0564265	0.396142	0.242351	-0.05133	0.13373	-0.796507	-0.334395	-0.225925	-1.08621	-0.290959	-0.462504
9212DNA	0.145667	-1.59221	0.036309	-0.0562901	0.592678	0.721841	0.725022	-1.24955	0.0212998	-0.691802	-0.579942	0.715677	-1.37885	-0.661711	1.14981	-0.85717	-0.506497	0.633825	0.401287	0.883025	-0.855047	0.711905	-0.907157	-0.231175	-0.810423	1.21303	0.91391	0.809564	0.452691	-0.898245	-0.438869	-0.251115	1.13877	0.663456	-0.0270046	-0.620701	-0.301166	-0.0176201	-0.102457	-0.67363	-0.395012	-0.186864	-0.116736	-0.214096	1.58059	0.933878	1.51728	-0.20928	-0.268871
9214DNA	0.420063	0.629507	0.211527	0.181032	0.150976	0.18292	0.844959	-0.0134202	0.214785	-0.718911	0.528084	0.0213475	0.264506	-0.763622	-1.02644	0.503835	-0.530888	0.09321	0.669632	-0.0658165	-0.870443	0.480755	-0.920683	-0.255076	-0.813214	0.800544	0.823299	0.447464	0.871532	1.05029	-0.458013	-0.271855	-0.938101	0.673459	0.216173	0.596878	-0.319456	-0.0176016	-0.100952	-0.675881	-0.388602	-0.185632	0.584531	-0.221076	-0.653074	-0.495017	-0.289375	-0.230351	-0.275691
9215DNA	-0.826667	-0.16382	-0.157845	0.467516	-0.416837	0.159144	-0.442025	0.405973	-0.52202	0.962857	0.447914	0.146116	1.20973	-0.0478001	0.218338	-0.404655	0.892084	0.048117	0.548028	0.402968	0.406834	-0.978557	0.201139	0.663761	0.613186	0.458865	-0.924737	-1.11807	-0.795987	-0.0823875	0.723141	0.97314	0.449399	-0.587505	0.30546	0.509914	0.749086	-0.0169895	-0.0512901	-0.750148	0.300056	-0.144972	-0.0386537	0.24753	0.270109	-0.413549	-0.530619	0.505652	0.540633
9216DNA	-0.317656	0.114144	-0.454023	0.361896	-1.59293	-0.855097	-1.28712	0.405973	-1.22099	0.983113	0.568022	0.384763	1.15344	0.198182	0.0310076	-0.881776	0.848889	-1.06583	0.535347	-0.416576	0.658931	-0.978557	0.124299	0.500259	0.526036	-0.863354	-0.924737	-1.11807	-0.795987	-0.450364	0.65059	1.03049	0.0594277	-0.587505	-0.39351	0.485781	0.539386	-0.0169895	-0.0512901	-0.750148	0.864327	0.700126	-0.0386537	-0.45144	0.517894	0.285421	-0.530619	0.971915	0.540633
9228DNA	0.000920514	0.253878	0.162964	0.559877	-1.15032	0.779928	-0.698066	-0.90349	-0.634732	0.458324	0.485706	0.597328	0.976758	0.215399	0.315912	-0.433192	0.711162	0.991045	0.672655	0.716983	0.426545	-0.56393	0.28966	0.528112	0.117978	1.66258	0.453218	0.924879	-0.476763	0.72489	0.111598	0.188661	-0.581918	-0.515057	0.119366	0.20433	0.531423	-0.0188462	-0.190464	1.23379	0.0294097	-0.0511849	0.00286638	-0.59022	0.639749	1.09081	0.0987688	0.298896	-0.420895
9229DNA	-0.236843	0.393376	0.358281	-0.115441	0.619876	0.404727	0.874084	0.382139	0.874691	-0.591604	0.686385	1.07561	0.553312	0.71244	0.946967	0.826929	0.917011	0.607937	1.0361	1.41877	0.427058	0.33793	0.723679	-0.23231	-0.721821	0.926068	0.552444	0.562628	0.869944	-0.470297	1.18051	-0.239749	1.27192	1.13552	0.16719	-0.381935	-0.150068	-0.0196066	-0.252165	-0.30741	-0.233408	-0.101702	-0.091291	0.173111	-0.484973	0.187958	-0.0786248	-0.235111	-0.141264
9230DNA	-0.285405	0.607605	0.561554	-0.530414	1.12384	-0.0979485	0.510407	0.476409	0.686406	0.770124	0.0405969	0.736244	0.522277	0.443595	0.811088	-0.40352	-0.57435	-0.622512	-0.242658	0.624771	1.48258	0.971125	0.869807	-0.23231	0.931392	0.954402	0.359319	0.391557	-0.802154	-0.470297	-0.217433	-0.239749	-0.527421	-0.080084	-0.818087	-0.381935	-0.150068	-0.0196066	-0.252165	-0.30741	-0.233408	-0.101702	-0.091291	0.809933	-0.484973	-0.289163	-0.0786248	-0.235111	-0.141264
9231DNA	0.228855	0.456999	0.396155	-1.10492	-1.76257	0.434309	-0.808745	-1.29451	-0.136775	1.1249	0.827891	0.862381	0.922976	0.100754	-0.519963	0.79749	-0.435682	-0.757986	-0.696785	-0.546712	-0.284392	-1.43075	-0.844189	-0.197147	0.830658	0.912888	0.730977	-1.22913	-0.895967	-0.896525	-0.400581	-0.187918	-0.661483	-0.514766	0.904965	-0.506158	-0.255332	-0.0176572	-0.166563	-0.217547	1.05226	-0.189328	-0.129144	0.405771	0.881872	-0.502423	-0.267444	-0.185006	-0.295867
9232DNA	0.313747	-1.54732	0.290302	0.357475	0.679907	-1.17848	0.282335	0.103425	0.459095	-0.59938	0.35077	0.551654	0.768562	0.288185	-0.519963	0.374727	-0.435682	-0.757986	-0.696785	0.424732	0.946057	0.712264	0.587175	-0.197147	0.539174	-1.1083	0.49459	0.645926	0.648101	-0.896525	-0.400581	-0.187918	-0.661483	0.698309	-0.15363	-0.506158	-0.255332	-0.0176572	-0.166563	1.26437	1.18438	-0.189328	-0.129144	-0.293199	1.81778	0.342675	-0.267444	-0.185006	-0.295867
9233DNA	0.232182	0.573529	0.326207	0.00432379	0.449016	0.743715	1.23102	0.430096	0.377806	-0.680704	-0.00633743	0.522007	0.220961	0.865938	-0.601049	-0.857893	1.31722	1.26476	-0.760096	0.799473	-0.8077	0.290104	-0.884769	-0.26885	-0.830928	0.982119	0.468235	1.07059	-0.872158	-0.899105	-0.458013	-0.250138	1.0421	1.02489	0.0235211	-0.544769	-0.3102	-0.0176016	-0.162048	-0.70142	1.09038	-0.185632	1.42181	-0.314142	0.0761595	0.735432	-0.289375	-0.248221	-0.316328
9234DNA	-0.573158	-0.221604	-0.321501	0.382949	-0.393553	-0.88372	-1.06291	0.428484	-1.00257	0.652609	0.138495	-0.0559747	-0.359635	1.41612	0.86303	-0.881776	0.898418	-0.536868	0.572871	0.885986	0.661971	0.195722	0.160213	1.14924	0.307407	0.848716	-0.781995	-0.413914	-0.610258	-0.927486	0.709568	1.14822	-0.709334	0.766163	-0.199503	0.549029	0.885585	-0.0169895	-0.112386	0.265706	0.805905	-0.144972	0.430652	0.300593	0.811153	-0.413549	0.314479	0.919742	0.572547
9235DNA	-0.312245	0.201998	-0.295947	0.659607	-0.808527	-0.88372	-1.06291	-0.39106	-1.00257	1.13144	0.575187	-0.00628688	0.303122	-0.0402464	0.973872	-0.881776	1.04607	-0.536868	0.750313	-0.0682561	0.523096	-0.84567	0.30232	0.793676	0.710427	0.811733	-0.304873	-0.071491	-0.610258	0.113907	0.923065	0.527836	-0.709334	-0.631777	-0.199503	0.206607	0.484184	-0.0169895	-0.112386	-0.298566	-0.370186	-0.144972	-0.0464695	-0.544505	0.712399	-0.413549	-0.530619	0.780695	0.737357
9248DNA	-0.450806	0.150467	0.114311	0.79563	0.311797	-0.0117368	-0.492431	0.658648	-0.487851	1.03662	0.50864	0.200765	0.292542	0.0860237	0.901206	0.267949	0.810846	0.139849	0.56615	0.825044	0.931563	-0.479801	0.537836	0.553249	0.108638	0.892982	-0.478392	0.0112975	-0.314844	-0.502978	0.854427	0.779174	-0.3053	0.842026	-0.256919	0.907996	0.836282	-0.0189018	-0.256075	-0.418469	-0.182942	-0.0548813	-0.011839	0.735597	-0.34338	-0.195351	0.597821	0.809624	0.404027
9249DNA	0.700639	-0.950473	-1.64987	-1.54557	-0.701133	-0.486153	-0.572944	-1.02798	-0.320737	-1.2311	-1.48891	-1.45588	-1.45436	-1.33023	-0.652317	-0.421612	-1.1621	0.0600009	-1.10889	-1.03241	-0.936481	-0.69108	-0.976513	-0.843608	-0.809317	-0.816154	-0.621216	-0.984925	-0.418016	-0.491798	-0.696038	-0.736534	-0.28802	-0.719378	0.10112	-0.614887	-0.598052	-0.0191429	0.569459	-0.389212	-0.266274	-0.0708989	-0.0416937	-0.571594	-0.745353	-0.227445	-0.261386	-0.779769	-0.352407
9250DNA	-0.447973	1.02037	0.513491	0.889666	0.531839	0.682534	0.685007	0.873677	0.579756	-0.472073	0.485099	0.591102	1.16606	0.651929	-0.372635	-0.401349	-0.479144	-0.11198	1.51139	0.631473	-0.505405	0.996872	0.993297	-0.17438	-0.73116	-1.02368	0.639364	0.985356	-0.640234	0.708374	-0.16	-0.155811	1.45677	1.13726	-0.164408	-0.254522	-0.085944	-0.0196623	0.159345	-0.326198	-0.445759	-0.105398	-0.105996	1.51036	-0.106375	-0.29657	-0.0566935	-0.189766	-0.16144
9255DNA	-0.00340256	-1.56998	-0.94837	1.20743	-0.0688671	-0.853284	-1.29366	-0.169189	-0.573677	0.0783329	-0.881276	-0.78817	-0.615591	-1.63487	1.37484	0.184223	0.0308625	0.347773	1.08816	-0.580674	0.296445	-0.254182	0.639462	-0.278885	-0.422276	-1.08016	-1.17914	-0.10804	0.0693329	1.23848	1.88128	0.866332	0.92123	-0.956839	-0.148285	0.854039	0.950595	-0.0176201	0.329981	0.353644	-0.436456	-0.186864	-0.113021	-0.182367	-0.603164	-0.497486	-0.282064	-0.108247	0.618772
9256DNA	-0.182145	0.242933	0.293603	0.0313361	-0.0688671	0.482508	0.477189	0.0627599	-0.467873	-0.620637	0.826294	0.230054	-1.09271	0.882323	-0.786525	-0.85717	-0.446259	-0.974447	-0.77516	1.03211	0.876228	0.222939	-0.879052	-0.278885	0.619117	0.719176	0.364928	-0.376885	-1.04461	0.92783	0.88335	-0.364117	-0.646972	0.82849	-0.516262	0.935073	-0.328158	-0.0176201	-0.147141	1.18909	-0.436456	-0.186864	-0.113021	-0.182367	-0.603164	-0.497486	-0.282064	-0.108247	-0.33547
9258DNA	-0.0425505	0.457709	0.135374	0.0733254	-0.47187	-0.583092	-1.08928	0.40059	-0.404035	0.873955	0.422206	0.374962	1.09916	0.522906	0.569501	0.0731905	1.1485	-0.0727851	0.695741	0.345284	0.599072	-0.948307	0.500643	0.891423	0.661702	0.626821	0.137656	0.315944	-0.782711	-0.926626	0.669735	0.0654034	-0.690836	0.0722316	-0.801434	0.117012	0.430014	-0.017008	-0.0974788	-0.834566	-0.22492	-0.146204	-0.0372353	0.432367	1.05733	0.282952	0.755445	0.627756	0.284559
9259DNA	-0.786094	0.336085	0.235731	0.423799	0.192589	0.105178	-0.500228	0.219495	0.291368	0.943005	0.812688	0.768606	0.666964	-0.0585378	0.739765	-0.432468	0.974128	-0.0766115	0.635296	0.401112	0.97824	-0.533681	0.356845	0.919277	-0.445326	0.00730541	-0.00290279	-0.458672	-0.463487	0.536694	0.295552	0.726131	-0.290789	1.05849	-0.510407	0.531001	0.582719	-0.0188647	-0.236653	0.83812	-0.0184447	-0.052417	0.00428479	-0.55151	1.3147	0.286707	1.17303	0.253509	0.218296
9260DNA	-0.206766	0.486241	0.361137	0.57501	0.317059	0.345738	0.814049	0.22637	0.592406	-0.49333	0.266803	0.589507	0.930976	0.923649	-0.639197	0.296174	-0.489721	0.37053	-0.596369	0.336733	-0.623539	1.06243	-0.63263	-0.256119	0.845209	-0.995545	1.00905	0.522874	1.19789	-0.469437	-0.198289	1.21206	-0.236292	0.954663	0.236387	-0.485389	-0.158771	-0.0196252	-0.298354	1.00611	1.68722	-0.102934	-0.0898726	-0.265301	-0.435064	-0.291632	-0.0713143	-0.113007	-0.201044
9262DNA	0.0469627	0.831101	-0.0374409	0.106386	0.532874	-0.725986	-1.31638	0.460219	0.105584	-0.69532	0.751022	0.640727	0.995168	0.790549	-0.707399	-0.857893	-0.414688	0.531518	-0.778811	-0.972537	-0.815955	0.291888	-0.875278	-0.30024	-0.803404	0.917959	-0.113305	0.386253	0.792121	0.754108	0.019108	-0.229765	-0.618128	0.257459	-0.115005	-0.659102	-0.312942	-0.0176016	-0.134105	-0.689137	2.04774	-0.185632	-0.112255	-0.221477	-0.628274	-0.495017	-0.289375	-0.0879292	-0.212494
9264DNA	0.433118	0.756199	0.313896	0.44301	-1.15205	-0.938781	-0.566296	0.164529	-0.683778	0.763158	0.290863	0.379262	0.0422719	0.0480916	0.631543	-0.428126	0.551394	-0.247111	0.831679	0.314242	0.507769	-0.595203	0.309178	0.563105	-0.806915	0.563958	0.0317846	0.499453	-0.557371	-0.499538	0.493392	0.138571	-0.25264	-0.586104	0.387253	0.385397	0.0796987	-0.018976	-0.234151	-0.397183	-0.139031	-0.0598098	-0.0110253	0.572188	0.911488	0.836166	0.627063	0.145121	-0.309956
9266DNA	-0.74267	0.513814	0.229666	0.608184	-0.62533	0.397286	0.591	0.287265	-0.516851	0.974724	-0.278704	0.321543	1.04443	0.217911	0.741686	-0.433192	0.579232	-0.204116	0.555924	0.963491	0.987912	-0.481438	0.307913	0.720309	1.2974	1.48952	-0.368431	0.338413	-0.501817	-0.505559	0.395594	0.790847	-0.261945	1.07498	-0.586271	1.0239	0.993064	-0.0188462	-0.223617	-0.412937	-0.0941594	-0.0511849	0.00505034	-0.59062	0.734185	-0.187945	0.466746	0.365597	-0.357698
9271DNA	-0.333464	-0.0269989	0.113551	0.730849	0.483204	-1.22463	0.182955	0.69745	0.101497	0.344733	0.584462	0.809913	-0.147953	0.241791	-0.32081	-0.377877	-0.379811	-0.0876022	0.061375	0.176116	1.18127	0.1685	0.0695482	-0.139178	0.500977	0.541695	-0.645363	-0.744729	0.582284	0.717119	-0.381436	-0.0708449	-0.418705	-0.881464	-0.221936	0.787209	-0.180571	-0.0176757	0.249587	-0.251629	-0.416313	-0.19056	-0.119019	-0.164354	0.932394	1.01362	-0.260133	0.0306448	-0.193459
9272DNA	-0.0576102	-0.287912	0.223564	0.793843	0.268037	0.912091	0.339029	0.6249	-0.0646426	-0.354237	1.08744	0.583605	-0.147953	0.430216	-0.32081	-0.156028	-0.379811	-0.786572	-0.637595	0.462422	1.12516	0.208929	0.62239	-0.139178	0.908462	1.23679	-1.12248	-1.22185	0.105162	-0.895665	1.25203	-0.0708449	-0.418705	-0.881464	-0.112792	0.466873	-0.180571	-0.0176757	-0.227534	1.1101	1.30796	1.35351	-0.119019	0.680744	0.81969	1.12858	-0.260133	0.0306448	-0.193459
9273DNA	-0.153165	0.535534	0.751859	0.423262	-1.59416	-0.452754	-0.120896	0.173343	-1.219	1.12165	0.585208	0.165032	-0.24758	0.631133	1.09176	-0.182082	0.872435	0.388788	0.489168	0.656711	0.75525	-0.859204	0.600814	1.06857	0.641223	0.895667	-0.726971	0.00834474	-0.78522	0.249466	0.78063	0.773576	-0.466557	0.59259	0.540305	0.453516	0.274948	-0.017008	-0.173357	0.512451	-0.185547	-0.146204	-0.0363442	-0.41566	0.410673	0.282952	0.70714	0.550823	-0.438989
9274DNA	0.721404	-0.0899976	0.137392	0.127869	-0.396614	0.231297	-0.0879137	-1.24455	-0.142617	-0.435561	0.319802	-0.0103134	0.736286	0.0271035	-0.401896	0.318922	0.660959	-0.291024	-0.700906	1.12513	0.180844	-0.918406	-0.81613	-0.210881	0.23733	-0.612161	0.372873	0.219202	-0.569999	-0.421123	0.0382522	-0.133065	-0.422693	-0.374334	0.583884	-0.61313	-0.23544	-0.0176201	0.475951	-0.735502	-0.397083	-0.186864	-0.112129	-0.185297	-0.629015	0.933878	-0.282064	-0.0325699	0.631178
9275DNA	-0.282329	0.284478	-0.0668483	0.235905	-0.196219	-0.929875	-1.16229	-0.358136	0.011451	1.13076	0.4872	0.554372	1.60368	0.11222	1.14549	-0.881052	1.21777	-0.565454	0.739398	-0.911491	0.371761	-0.859204	0.508343	0.929805	0.199574	0.385754	-0.726971	0.757724	-0.78522	-0.926626	0.520437	1.00859	-0.466557	0.654737	-0.857635	0.983343	0.960345	-0.017008	-0.173357	0.144474	-0.185547	-0.146204	-0.0363442	0.814788	1.0063	-0.416018	0.755445	0.790583	0.259981
9281DNA	0.800447	-1.41264	-0.510746	-0.442019	-0.46675	-0.894802	-0.585619	-0.216561	-0.203312	-0.0432584	0.131252	-0.921848	-0.304231	0.0333792	-0.194744	-0.431021	-0.406316	0.117405	-0.30376	-0.00247895	0.156861	-0.477082	-0.0558541	0.241475	-0.257259	-0.0166359	-0.412382	-0.932431	-0.481869	-0.502978	-0.467792	-0.432701	-0.0638514	-0.468912	0.0585809	-0.38631	-0.080375	-0.0189018	0.529557	0.0223205	0.00810822	-0.0548813	0.000582908	-0.540479	-0.209238	-0.195351	-0.356421	0.0951226	-0.345484
9282DNA	-1.54897	1.23886	0.456306	0.195739	1.94764	1.55143	1.27339	0.781479	1.83757	-1.01307	-1.37858	0.815897	-1.13032	0.746323	-0.957314	1.00975	0.798798	0.037557	0.582406	-0.905696	-1.00473	1.68639	-0.9214	-0.80954	0.57142	-0.811958	2.23225	1.10838	1.54529	-0.491798	-0.696038	-0.640201	-0.0465717	-0.598951	-0.653857	-0.696119	-0.541581	-0.0191429	-0.335105	0.804905	-0.0752241	-0.0708989	-0.0292719	-0.449729	-0.611211	-0.227445	1.25713	-0.58519	-0.25682
9283DNA	0.667783	-0.921512	-1.67604	-1.54444	-0.787795	-0.532307	-0.672325	-0.995053	-1.01429	-0.985962	-1.38462	-1.42393	-1.12046	-1.29834	-0.930286	-0.420889	-1.10623	0.0314148	-1.0497	-0.921407	-0.98933	-0.227492	-0.907874	-0.308518	-0.91715	-0.81937	0.664256	-0.97764	-0.592978	-0.490938	-0.676894	-0.619461	-0.0452425	-0.608954	-0.0954027	-0.683249	-0.523291	-0.0191615	0.140511	-0.423294	-0.0816343	-0.072131	-0.0315684	-0.442749	-0.60543	-0.229914	-0.254075	-0.564118	-0.25
9284DNA	0.0117431	-0.0293321	0.200757	0.613772	0.485121	0.0605744	-0.336796	0.296641	0.097521	1.54614	0.631377	0.677959	1.19497	0.310457	-0.341787	-0.380048	-0.266052	-0.0323146	0.512087	0.466373	-0.707419	0.258528	0.898893	-0.0699828	-0.13683	0.815536	0.0617699	-1.21085	0.632771	-0.898245	0.406229	-0.12526	0.756242	1.13116	-0.00922992	-0.485006	1.15772	1.72274	0.262921	0.695713	-0.355085	1.2445	-0.113692	-0.174423	0.0929254	1.46156	-0.282064	0.047391	-0.334705
9285DNA	0.724186	-0.130002	-0.320601	-0.276196	-1.85134	-0.188427	-0.525852	-0.402329	-0.66335	0.358623	0.522232	-0.344445	-0.954252	0.236128	-0.341787	-0.85717	-0.266052	-0.217951	-0.718362	0.765158	-0.707419	-0.230022	-0.91402	-0.0699828	-0.8358	0.338415	0.0928041	-0.733732	-1.1231	-0.898245	-0.438869	-0.12526	0.229433	0.453555	0.238555	-0.485006	-0.30468	-0.0176201	0.262921	-0.73565	-0.355085	-0.186864	-0.113692	-0.174423	1.00674	-0.497486	-0.282064	0.047391	-0.334705
9286DNA	-0.228228	0.465252	-0.253279	0.624791	-0.468854	0.241104	0.462832	0.224557	0.0158409	0.452324	1.02345	-0.191045	0.856914	0.630032	0.410698	-0.433192	1.12695	0.623878	0.956098	1.01112	1.27314	-0.66076	-0.00526836	0.734272	0.092601	1.05884	-0.659491	-0.921435	-0.534044	0.193411	0.823729	0.648546	-0.457106	0.50956	0.210718	0.180324	0.768644	-0.0188462	0.174914	0.817053	0.0693365	0.425936	0.00590988	-0.550547	0.273513	-0.187945	0.66304	0.519354	0.358369
9287DNA	-0.27264	-1.372	0.367505	-0.607704	1.37147	1.62638	1.64947	0.984184	1.29477	-0.494951	-0.778727	-0.0698795	-1.22779	-0.425477	-0.951263	-0.42306	-0.992472	0.746164	-1.13047	-0.964709	-0.882386	1.51138	0.497724	-0.716444	1.12683	-0.800802	2.31022	0.859431	1.28427	-0.493518	-0.257206	-0.673876	-0.438497	-0.671875	0.085819	-0.593735	-0.6474	-0.0191058	-0.323276	0.414904	-0.0204061	-0.0684347	-0.0262414	0.024304	-0.599801	-0.222508	-0.276006	-0.547372	0.887509
9300DNA	0.108321	-0.70648	0.107569	0.233847	-1.74557	0.564279	0.462077	-1.37943	-0.426726	-0.492327	0.645252	-1.51292	1.05756	0.819686	-0.502321	-0.380048	-0.363561	-1.0223	-0.729995	1.39155	0.608551	-0.100046	-0.995097	-0.186074	-0.888994	0.805997	-0.18395	-0.531527	-0.626587	-0.898245	-0.438869	-0.243464	-0.635568	1.27292	0.139669	-0.619723	-0.291781	-0.0176201	-0.173131	1.23458	1.13226	-0.186864	-0.112534	1.26938	1.08642	-0.497486	-0.282064	-0.222817	1.23949
9301DNA	0.0881024	0.435194	0.113875	-0.0320185	-0.038001	0.141944	0.424829	0.310768	0.368684	-0.492327	0.84403	0.455561	0.205425	0.79362	-0.502321	-0.85717	-0.363561	-0.323332	-0.729995	0.617171	1.12388	-0.984653	0.283657	-0.186074	0.910346	0.734445	0.608441	0.747226	0.956989	0.754968	1.05249	-0.243464	-0.635568	1.01765	-0.0251415	0.993061	-0.291781	-0.0176201	-0.173131	-0.704942	0.409158	-0.186864	-0.112534	-0.364089	1.13683	-0.497486	-0.282064	-0.222817	-0.351571
9302DNA	0.563383	-0.624343	0.937678	-0.475668	1.25395	0.465673	0.334175	0.849482	1.4146	-1.22425	-1.69283	0.0537337	-1.60482	-0.0770325	-0.533125	0.714355	-1.02213	0.928866	-0.185847	-0.389988	-1.26953	1.32922	0.158198	-0.831401	0.149583	-0.891513	-0.586285	0.0871398	0.936648	0.400754	-0.955763	-0.803447	0.369936	-0.733458	0.651433	-0.967218	-0.785599	-0.0171193	0.344622	0.188537	-0.262865	-0.153596	-0.0505275	0.845372	-0.882574	0.610563	-0.479446	-0.791748	-0.535718
9303DNA	-0.339311	0.120982	-0.704849	0.387476	-0.099641	-0.74758	-1.18448	-0.00453247	-1.16029	1.05443	0.43824	1.25278	1.13123	0.126962	0.364589	-0.882499	1.00546	-0.807326	0.727281	-0.264298	0.446158	-0.892946	0.429098	0.852452	-0.98669	0.599144	-0.498393	0.473589	-0.825936	-0.451224	0.859567	0.801484	-0.682091	0.522658	-0.935503	0.620016	0.466024	-0.0169709	-0.12046	-0.78371	-0.211583	-0.143739	-0.0321553	0.853984	0.53358	-0.41108	-0.53793	0.998721	0.771448
9304DNA	0.00266492	0.198742	-0.0984681	0.055297	-0.267132	-0.525731	-1.18448	0.25074	-1.16029	1.03164	0.675601	1.33836	1.24111	-0.718136	0.69469	0.231444	0.691227	-0.807326	0.879686	-0.963268	0.774626	-0.892946	0.239041	0.568455	0.839384	0.801249	-0.498393	0.112973	-0.825936	0.113047	0.435152	0.905693	-0.682091	0.522658	-0.236533	0.473888	0.906933	-0.0169709	-0.12046	0.330234	-0.211583	-0.143739	-0.0321553	0.713805	0.683965	-0.41108	0.416313	0.558193	-0.113159
9318DNA	0.197294	-0.215405	0.211113	0.364432	0.0518867	-0.00534896	-0.601618	-0.0791262	-0.597881	0.564618	0.895052	-1.30516	0.236578	0.390416	0.505438	0.265778	0.935897	-0.118325	0.501967	0.216728	0.568561	0.204398	0.439081	0.445635	0.126557	0.14938	-0.172818	-0.0959804	-0.514649	-0.505559	0.588719	0.895282	-0.280715	0.585103	0.391101	0.267456	0.817015	-0.0188462	-0.261139	-0.430992	-0.0115182	-0.0511849	0.00706828	-0.740213	0.560546	-0.187945	-0.378352	0.816837	-0.026474
9319DNA	-0.348095	0.504643	0.205376	0.309358	-0.882524	0.764714	1.27498	0.625693	0.820512	-0.36502	0.766067	-1.38005	0.709179	0.308464	-0.354993	1.14127	-0.407023	1.91817	-0.551204	0.542131	-0.597739	0.674093	1.06424	-0.163308	0.942762	-1.00701	-0.63425	0.556764	0.84222	1.07463	-0.198289	-0.211358	1.53099	0.774213	0.81862	-0.368088	-0.122393	-0.0196252	0.374625	-0.336471	-0.280746	-0.102934	-0.0893857	-0.447023	-0.558396	1.17077	1.42005	-0.227577	-0.217144
9321DNA	-0.311396	-0.686609	-0.763736	1.21578	-0.270594	-0.241762	-0.672611	-0.0498158	-0.291327	-0.870432	-0.409114	-0.789357	-0.702745	-0.668107	1.08725	0.314579	-0.521402	1.00245	0.919497	-0.509669	0.594938	-0.0172923	0.371291	-0.361079	-0.368997	-1.04336	-1.13476	-0.104818	-0.991542	1.21387	1.74946	0.915677	0.748717	-0.832795	0.154745	0.677858	1.03022	-0.0175088	-0.161729	0.35191	-0.315764	-0.179471	-0.0999211	-0.353978	-0.756715	-0.482674	-0.325927	-0.207544	0.765273
9322DNA	-0.269381	-0.103797	-0.687173	0.287027	0.166833	-0.328832	0.0384737	0.20833	-1.25298	0.85263	0.664826	0.769436	1.13739	-0.0903627	0.498984	-0.882499	0.950226	-0.717052	0.580088	-0.20017	0.646273	-0.977341	0.549561	0.771867	-0.927066	0.762648	0.138088	0.105334	-0.761387	-0.928346	0.544296	1.16425	0.190645	0.571237	-0.208052	0.304623	-0.17359	-0.0169709	-0.118087	-0.754748	-0.129868	-0.143739	-0.0333219	0.484974	0.619715	-0.41108	-0.53793	0.966711	-0.131484
9323DNA	0.0453971	0.0690654	-0.42626	0.145628	-0.254173	-0.437976	-1.19198	-0.00427849	-1.25298	0.893656	0.629712	0.950007	1.38243	0.372748	0.427356	-0.882499	0.816572	0.128046	0.295085	0.691924	0.596381	-0.977341	0.0724396	0.895182	0.186877	0.402033	0.138088	-0.426144	-0.761387	-0.928346	0.482148	0.549742	0.355455	-0.542706	0.0472208	-0.0378001	0.844635	-0.0169709	-0.118087	-0.754748	-0.129868	-0.143739	-0.0333219	0.557525	0.688431	-0.41108	0.416313	0.871578	-0.131484
9324DNA	-0.291942	1.17475	0.614024	-0.464724	1.0025	1.00745	0.736202	1.01983	1.32042	0.316169	-1.3963	-0.235283	-0.432649	0.342465	-1.51778	1.23388	-1.03362	-0.76619	0.278277	0.37311	0.688231	1.59421	-1.31071	-0.863	-0.0596375	-0.88771	0.493893	0.952856	1.34244	0.622603	-0.955763	-0.917806	-0.912665	-0.622731	-0.254585	0.0651613	0.241572	-0.0171193	-0.130126	-0.736744	-0.18115	-0.153596	-0.0516941	0.45367	0.400646	1.06053	1.01192	-0.650046	0.72471
9336DNA	0.264974	1.10615	0.510318	-0.372326	1.2871	1.43865	0.994378	0.895291	1.38551	-1.33951	-0.617194	-0.140139	-0.352858	0.763306	-0.28354	0.97488	-1.10147	-0.114041	-0.740127	-0.893345	-1.10044	1.27629	0.7351	-0.864134	0.22526	-0.795679	1.90828	0.832149	1.00699	-0.493518	-0.734327	-0.906439	-0.0261927	0.333939	0.410699	0.303927	-0.721274	-0.0191058	0.197286	-0.370523	-0.0195459	-0.0684347	-0.0262496	-0.590487	-0.016818	-0.222508	0.422964	-0.675878	-0.426437
9337DNA	0.527656	0.627772	0.0983985	0.34717	-0.265731	-0.0101857	0.307971	-0.470888	0.4451	0.733661	0.250638	0.850759	-0.297026	0.0826947	0.510139	-0.42885	0.488726	-0.0649039	0.182125	0.273738	0.60247	-0.199359	0.136193	0.616755	0.202929	1.13868	-0.556498	0.393635	-0.497718	-0.500398	0.852882	0.802702	0.185022	-0.063158	0.410236	0.386602	0.676478	-0.0189575	0.431174	-0.388527	0.0317355	-0.0585776	-0.00787743	-0.169212	0.599695	0.64234	0.36448	-0.14548	-0.00387795
9338DNA	-0.20246	-0.254548	0.494288	0.555146	-0.106713	-0.394716	-0.609112	-0.181535	-0.690573	0.673673	0.872144	-0.00603181	0.48057	0.712361	0.544261	0.0439294	0.980294	-0.0280509	0.286643	0.280855	0.936875	-0.578967	0.366282	0.473349	0.885151	0.980183	-0.490579	0.902541	-0.4501	-0.505559	0.884145	0.824389	-0.0448015	0.364837	-0.253834	0.600866	0.656141	-0.0188462	-0.258766	0.552212	0.0701966	-0.0511849	0.0059017	0.924566	0.959158	-0.187945	-0.378352	0.307874	0.177049
9339DNA	0.262063	-0.124977	0.177126	0.503123	-0.10327	0.198923	-0.170948	0.135256	-0.158463	0.658928	0.433913	0.158575	0.327178	0.40574	0.88675	0.374727	1.17251	0.25325	0.570022	0.512036	0.295567	-0.150152	0.698168	-0.175902	0.315291	0.77846	-0.0625063	0.0875638	-0.304276	0.217419	0.298389	-0.105242	0.699674	0.39288	0.174818	0.691344	-0.193982	-0.0176572	0.239979	0.174225	-0.404804	0.287793	-0.116835	-0.213102	0.610888	-0.502423	-0.267444	0.0223246	-0.222155
9340DNA	0.429608	0.0118613	-0.416859	-0.782113	-0.661424	0.0676444	0.0843248	-0.45101	-0.437953	0.571778	-0.4938	-1.61228	-1.03455	-0.91648	-0.631764	-0.010624	-0.289885	-0.0373145	-0.752197	-0.0194429	0.822376	-0.518128	-0.368779	-0.175902	-0.0700601	-0.0666377	0.159342	0.163285	-1.00325	-0.896525	-0.400581	-0.105242	0.649986	0.112053	0.26824	0.767065	-0.193982	-0.0176572	-0.237143	0.607881	-0.404804	0.852065	-0.116835	-0.213102	-0.667865	-0.502423	-0.267444	0.0223246	-0.222155
9341DNA	0.67758	-0.312597	-0.825561	0.00797357	-0.573135	-0.876238	-1.13027	-0.398333	-1.09468	0.381956	0.631276	0.863429	1.05338	-0.0835288	0.248307	-0.881052	0.939204	0.085891	0.39567	-0.867488	-0.0059167	-0.903543	0.00288621	0.531631	0.101089	-0.00352195	-0.632222	0.0544577	-0.725473	-0.926626	0.0433154	0.210247	-0.91505	0.119737	0.524528	0.0947598	0.207276	-0.017008	0.29265	-0.74964	-0.180448	-0.146204	-0.036457	0.656516	0.673881	0.42908	-0.523309	0.938033	0.238106
9342DNA	0.42378	-0.000285555	0.145883	0.37351	-1.52738	-0.876238	-1.13027	0.907018	-0.249582	0.39845	-0.0272653	0.445765	0.75713	-0.0400631	0.519142	-0.881052	-0.189339	0.177661	0.504814	0.246455	0.710965	-0.903543	0.333879	0.965286	0.309365	0.582744	-0.632222	-0.276535	-0.725473	0.114767	0.497574	0.687368	0.261041	-0.579233	0.302679	0.689521	0.965224	1.15908	-0.184471	-0.74964	-0.180448	-0.146204	-0.036457	0.496815	0.360262	-0.416018	0.321789	0.563574	-0.460864
9343DNA	0.619296	0.62884	0.328416	-0.101726	0.953758	-0.242769	0.52775	0.732317	0.838398	-0.637267	-0.552675	-0.285381	-1.30072	-0.244058	-1.36154	0.643252	-0.948451	1.199	-0.476894	-0.993178	-1.16151	1.12781	0.442093	-0.122259	1.1462	-0.907914	-0.720114	0.443597	0.72955	-0.442624	-0.440353	-0.665225	0.729052	-0.659257	0.546711	-0.97837	-0.6878	-0.0171564	0.280611	-0.731636	-0.231729	-0.156061	-0.0548292	-0.401581	-0.124972	-0.435768	0.576567	-0.546607	0.547941
9345DNA	-0.794155	1.04318	0.523621	1.1299	0.806459	0.926947	0.760673	-0.147221	0.541717	1.4467	0.959303	1.03779	0.399313	1.26049	1.37889	0.44375	-0.333347	-0.713528	1.58193	0.759089	-0.489718	1.08408	-0.599478	-0.153136	0.720304	1.35134	1.16134	0.972216	0.53124	1.14507	0.953943	-0.0731352	-0.457848	1.10841	-0.0940215	-0.379239	-0.0245941	-0.0196623	-0.388356	-0.302402	1.31859	-0.105398	-0.0936874	-0.296036	1.2406	-0.29657	-0.0566935	0.0175647	-0.0877277
9346DNA	0.377	-1.44461	-0.499737	-0.43759	-0.435395	-0.882103	-0.107449	-0.984129	-0.675348	-0.429423	-0.0997399	0.103297	0.476373	-0.712104	-0.343525	0.271568	-0.0974916	-0.0152882	-0.291741	-0.736003	0.0699853	-0.602682	-0.609316	-0.168473	-0.924252	-0.279468	-0.372565	-0.48749	-0.461804	-0.498678	-0.150222	0.0253192	-0.505699	-0.576806	0.344714	0.00253218	-0.683018	-0.0189945	0.620063	-0.38342	-0.0188439	-0.0610419	-0.0110125	-0.0702207	-0.230746	-0.207695	-0.319869	-0.741011	-0.333257
9353DNA	-0.284213	-0.25002	-0.302813	-0.112424	-0.203828	-0.238936	-0.227829	1.57523	0.770546	0.755137	-0.218323	0.235556	0.779608	0.0160516	-0.1116	0.65845	1.03023	0.752778	-0.0715287	-0.0950531	0.511705	0.656729	0.296228	1.33302	1.80383	0.270231	-0.821139	-0.264753	1.1709	-0.901685	-0.515446	0.133225	-0.00785726	0.210308	-0.636585	0.150839	0.747348	-0.0175459	-0.102975	-0.694754	0.481822	-0.181935	-0.104339	0.654793	0.942605	-0.487611	-0.311306	-0.0744424	-0.277577
9354DNA	0.124459	-0.0255897	0.167654	0.745979	0.192463	-0.180083	-0.419602	-0.0428903	-0.846477	0.831824	0.95932	0.398311	0.595088	0.282575	0.728589	-0.431744	0.6458	0.00711821	0.441956	0.546819	0.602433	-0.685769	0.195869	0.898369	0.168459	0.253695	-0.176955	0.281498	-0.599414	-0.503839	0.821273	0.75448	-0.490126	-0.551101	0.294429	-0.060852	0.575732	-0.0188833	-0.200012	-0.407301	0.0226843	-0.0536491	0.00148347	0.601379	0.425482	-0.192883	-0.363732	0.653584	-0.388679
9355DNA	-0.208332	-0.0591794	-0.989992	0.358428	-0.518339	-1.16121	-0.990079	-0.877755	-1.36119	0.809025	0.951459	1.05312	1.3777	0.0471609	0.948138	-0.882499	0.897349	-0.669599	0.73236	0.260718	0.839217	-1.05164	0.188151	0.793003	0.379087	0.790559	0.560835	0.203329	-0.894829	-0.0832476	0.676413	0.646629	-0.894161	0.10543	-0.234421	0.137214	0.94149	-0.0169709	-0.0563234	-0.76452	-0.16456	-0.143739	-0.0331471	0.675751	1.14082	-0.41108	-0.53793	0.885124	0.465238
9356DNA	0.0550549	-0.0996081	-0.0819942	0.341593	-0.0728167	-0.68409	-0.990079	-0.400634	-1.36119	0.735172	0.947511	0.809844	1.31349	-0.0285599	0.677193	-0.882499	0.910921	0.0293711	0.565884	0.144212	0.48053	-1.05164	0.354023	0.747841	-0.185185	0.669137	-0.480557	0.372472	-0.894829	-0.928346	0.820503	1.09595	-0.894161	0.360702	0.0208518	0.425279	0.528826	-0.0169709	-0.0563234	0.349424	-0.16456	-0.143739	-0.0331471	0.0959674	0.570281	-0.41108	0.692519	0.448431	-0.489005
9357DNA	0.767195	0.855517	0.539096	0.124771	0.552764	0.386072	-1.03963	0.558724	0.345659	0.208486	-1.44122	-0.390612	-1.39652	0.510432	-1.21038	0.998351	-0.22974	-0.718736	0.251204	0.39594	0.286274	0.767733	-0.859983	-0.924274	0.161657	-0.881518	-0.568449	0.13403	0.217772	0.622603	-0.256793	-0.820919	0.547837	0.440378	0.653545	0.12367	-0.787255	-0.0171193	-0.0683627	0.715882	-0.215842	-0.153596	-0.0515193	-0.547157	-0.781414	0.0462911	0.634497	-0.559088	-0.434443
9359DNA	0.120403	0.675342	0.347025	-0.113824	1.42176	1.19393	0.968476	0.346325	1.743	-1.25952	-0.406844	0.534781	0.0274805	0.162351	-1.09008	0.422038	-1.25184	-0.0665878	-0.0682296	0.498462	-1.06408	1.65702	0.358189	-0.925408	1.04705	-0.789488	-0.308793	0.898789	1.44207	0.828701	-0.734327	0.304391	0.567217	0.651081	0.38433	-0.751508	-0.636157	-0.0191058	-0.218071	-0.380295	-0.0542378	-0.0684347	-0.0260748	0.724656	-0.619094	1.17543	-0.276006	-0.584919	-0.306836
9360DNA	0.0219362	0.255259	0.733746	-1.47555	0.478755	0.93474	0.205048	0.849577	0.845086	-1.25952	-0.406844	-0.787438	-1.40388	-1.23559	-0.391111	1.80994	-0.0757445	-0.0665878	0.63074	-0.486815	0.643492	0.517144	0.759114	-0.925408	0.147597	-0.789488	-0.308793	-0.0334593	0.627569	1.89918	-0.734327	-0.809552	1.48487	0.17396	0.284627	0.679856	-0.636157	-0.0191058	-0.218071	-0.380295	-0.0542378	-0.0684347	-0.0260748	-0.15995	-0.619094	1.64082	-0.276006	-0.584919	1.05489
9365DNA	0.479914	-1.51086	-0.0443273	-0.160197	-0.312215	0.173958	0.51827	-1.12769	-0.809427	-0.544073	0.238785	-0.262064	-0.970097	0.312706	-0.493022	-0.85717	-0.44586	0.577906	-0.696512	0.438979	1.24376	0.0771002	-0.841195	1.04163	-0.773021	0.234496	0.304491	-0.738059	-0.02617	0.0559978	-0.438869	-0.170934	0.428825	0.390396	0.0615363	-0.589327	-0.270921	-0.0176201	0.48988	0.92626	-0.344235	-0.186864	-0.11334	-0.234307	-0.609084	0.543907	-0.282064	-0.311354	-0.281745
9366DNA	0.637271	0.26904	-0.100696	0.203007	-0.715218	-0.56445	-1.03323	0.421484	-1.06388	0.905746	0.437975	0.43937	0.530654	0.466692	0.501522	-0.881052	0.809924	-0.449851	0.730922	-0.272998	0.495538	-0.930644	0.14379	0.70622	-0.865134	0.00196143	-0.730895	-0.154374	-0.805663	-0.926626	0.39177	0.466862	-0.79113	-0.558257	0.514398	0.162048	0.301614	-0.017008	-0.159429	-0.801219	-0.132699	-0.146204	-0.0375547	-0.464671	0.662554	-0.416018	-0.523309	0.778615	0.338285
9367DNA	0.452047	-0.313424	-0.577818	0.366509	-0.238097	-0.56445	-1.03323	-0.0951453	-1.06388	1.13999	0.20506	0.495747	0.794484	-0.0674674	0.758046	-0.403931	0.939557	-0.0818747	0.526149	-0.017725	0.273689	-0.930644	0.641845	0.625814	0.457085	0.700931	-0.730895	0.170137	-0.805663	-0.926626	0.360736	0.375091	0.250263	-0.558257	0.4544	0.504471	0.301614	-0.017008	0.317693	-0.324098	-0.132699	-0.146204	-0.0375547	0.380428	0.744224	0.282952	0.175661	-0.161616	-0.506813
9368DNA	0.477492	0.188405	0.41261	-0.452032	0.995667	0.877904	-1.08277	-0.286714	1.31472	-1.22178	-1.33459	0.0928823	-0.175162	-0.926967	-1.16874	0.0789802	-0.101401	0.748166	-1.2241	0.333706	-1.19421	1.11252	-0.225119	-0.95383	0.27114	-0.90243	-0.818787	0.227278	1.07037	0.0344972	-0.917474	-0.689437	0.541723	-0.638281	0.761833	-0.911082	-0.72816	-0.0171564	-0.171468	0.708147	-0.18398	-0.156061	-0.0559269	-0.408825	-0.276478	0.40933	0.813928	0.73006	1.09182
9375DNA	-0.90287	0.102226	-0.0622243	0.975697	-0.29174	-0.0560328	-0.537069	0.449709	-0.83532	1.25682	1.04874	0.494957	1.06164	0.16691	1.12475	-0.421612	1.184	-0.323962	0.842071	0.724024	1.00554	-0.759801	0.706747	0.994425	0.917897	1.30019	-0.55913	0.198663	-0.605485	-0.0146769	0.93743	0.994028	-0.371145	0.997614	-0.551337	1.05196	1.26179	-0.0191429	-0.321176	0.624398	-0.0223761	-0.0708989	-0.0304824	1.31417	0.900083	0.249676	0.692857	1.0551	-0.324645
9376DNA	0.328905	0.447713	0.170889	-1.00833	0.718465	0.934442	0.993832	-0.86115	1.08743	-1.1758	-1.24238	-0.264905	-1.24363	-0.739442	-1.1025	0.618333	-1.17228	-0.311677	-1.10862	-0.457629	-0.98429	0.816771	-0.973519	-1.00277	-0.759784	-0.795576	2.20083	-0.97097	0.524331	-0.493518	-0.734327	-0.71955	-0.373804	-0.615848	0.0835453	-0.220935	-0.613641	-0.0191058	0.158955	-0.421496	-0.00955574	-0.0684347	-0.0258894	-0.512701	-0.60284	0.254614	0.201115	-0.906117	-0.338285
9380DNA	-0.0756298	0.29854	-0.0629634	0.1992	0.24713	0.136274	0.637896	0.177669	-0.152202	-0.483608	0.543413	0.846376	1.0491	-0.211168	-0.516563	-0.854998	-0.330704	0.763543	-0.60436	0.231474	1.14939	-0.212095	0.424792	-0.0133778	-0.770712	0.852624	0.347526	0.814171	0.906218	0.717119	-0.381436	-0.200048	-0.580825	-0.906618	0.19385	-0.235084	-0.254633	-0.0176757	0.304461	-0.705864	-0.357774	1.3008	-0.120005	-0.170707	1.69772	-0.504892	-0.260133	0.0714931	0.894092
9381DNA	0.0168062	0.45677	0.196966	0.18777	0.339112	-0.122559	-0.369701	0.262679	-0.0243388	1.34247	0.567216	0.407375	0.896939	0.55943	-0.516563	0.736066	-0.330704	-1.08772	-0.60436	0.495304	-0.8	0.586578	-0.805657	-0.0133778	0.797489	1.16494	0.508588	0.700612	-1.07151	-0.895665	-0.381436	1.70844	-0.580825	-0.906618	-0.607782	1.27457	1.43556	-0.0176757	-0.17266	0.966234	-0.357774	-0.19056	-0.120005	-0.170707	-0.583313	1.12858	-0.260133	0.0714931	-0.336357
9382DNA	-0.49855	0.415653	0.420214	0.732125	0.984584	0.760359	1.13025	0.0843691	0.00713597	-0.383409	0.687866	0.479319	0.620734	0.771333	1.2372	-0.401349	1.49907	0.263403	-0.446672	1.02965	1.16499	0.75274	-0.0956401	-0.0145121	-0.68211	1.04972	0.485188	-0.382916	-0.807836	1.1855	-0.16	-0.188681	-0.171474	0.326258	-0.0329603	1.09476	-0.103535	-0.0196623	-0.322369	-0.339644	-0.19617	-0.105398	-0.0945606	-0.260622	-0.420993	-0.29657	-0.0566935	0.0456615	0.268371
9388DNA	0.245343	0.210702	1.3576	-0.580076	1.18584	-1.01611	0.886054	0.691266	1.27233	-1.18969	-0.33711	-0.874231	-1.28881	0.803815	-0.253091	1.03572	-1.14126	1.43512	0.0456103	-0.785264	-1.003	0.965246	-1.01043	-0.408254	-0.807059	-0.753123	0.0263369	0.0771964	1.19519	-0.497818	-0.830048	-0.814649	0.79976	-0.576253	0.572408	-0.706148	-0.692016	-0.0190131	0.197004	0.41093	-0.0335212	-0.062274	-0.0163989	-0.550696	-0.584157	-0.210164	-0.312559	-0.670057	0.0586439
9389DNA	-0.543821	0.501806	-0.221073	0.828046	-0.211389	0.139905	-0.640024	0.188324	0.141484	0.882584	1.13575	0.345708	1.2535	0.370518	0.190438	-0.43681	0.984128	-0.428284	0.595259	0.279792	0.7771	-0.531499	0.030647	0.550862	0.585227	0.392034	1.11465	0.257104	-0.519775	-0.509859	0.810418	0.970536	-0.497602	0.0409111	0.295906	-0.041233	0.664714	-0.0187534	-0.259048	0.379423	0.0562214	-0.0450242	0.0157524	0.673793	0.696642	0.30152	0.430193	0.790816	0.440282
9390DNA	0.145808	0.441985	0.45977	0.536138	0.224924	0.110427	0.73412	0.400339	-0.337901	-0.313136	0.864379	0.0961124	-0.91755	0.403316	-0.409168	0.867106	-0.244343	0.666038	0.767534	1.16345	0.944099	-0.0214801	-0.747548	0.0014804	-0.635894	-1.08553	-0.494488	0.415806	-1.05244	0.620269	-0.438869	-0.0507148	-0.456885	0.694067	0.0726665	-0.411529	1.24917	-0.0176201	-0.135356	-0.706687	1.1408	-0.186864	-0.111436	-0.165387	-0.480202	0.864242	-0.282064	0.132518	-0.186083
9391DNA	0.651686	-1.02041	-1.02288	-1.53205	-0.934299	-0.421051	-1.2702	-1.11818	-0.984165	-0.313136	-0.726685	-0.194452	0.0366927	-1.56517	-0.409168	-0.85717	-0.244343	-1.07432	-0.75098	-0.374856	-0.727999	-1.30023	-0.270427	0.0014804	-0.635894	-0.386565	-0.716337	-1.21766	-0.353471	-0.898245	-0.438869	-0.0507148	-0.456885	-0.918717	-0.312684	-0.411529	-0.319027	-0.0176201	0.341766	-0.706687	-0.51241	-0.186864	-0.111436	-0.165387	-0.480202	-0.497486	-0.282064	0.132518	-0.186083
9392DNA	-0.671871	0.976484	0.350598	0.647525	0.771335	0.662464	-0.743078	1.46792	0.999971	-0.131612	0.607515	0.616954	-0.418213	0.177255	1.48241	-0.401349	1.97317	1.42272	1.06108	1.11275	-0.4411	1.09489	1.44501	0.0720491	-0.538918	1.06705	0.551753	0.685547	0.859517	1.51905	0.317121	0.0228723	-0.0435466	-0.946299	-0.123289	-0.134153	-0.11306	-0.0196623	-0.289579	0.143406	-0.370036	-0.105398	-0.0928808	-0.23436	-0.30054	-0.29657	-0.0566935	0.169901	-0.0380159
9393DNA	-0.0280489	-0.540291	0.305086	0.474094	-0.00131307	-1.14458	-0.589811	0.0952335	0.484803	-0.231811	0.882865	0.0907633	1.32421	0.536985	-0.328082	-0.854998	-0.171169	-0.61563	1.31665	0.403586	0.494279	-0.871869	-0.706968	0.0731834	-0.62752	0.851272	0.481153	0.291164	0.832235	-0.895665	0.0956849	0.0115056	-0.452898	1.0966	0.637681	0.741025	0.212963	-0.0176757	-0.13987	0.844132	0.16733	1.44291	-0.118325	-0.144445	-0.46286	-0.0277709	-0.260133	0.195732	-0.165622
9394DNA	-0.213648	1.05813	0.531438	0.519374	0.148736	0.346777	0.907119	-0.436245	0.289529	1.47576	0.773721	0.938877	1.36	0.603465	-0.328082	-0.854998	-0.171169	0.229468	-0.687669	0.485256	-0.204691	0.35858	-0.706968	0.0731834	0.940681	1.03525	0.44568	1.00565	0.415111	-0.895665	0.0956849	0.0115056	-0.452898	0.77555	0.256131	-0.372918	1.09757	-0.0176757	-0.13987	1.25911	1.72604	-0.19056	-0.118325	-0.144445	0.968503	1.1853	-0.260133	0.195732	-0.165622
9405DNA	0.436451	-1.37581	-1.43412	-1.46418	-1.20925	-0.921196	-0.569665	-0.385876	-0.813764	-0.890644	-1.34075	-1.33744	-1.17137	-1.21128	-0.964586	-0.421612	-0.92198	-0.268622	-1.12088	-0.964532	-0.872176	-0.593067	-0.852819	-0.597179	-0.617075	-0.808211	-0.659139	-0.979911	-0.590363	-0.491798	-0.696038	-0.557851	-0.0807643	-0.666213	-0.125234	-0.494518	-0.625168	-0.0191429	0.22968	-0.39673	-0.190551	-0.0708989	-0.0285782	-0.42982	-0.462398	-0.227445	-0.261386	-0.420102	-0.228983
9406DNA	0.492013	-0.684839	-1.31352	0.565556	-0.675445	-0.855695	-0.520119	-0.817557	-0.62299	-1.10751	-1.29246	-1.32318	-1.25023	-0.676288	-0.139423	-0.427402	-1.11711	-0.219484	-0.248316	-0.838841	-0.150242	-0.463049	-0.262062	-0.788387	-0.162284	-0.748917	-0.0941261	-0.954077	-0.526872	0.677413	0.326899	-0.723771	-0.0913979	-0.586189	0.42014	-0.597479	-0.294363	-0.0189945	-0.235402	-0.414734	-0.13927	-0.0610419	-0.010206	-0.485666	-0.508643	-0.207695	-0.319869	-0.588675	0.193576
9407DNA	0.475415	0.154258	0.410395	0.235097	0.352344	0.369522	0.216011	-0.783476	-0.47991	0.604901	0.334823	0.08546	0.609695	0.381353	0.248077	-0.431744	0.304743	-0.182631	0.102184	-0.267453	0.310227	-0.365536	0.236562	0.659272	-0.656153	0.249796	0.926035	-0.0896039	-0.479254	-0.503839	0.314696	0.193181	-0.0993732	0.87177	0.304654	-0.674701	0.0730208	0.680087	-0.226373	-0.428237	-0.100809	-0.0536491	0.00357312	0.751203	0.632765	-0.192883	-0.363732	-0.0161339	-0.324467
9408DNA	-1.37766	-0.861681	0.0184731	1.2893	-0.584239	0.137411	-0.10828	0.281293	-0.584258	-0.0191714	-0.901851	-0.520009	-0.740851	-0.886686	0.723638	0.7009	0.729975	0.202459	0.901516	-0.280546	0.560599	-0.562549	0.315161	0.0500513	-0.120715	-0.521346	-0.00817463	-0.473314	-0.272787	1.22005	1.5053	0.950403	0.903512	-0.803298	-0.961626	0.660102	1.1427	-0.0173604	-0.102182	-0.288406	-0.3844	-0.169614	-0.0981878	-0.325395	-0.811598	0.0141976	0.0927107	-0.32155	0.710663
9409DNA	-0.471387	-0.446707	0.391422	0.460827	-0.146626	-0.173838	-0.389107	1.39097	0.498014	1.00762	-0.178747	0.0892291	0.373093	0.185196	0.622363	0.174091	0.880361	0.383879	0.679668	-0.38969	0.500601	0.88682	-0.0998128	1.18571	1.88606	-0.299497	0.322819	0.10647	0.821634	0.633783	0.407055	0.251433	0.286212	0.372793	-0.484504	0.447494	-0.47008	-0.0173604	-0.102182	-0.0665573	0.0927215	-0.169614	-0.0981878	0.850696	0.8605	-0.462924	-0.384411	1.04018	-0.465428
9410DNA	0.487889	-1.55465	0.181101	-1.77335	-0.497117	-0.369092	0.451419	-0.00806047	0.0610321	0.380839	0.285021	0.423535	-1.15882	0.197019	0.793221	0.728105	1.32241	0.90156	-0.901281	1.21127	-0.83839	0.63156	0.495452	-0.283664	-0.949065	1.10008	0.311257	0.998672	-0.05156	-0.905125	-0.592023	-0.323096	0.625181	0.498412	0.365202	-0.754038	-0.360343	-0.0174717	-0.111211	-0.752024	1.46363	-0.177007	-0.111967	-0.283511	0.714447	-0.477736	-0.340548	-0.19512	-0.424507
9411DNA	0.321263	0.520898	0.261198	-0.229283	0.421454	0.0676009	0.145124	0.792264	0.0807761	-0.897914	0.616509	0.713157	1.06389	0.183858	0.111119	0.45926	-0.586075	0.683633	-0.901281	-1.32906	-0.83839	-1.02804	0.267654	-0.283664	1.30861	1.10628	-0.919192	-1.19166	0.574859	-0.905125	-0.592023	-0.323096	-1.02803	0.789896	0.179566	-0.754038	-0.360343	-0.0174717	0.36591	-0.752024	-0.422861	-0.177007	-0.111967	-0.283511	-0.299793	0.920204	-0.340548	-0.19512	-0.424507
9412DNA	0.326081	0.186714	0.0872115	0.150834	0.382833	0.186992	0.764193	0.033256	0.14091	0.720259	0.857203	0.250459	0.46382	0.853669	0.38413	-0.862236	-0.561683	0.0898282	0.919163	0.936266	0.69552	-0.0028984	0.682105	-0.259763	-0.946274	1.19269	-0.930178	-1.19489	-1.17344	-0.904265	-0.572878	-0.302356	-1.0267	-0.873319	0.173749	0.656772	-0.342053	-0.0174903	-0.112716	0.922324	-0.429271	-0.178239	0.362858	-0.27653	-0.294013	-0.480205	-0.333238	-0.174049	0.059435
9416DNA	-0.0290361	0.163859	-0.019294	0.436012	-0.026211	0.106864	-0.668031	-0.0299777	-0.87436	0.51409	0.81162	0.513796	0.70609	0.384637	-0.372902	-0.438982	0.878782	-0.36178	0.466708	0.677041	0.634428	-0.537958	-0.118501	0.780584	0.303847	0.307216	-0.209089	-0.90224	-0.576443	0.71801	0.497713	1.00524	-0.673178	1.22133	0.129089	0.35499	0.319637	-0.0186978	-0.199219	1.2778	1.17765	0.657642	0.00763491	0.738305	0.801613	-0.168195	-0.436836	0.0912063	-0.0994093
9417DNA	-0.13233	0.950685	0.589714	-0.458128	1.51856	1.40801	-0.277616	0.0761371	1.51524	-1.52964	0.230796	0.513423	-0.318413	0.352086	-0.389212	1.47964	-1.31249	-0.44777	-1.31339	-0.773366	-1.01336	1.7383	0.511781	-0.930125	-0.935829	-0.750791	-0.3629	1.18927	1.80799	-0.500398	-0.410359	-0.871712	0.958215	-0.590807	0.109804	-0.862768	-0.703063	-0.0189575	-0.220287	-0.446568	-0.088182	-0.0585776	0.674454	-0.0847838	0.691727	1.11946	-0.33449	0.251509	0.364051
9418DNA	-0.256408	0.689996	0.0729504	0.755802	0.783053	-0.0678739	0.812213	-0.165881	0.460538	0.936963	0.639239	0.849317	0.496889	0.848522	0.549012	-0.408586	-0.629536	-0.619751	0.122608	0.065472	-0.582282	-0.179159	0.851018	-0.260897	1.14665	0.827011	0.791877	0.595602	0.861081	1.0422	-0.351443	-0.29099	1.33204	0.762576	-0.384055	1.0658	-0.190955	-0.0194768	-0.262425	1.20751	-0.267667	-0.0930772	1.63546	-0.366445	0.959388	-0.271882	-0.129798	-0.19988	1.25399
9429DNA	-0.390334	-0.533816	-0.211872	0.0153006	-0.216863	-0.602461	-0.839498	1.45684	0.697284	0.98574	0.709614	0.24889	0.805135	-0.105034	0.458134	0.311685	1.11256	-1.19651	0.791126	0.860624	0.287877	1.01592	-0.12742	1.30276	1.8246	-0.298597	-0.584654	-0.234817	1.19247	-0.207875	-0.15319	0.67884	0.377017	0.235138	-0.182857	0.354739	0.379855	-0.0174346	0.48464	-0.727116	-0.313032	-0.174543	-0.0908814	0.373051	1.30946	-0.472799	0.758775	0.706976	-0.340829
9430DNA	-1.07042	-0.399117	-0.495868	1.28262	-0.197977	0.292804	-0.839498	-1.20874	-0.631157	0.28677	-0.310194	-1.04484	-0.581067	-1.50297	1.05021	0.457813	-0.595007	0.416272	1.12516	-0.418129	0.39054	-0.497783	0.486539	-0.350453	-0.428252	-0.997567	0.456739	-0.49009	-0.053424	1.31064	1.62737	1.10896	0.766988	-0.806255	-0.550834	0.610012	0.966121	-0.0174346	-0.21433	-0.249995	-0.313032	-0.174543	-0.0908814	-0.325919	-0.60962	0.00432264	-0.355169	-0.138122	0.700563
9431DNA	0.844503	0.823742	0.619519	-0.292409	1.02144	1.08422	0.968775	-0.612339	0.908617	-0.504353	-0.51443	0.205677	-0.31097	0.546553	-0.230042	0.827966	-0.152983	1.40523	-1.40792	-0.933291	-1.21152	1.04516	0.573797	-0.852373	-0.48687	-0.841921	0.39939	0.512222	1.14231	0.666159	-0.555218	-0.870645	0.9275	0.358052	0.612708	0.399736	-0.849324	-0.0170451	0.294394	0.456072	0.298703	-0.148668	-0.0426545	0.372584	-0.731013	0.755136	0.445555	-0.580625	-0.484055
9432DNA	0.722657	0.426672	0.739109	-1.90834	0.162376	0.493385	0.946394	-0.98748	1.14471	-1.68198	0.770858	-1.41331	0.32576	1.30722	-1.74631	0.9456	-1.71408	-0.749348	-0.0958618	1.83497	-1.618	1.66196	-0.457689	-1.23355	-0.978083	1.35691	1.41227	0.62035	0.802464	-0.955866	-1.72153	-1.31304	-0.861829	1.79903	-0.227485	-1.26124	-1.35757	-0.0163774	-0.071219	-0.869787	2.66384	-0.104311	0.0380258	-0.645938	-0.829404	-0.332081	-0.771863	-0.81799	-0.681734
9433DNA	0.212885	-0.224749	1.12514	-1.90834	1.38779	0.884225	0.426869	1.46736	1.63336	-1.68198	0.330563	0.690493	-1.48715	0.80234	-1.74631	0.63841	-0.352351	1.0215	-0.87825	-0.472523	-1.618	1.45753	-0.245081	-1.23355	0.513279	-0.592485	1.33486	0.555083	1.49614	1.2055	-1.72153	-1.31304	0.706372	-0.276512	0.249637	-1.26124	-1.35757	-0.0163774	-0.071219	1.14305	-0.136191	1.25742	0.0380258	-0.168817	-0.829404	0.709312	0.589865	-0.81799	0.0172363
9436DNA	-1.29641	-0.638764	-0.640799	1.27666	-0.115758	-0.448986	-1.38157	-0.567814	-0.541522	-0.205945	-0.610969	-0.708128	-0.154505	-0.516038	0.977934	0.17192	-0.464163	-0.22003	0.933283	0.0254725	0.371746	-0.440444	0.411069	0.314863	-0.834973	-0.943684	0.580661	-0.475589	-0.134377	1.27747	1.50752	0.689292	0.713075	-0.700674	-0.565284	0.554859	1.00163	-0.0173048	-0.120869	0.396457	-0.263489	-0.165918	-0.0755095	-0.274771	-0.539919	0.0216038	-0.406342	-0.0191998	0.594292
9437DNA	0.919019	0.117265	0.341773	-0.488317	0.847798	-0.112511	0.556391	-0.965413	0.822921	-0.0211899	-0.271192	0.0158042	-1.13762	-0.414771	0.019749	1.10717	-0.805642	1.15969	-0.316409	-0.930661	-1.16601	1.09788	0.724372	-0.718721	0.0801908	-0.83992	-0.727926	0.438852	0.778364	-0.924905	-0.33337	-0.715013	0.668531	-0.560632	0.824358	-0.904077	-0.798487	-0.0170451	-0.0998	0.143101	-0.173747	-0.148668	-0.0433582	-0.372501	-0.620848	0.901264	-0.508688	-0.314201	-0.542584
9438DNA	0.54236	0.552912	-0.0104747	-0.11656	1.00486	1.41939	1.2399	0.147445	1.24754	-1.17925	-0.398041	0.92815	0.174094	0.380425	-0.29803	-0.431744	-1.06863	0.567247	-1.36894	0.367908	-0.571342	1.42943	-1.17214	-0.212093	0.233613	-0.688595	-0.380377	1.20884	1.25813	1.08723	0.149886	-0.869567	0.533088	-0.47818	0.583027	-0.768273	-0.793706	-0.0188833	-0.237469	0.968439	0.0391387	0.791449	0.00045848	-0.518262	-0.504773	-0.192883	-0.363732	-0.508605	0.484703
9439DNA	0.483518	-0.0468454	0.0828736	0.442146	0.222488	0.543263	-0.00684438	-1.22693	-0.0427908	0.890709	0.146716	0.559591	0.766183	0.202628	0.810928	-0.860064	-0.384802	1.08939	-0.837715	0.615458	0.490374	-1.16496	-0.999486	0.929497	0.481803	-1.06251	-0.151983	0.334899	0.432469	0.560713	-0.0383246	-0.250822	-0.758396	0.988932	0.33193	0.136718	-0.320237	-0.0175459	-0.131733	-0.219816	0.989139	-0.181935	-0.110416	-0.317501	-0.43426	-0.487611	-0.311306	-0.15413	-0.305826
9440DNA	0.53711	0.191629	0.103025	-0.517737	0.0483846	-0.519148	-1.36857	0.364139	0.439709	1.02976	0.17568	-0.953627	0.215744	-0.173823	-0.82254	0.316027	-0.384802	0.47624	0.730486	0.371522	-0.871354	-1.16496	0.279268	0.81031	0.568953	1.04808	-0.683462	-1.20917	-0.929259	-0.901685	-0.515446	-0.250822	0.639544	0.0566834	0.478058	0.99919	-0.320237	-0.0175459	-0.131733	-0.696937	-0.442225	-0.181935	-0.110416	1.04423	-0.43426	0.211359	-0.311306	-0.15413	-0.305826
9441DNA	0.0584664	0.36021	-0.152585	0.102078	-0.823144	0.122509	0.815961	-0.312444	-0.186023	-0.643809	0.763735	0.438726	0.529924	0.884855	1.05686	-0.854998	-0.214062	-1.02915	0.854078	0.273952	1.07526	0.265346	0.639269	-0.301136	0.614047	1.01594	0.449147	0.524102	-0.984813	0.466063	-0.381436	-0.105641	-0.749092	0.685632	-0.261628	-0.618289	-0.19221	-0.0176757	-0.142267	-0.204062	1.28376	-0.19056	1.0496	-0.268636	-0.393796	-0.504892	-0.260133	-0.00662903	-0.258084
9442DNA	-0.783954	0.165668	0.0801503	0.857856	-1.21645	0.692225	-0.643263	0.227064	0.152655	1.33601	0.566182	1.25392	1.16339	0.144544	0.858319	-0.427402	0.936906	-0.155887	0.546818	-0.0351169	1.0198	-0.392781	0.409339	0.776813	0.549455	0.285854	1.1826	0.217591	-0.435435	-0.498678	0.71901	0.883358	0.0895291	-0.605043	-0.425168	0.55509	0.254706	-0.0189945	-0.237799	-0.395981	-0.0947257	-0.0610419	-0.0183721	0.504086	-0.439578	-0.207695	0.379101	1.11745	-0.376007
9443DNA	-0.297866	-0.0855057	0.530874	0.67723	0.438847	1.07234	0.50784	0.126446	-0.818208	0.68891	0.641609	-0.279446	0.30943	0.575334	0.855545	-0.431744	1.01793	-0.119034	0.54039	0.536272	0.374582	-0.295267	0.328179	0.55721	-0.00441184	-0.233947	-0.738249	-0.939125	-0.387817	0.537554	0.743513	0.724837	0.449531	-0.0679038	-0.24414	0.477869	1.06579	0.458238	-0.22877	-0.409484	-0.0562646	-0.0536491	-0.00459298	0.810657	0.370836	-0.192883	-0.363732	0.258626	0.537314
9444DNA	0.484332	-0.13596	-0.362002	-1.14039	0.613358	0.891092	0.00616041	-0.0402262	0.756423	-1.30264	-0.88694	-0.118772	-1.46104	-0.35702	-1.26984	1.30266	-0.964873	0.493946	-0.646081	-1.00591	-0.476827	1.21756	-0.00925721	-0.971499	-0.919576	-0.814832	1.45625	0.377394	0.899014	0.3533	-0.696038	-0.674997	0.799133	-0.685068	0.462797	-0.0409184	-0.55322	-0.0191429	0.449132	-0.377977	-0.146007	0.628071	-0.0367443	-0.554011	-0.393333	-0.227445	0.437584	-0.622464	0.909004
9448DNA	-0.0814967	0.619214	0.115546	0.422413	0.156653	-1.61785	0.132143	0.366782	-0.289712	-0.643809	0.826757	0.774255	0.390556	0.221631	-0.633339	0.258945	-0.214062	-1.02915	-0.689991	0.694535	-0.763585	-1.27872	0.271292	-0.301136	0.588492	1.04095	0.730994	0.607076	-0.984813	-0.895665	-0.381436	-0.105641	-0.749092	0.756695	-0.407756	-0.618289	-0.19221	-0.0176757	-0.142267	0.862885	-0.487096	-0.19056	-0.126491	-0.268636	-0.393796	-0.504892	0.216988	-0.00662903	-0.258084
9462DNA	0.39279	0.751201	0.248236	-1.23772	0.222821	0.426333	0.845666	-0.513439	0.29333	0.119654	0.513436	0.418243	0.812651	0.331721	-0.518563	0.462155	0.631999	-0.665332	0.710985	0.424024	0.295881	0.0708365	0.61371	-0.0694102	-0.30178	0.941446	0.43215	-1.1981	-0.959946	-0.901685	-0.515446	-0.15346	-0.574459	0.783855	0.301766	-0.590822	-0.275072	-0.0175459	-0.155517	0.577342	1.51022	1.216	-0.103792	-0.195851	-0.0873388	0.742838	-0.311306	0.0412712	-0.262437
9464DNA	0.656192	-1.48169	-1.98814	0.906497	-1.20415	-1.14551	-1.35636	-0.96216	-1.11464	-0.493009	-0.983584	-1.49192	-0.977003	-1.5406	0.387686	-0.863683	-0.4442	-0.634621	-0.0407966	-1.23778	-0.345369	-1.07835	-0.217351	-0.188915	-0.792858	-1.01713	-1.05699	-0.704828	-0.920265	0.0482576	0.430226	-0.257161	-0.103984	-0.819342	0.443553	-0.178052	-0.36652	-0.0174532	0.329129	-0.712664	-0.376812	-0.175775	-0.0923093	-0.230755	-0.593363	-0.475267	-0.347858	-0.0640865	0.180583
9465DNA	0.54365	-0.202933	0.161077	-0.839098	-0.50518	-0.19127	0.482486	-0.117062	-0.892788	-0.493009	0.762011	0.198276	0.485395	0.367888	-0.176586	-0.863683	-0.4442	-0.1575	-0.885895	-0.760661	-0.82249	-1.07835	-0.916321	-0.188915	0.485895	0.414233	0.173463	0.249414	0.647937	-0.905985	0.0878031	-0.257161	-0.581105	0.294601	0.512269	0.520918	-0.36652	-0.0174532	-0.147993	-0.712664	-0.376812	-0.175775	-0.0923093	-0.230755	0.44803	-0.475267	-0.347858	-0.0640865	-0.296538
9466DNA	0.14016	-0.380709	-0.19992	-0.855845	-0.246867	-0.30628	-0.333538	-0.848986	0.149792	-0.39281	-0.6816	-0.315874	-0.984363	0.645297	-0.533408	-0.410033	-0.512053	0.0175275	-0.728207	0.356101	-0.581778	-0.77749	-0.683426	-0.190049	-0.227134	-0.447979	0.600611	-0.325958	-0.656596	-0.000916459	-0.389731	-0.245794	-0.171754	-0.339794	-0.213382	-0.416407	-0.215422	-0.0194397	-0.297701	-0.346444	-0.215208	-0.0906129	-0.0668648	-0.32067	0.046078	-0.266945	-0.144419	-0.089918	-0.168932
9471DNA	0.065238	-1.50105	0.531623	-1.51061	0.152279	0.266416	0.12813	-1.16542	0.282552	-0.427503	0.986193	0.413864	-1.07903	-0.0165043	-0.719679	1.44168	1.17922	0.563028	0.757852	0.476701	-0.831419	0.682402	0.458204	-0.184756	0.251378	-1.03952	-0.726167	-1.19783	0.758487	-0.903405	-0.553734	-0.24052	0.733653	0.954201	0.500885	-0.613029	-0.345357	-0.0175088	-0.179951	-0.755433	0.674481	-0.179471	-0.0992498	-0.295162	1.50649	-0.482674	-0.325927	-0.0299921	-0.230491
9472DNA	0.538705	0.552031	0.288799	0.375883	-0.38484	0.242282	0.506764	0.402783	-0.254203	-0.427503	0.494947	-0.32417	0.383373	-0.185647	-0.719679	0.878851	-0.433566	0.685745	-0.854932	0.593206	0.858777	-0.0664601	0.539874	-0.184756	0.708755	0.889896	-0.726167	-1.19783	0.000539565	-0.903405	-0.553734	-0.24052	0.755373	-0.845139	0.647013	-0.135907	-0.345357	-0.0175088	-0.179951	0.52332	-0.366911	-0.179471	-0.0992498	1.31762	1.38054	-0.482674	-0.325927	-0.0299921	-0.230491
9473DNA	0.0152221	0.0690115	-0.496789	-0.561558	1.4626	0.361516	0.0104042	0.184313	1.17233	-0.996777	0.211017	-0.155448	0.709586	0.135396	0.420288	1.49065	-0.945784	0.876879	-0.820985	-1.00628	-1.15473	1.01691	0.419317	-0.686677	0.706865	-0.883876	-0.49545	0.952772	1.2364	-0.921465	-0.955763	-0.676062	0.228619	-0.635075	0.248576	-0.883302	-0.729438	-0.0171193	0.328773	1.69562	-0.232298	-0.153596	-0.0510228	-0.441757	-0.77024	1.43249	-0.479446	-0.472494	-0.373716
9474DNA	0.870361	-0.575813	-1.26079	0.927849	-0.331973	-1.06434	-1.05399	-1.00069	-0.21869	-0.736522	-0.567694	-1.02579	-0.887795	-1.2981	0.464972	-0.405378	-1.14092	-0.250075	0.318396	-0.403464	-0.163946	0.219218	-0.551368	-0.178915	-1.00566	-0.824583	-0.407559	-0.149938	-0.810699	0.856984	0.959269	0.19941	0.46577	-0.55505	0.756718	0.189827	0.300337	-0.0169709	-0.136309	0.133544	-0.181016	-0.143739	-0.0326506	-0.497603	-0.816485	-0.41108	-0.53793	-0.641067	0.0488428
9475DNA	-0.220879	0.103413	-0.125132	0.503909	-0.434635	-0.219247	-1.05399	0.361033	-0.273048	1.08955	1.03281	0.787123	1.51647	0.292966	0.812459	0.071743	1.17084	-0.949045	0.739892	0.160807	0.759537	-0.956873	0.171735	0.892967	0.170429	0.289361	0.0695627	0.358218	-0.810699	-0.229376	0.459285	0.43677	-0.895958	0.963463	-0.138547	0.604801	0.522186	-0.0169709	-0.136309	0.832514	0.296105	0.333382	-0.0326506	0.45664	0.855613	-0.41108	-0.53793	0.821331	0.270692
9480DNA	-0.909765	0.306876	0.684818	0.975904	-0.263472	-0.593088	-0.508289	0.765692	0.33192	1.22302	-0.218713	0.879715	1.05097	0.508427	0.88863	-0.42885	0.975923	-0.296897	0.86973	0.742262	1.00025	-0.656012	0.621759	0.754449	1.45769	2.27732	-0.147902	0.808717	-0.54703	-0.500398	0.631033	0.802852	-0.486607	0.488769	-0.511485	0.771016	0.673284	-0.0189575	-0.286018	-0.454478	-0.0194122	-0.0585776	-0.00720616	0.366725	-0.654165	-0.202758	0.510608	0.764465	-0.300672
9482DNA	0.516332	0.0226222	-0.687595	-1.37994	-0.575428	0.635141	0.141134	-0.45584	-0.521611	-0.896578	-1.38095	-0.683552	-1.29341	-1.18291	-1.16698	-0.42306	-1.01364	-0.346034	-1.14042	-0.87479	-0.914013	-0.308909	-1.05536	-0.687812	-0.894729	-0.791846	-0.235794	-0.495871	-0.133399	-0.0163969	-0.734327	-0.664696	-0.475973	-0.632648	0.140951	-0.644537	-0.57834	-0.0191058	0.656186	-0.436474	-0.0706937	-0.0684347	-0.0255783	-0.531672	-0.60792	-0.222508	0.201115	-0.498326	-0.24611
* Species not present in the defined core then added for purpose of QTL replication
# Species defined in the RNA based core, added for purpose of DNA-RNA comparison
OTUs taxonomy is indicated in Table S3
[truncated: 5 more columns]

## Sheet: OTUs_RNA
	Otu00001	Otu00003	Otu00004	Otu00005	Otu00006#	Otu00007	Otu00009#	Otu00010#	Otu00011#	Otu00013#	Otu00014	Otu00015	Otu00016#	Otu00018	Otu00019	Otu00020	Otu00021	Otu00023#	Otu00024	Otu00025	Otu00027	Otu00029	Otu00034	Otu00038	Otu00043	Otu00048	Otu00054#	Otu00056	Otu00059	Otu00064	Otu00066	Otu00078	Otu00082	Otu01033*	Otu00385*	Otu00070*	Otu00117*	Otu00297*	Otu00338*	Otu00008*	Otu00022	Otu00026	Otu00032	Otu00033	Otu00035	Otu00036#	Otu00037	Otu00040	Otu00045
8858cDNA	-0.467779	1.07102	-0.4457	-0.558656	0.0708394	0.861522	1.14591	-0.866815	-0.854313	-0.498034	-1.23869	-1.26949	-0.722047	-0.899938	0.395531	1.1754	-0.188369	0.264152	-0.878534	-0.076996	0.444925	-0.715554	-0.901357	0.229876	0.250846	0.294993	-0.181522	-0.0734093	-0.675098	-0.72552	0.719354	0.813887	0.880058	-0.0150766	-0.215173	-0.632566	-0.0907173	-0.113536	-0.258956	-0.771016	-0.652634	-0.564002	0.687787	-0.468843	-0.343837	-0.591094	-0.421561	-0.553805	-0.479838
8862cDNA	0.647185	-1.04382	0.366125	0.369668	-0.195775	-0.164505	-0.918053	0.435477	0.589305	-0.210745	0.431626	0.427937	0.91376	0.90943	-0.559446	-0.0224173	0.331491	-0.3903	0.869325	-0.00912242	0.257221	-0.153325	0.628526	-0.615829	0.411323	0.224268	0.305804	0.393995	0.574633	-0.231996	0.0589209	-0.644521	-0.461902	-0.00743121	0.548161	0.72709	-0.18771	-0.0635843	0.657168	0.242163	-0.673541	0.133713	-0.502197	-0.0258105	-0.363932	-0.573659	0.127026	-0.172286	0.0612876
8872cDNA	0.42625	-1.07774	0.424929	-0.660269	0.0933861	-0.102514	0.0136099	0.581335	0.117914	-0.271797	0.302059	0.309794	-0.288998	0.0857387	-0.360619	-0.635888	0.559148	-0.410421	0.470039	-0.47929	0.102337	-0.157958	-0.562678	-0.463041	-1.0353	-0.391584	0.453971	0.42133	-0.146148	-0.0572014	-0.43717	-0.287224	0.307106	-0.0025321	0.39884	0.337231	0.880542	-0.0428283	0.436337	0.674223	-0.743444	0.161215	-0.499858	0.660173	0.352857	0.770042	0.614482	-0.0352884	0.000302887
8874cDNA	0.618698	-0.160545	0.444317	-0.209724	0.385765	-1.11392	-0.571832	0.124232	0.470373	-0.563001	0.649915	0.628066	0.436638	0.563588	-0.611212	-0.734304	-0.53966	-0.664808	-0.0276905	-0.663232	-0.762555	-0.372141	0.0406239	-0.565227	0.156868	-0.504822	0.406621	-0.560248	-0.300294	-0.24521	0.602182	-0.40625	-0.731937	-0.00544463	0.471567	0.674388	-0.196452	-0.0618574	-0.333401	-0.571382	0.440612	0.340445	0.438969	0.538461	0.360512	-0.157419	0.569108	-0.180629	-0.20584
8883cDNA	-0.561456	-0.0378853	0.151928	0.732628	-0.915822	-1.29972	-0.923874	0.637005	-0.814677	0.83103	0.629366	0.382461	0.959165	0.8001	0.949109	-1.05416	0.898234	0.789466	0.544025	0.862809	0.388395	1.02167	1.21542	-0.897331	0.346085	-0.872848	-0.429177	0.587257	0.789796	1.06284	-0.754181	-0.0941151	-0.724301	-0.0149104	-0.137167	0.482453	-0.0763654	-0.123702	-0.0884818	1.30022	-0.709594	-0.512803	0.388869	-0.460726	-0.459708	0.574323	-0.420795	0.460957	0.692396
8884cDNA	-0.153128	0.0106495	0.475779	0.452253	0.786631	0.0721317	-0.494793	1.08666	-0.163937	0.709489	0.651111	0.829098	0.956768	0.361998	0.509564	0.955013	0.695454	0.468568	0.710428	0.319271	0.486539	0.564955	0.341786	0.669718	0.477687	0.327957	-0.586159	0.482212	0.778186	0.189982	-0.362539	0.286879	0.166244	-0.0154352	-0.158462	0.543267	-0.0265465	-0.095288	0.0137255	0.342652	0.00174347	-0.266017	0.814641	1.32975	0.572888	0.0982851	-0.252994	0.220579	0.616466
8885cDNA	0.0119581	0.682992	-0.593494	0.174183	1.47617	0.897557	-0.0344303	-0.557783	1.10098	-0.452568	-1.48488	0.498011	0.501142	0.691625	-0.438253	-0.397568	-0.533775	0.624828	-1.11019	-0.51176	-0.532568	-0.363618	0.588675	-0.358389	0.688672	0.3321	-0.46644	-0.42911	-0.405542	-0.241429	-0.0455276	-0.161502	-0.320863	-0.00305687	-0.467553	-0.556198	-0.183582	-0.0144144	-0.306554	-0.560298	-0.0321058	0.948404	-0.638357	-0.91577	-0.413888	-0.128759	1.22781	-0.275666	-0.370748
8886cDNA	-0.0827389	0.824685	0.0974278	-0.433685	0.968616	0.97502	1.56939	-0.15427	0.816473	-0.224356	-0.54256	-0.216001	0.0217214	-0.885395	-0.55817	0.713949	-0.51191	-0.733656	0.282786	-0.760022	0.320051	-0.873337	1.05283	0.869367	0.0329721	1.01951	-0.665615	-0.168357	-0.701875	-0.669956	0.920522	0.132523	1.02561	-0.0729221	-0.182701	-0.630409	-0.123428	-0.134904	-0.19494	-1.18585	-0.600455	0.313171	-0.481325	-0.473713	0.752599	-0.58389	0.628154	-0.509256	-0.733274
8887cDNA	-0.234713	0.843857	-0.287923	-0.244629	1.17479	0.862156	1.14958	0.425514	0.97717	-0.493201	-0.287288	0.233968	-0.677249	-0.885395	-0.926147	0.329735	-0.989031	-1.21078	-0.893305	0.0850763	0.232901	-0.873337	-0.187723	1.07435	0.09512	0.760978	-0.188494	0.454892	-0.701875	-0.669956	0.585809	0.586782	0.812316	-0.0729221	-0.182701	0.648345	0.72167	1.04119	-0.19494	-0.231608	-0.600455	0.589378	-0.481325	0.00340859	0.704294	-0.58389	1.00557	-0.509256	-0.733274
8888cDNA	0.577106	-0.492463	0.273877	-0.82296	-0.827649	-0.479142	0.485394	0.797507	0.254229	-0.573889	0.647075	-1.17276	0.915092	0.614343	-0.745461	0.165315	-0.323043	-0.54301	-0.297734	-0.754296	-0.762918	0.643135	0.209534	-0.661735	-0.980492	-0.712622	0.610081	-0.509068	-0.297242	-0.176432	-0.709752	-0.668977	0.234758	-0.0652767	0.103511	-0.549507	1.05833	-0.0849524	0.968968	-0.649793	-0.621362	0.739527	1.15021	-0.507802	-0.546249	-0.566454	0.477772	-0.127737	-0.192148
8889cDNA	-0.155319	-0.0577979	0.151196	0.756256	0.468565	-1.3782	-1.12418	-0.916023	-0.900524	0.687931	0.818175	0.921219	1.08155	0.4424	0.819943	-1.40959	0.826399	0.77346	0.317252	0.520986	0.224557	0.992331	1.17882	0.0945575	0.557634	-1.10896	0.407885	1.05068	1.0021	1.14326	0.307934	0.0283756	-0.798412	-0.0754705	-0.119065	-0.657376	-0.0910969	-0.151554	-0.129	0.696161	-0.593486	-0.526512	-0.494813	-0.46235	-0.519457	-0.589701	-0.435662	-0.636429	0.937609
8894cDNA	-0.0623161	-0.0734499	-1.07925	0.530266	-0.962798	-1.3782	-1.12418	0.445705	0.461204	0.961992	0.0438498	1.29532	1.66383	-0.919328	0.709901	-0.2335	0.718391	0.8611	0.709362	0.744923	0.0877191	1.02204	0.68281	-1.01939	0.825055	0.25277	-0.546358	0.127196	0.948577	0.563476	-0.97082	0.0283756	-0.798412	-0.0754705	-0.119065	-0.657376	-0.0910969	-0.151554	-0.129	1.44096	-0.593486	-0.526512	-0.494813	0.382748	0.434786	-0.589701	-0.435662	0.882084	1.02587
8901cDNA	0.0703868	0.536238	-1.36798	-0.740447	1.60627	0.618194	-0.275354	0.116105	1.20999	-0.645459	-0.160766	0.384607	0.546998	0.357419	0.632605	0.608032	-0.475726	0.788548	0.178409	0.12731	-0.636632	-0.436449	0.638815	-0.518764	-0.520916	-0.423595	0.0472732	-0.46323	0.823388	-0.290157	0.823806	-0.49862	-0.394092	-0.0647092	0.276792	0.636808	-0.184458	-0.0494026	-0.318812	0.555877	0.0869897	0.644304	-0.573577	-0.912523	-0.470767	0.350149	1.52298	-0.313611	-0.485896
8902cDNA	0.146851	-0.454924	0.719257	0.480206	0.363958	0.173129	-0.735716	1.02114	0.550292	0.253645	0.716517	0.735904	0.842742	0.305307	0.309661	0.499392	0.69398	0.195116	0.96469	0.256334	0.149561	0.682659	0.205072	0.509344	-0.683596	0.325589	0.389163	0.475244	0.601923	0.879288	-0.607149	0.109463	-0.384106	-0.0770875	-0.113087	0.433273	-0.0274219	0.568694	0.00146706	0.361391	0.120839	-0.230629	0.823305	1.273	1.05313	0.569705	-0.246377	0.681474	0.587386
8903cDNA	-0.195481	-0.664071	-0.244748	1.06914	-0.10493	-0.473514	-0.573235	-1.44294	-0.867148	0.614428	1.10487	0.507447	0.3119	0.250773	0.743115	-1.06055	0.479784	0.587038	0.732254	0.684857	0.475284	-0.326481	0.902536	1.31081	0.964885	0.587218	-0.157701	-0.13958	0.539665	0.147061	-0.495262	0.692572	-0.38763	1.04122	0.254943	1.00631	-0.0828463	1.44234	-0.111573	0.988044	1.22284	-0.427017	-0.61597	-0.876811	-0.449716	0.649303	-0.33231	0.899485	0.600423
8904cDNA	0.997934	0.293878	-0.652286	-1.00535	-0.718474	0.576956	1.08257	-0.867793	-0.785761	-1.27529	-1.23869	-1.26949	-0.722047	-0.899938	-0.887691	0.420217	-0.452882	-0.672507	-0.878534	-0.474134	-0.427636	-0.989766	-0.897742	-0.0259138	-0.666757	0.473427	0.648211	-0.918507	-0.703748	-0.740038	-0.0306192	0.333312	0.284276	-0.150177	-0.179644	-0.569669	-0.105107	-0.109531	-0.0895594	-0.995573	-0.645645	-0.537033	-0.0527851	-0.468843	0.565277	-0.611146	-0.416971	-0.560809	-0.778534
8906cDNA	-0.18729	-0.00489175	-0.0188846	0.641175	0.910183	-1.19493	-1.07671	0.642551	0.468426	0.884242	0.167769	0.307025	0.605957	-0.943566	0.713106	-0.00175094	0.833237	0.700907	-0.83422	0.53904	0.376928	1.24495	0.108575	-0.985971	-0.709819	0.761007	0.138784	0.618149	1.25956	1.07784	0.971826	-0.914535	-0.667323	0.96049	-0.0978261	-0.604341	-0.0635389	-0.130939	-0.00477959	1.16029	-0.636684	-0.389742	-0.547249	-0.454233	-0.380354	-0.618618	-0.352522	0.983253	0.918974
8907cDNA	0.494742	-0.412507	0.622278	-0.892456	-0.626765	-0.994843	0.478499	0.344011	0.486372	-0.583682	0.860595	-0.0168167	-0.438325	0.368256	0.271739	-0.979512	0.666309	-0.545458	0.946993	-0.736242	-0.732541	-0.481083	-0.67053	-0.62832	-0.575847	-0.655571	0.138876	-0.594368	-0.337652	-0.293517	-0.552436	-0.497944	-0.675547	-0.14326	0.346599	-0.496472	1.26954	-0.0643369	-0.268539	-0.510569	0.449383	0.824119	-0.493295	-0.499685	0.547096	-0.595371	0.725722	-0.215624	-0.288944
8908cDNA	-0.235371	0.234869	-0.215179	0.698952	-0.761914	-1.19493	-1.07671	-0.948513	-0.645518	1.06828	0.912844	0.591868	0.541499	1.10951	0.705453	-1.32397	0.909357	0.826637	1.0291	0.597685	0.118096	1.04574	0.84589	0.375757	-0.709819	-1.05191	-0.560186	0.779211	0.77605	0.616653	-0.813504	0.603979	-0.667323	0.887939	-0.0978261	0.757387	-0.0635389	-0.130939	-0.00477959	1.19464	-0.636684	-0.389742	0.77497	1.03713	-0.380354	0.812746	-0.352522	0.229925	0.697125
8909cDNA	0.0863101	-0.788065	-1.38741	-0.177555	-0.337995	-0.0973054	-0.160191	-0.756147	-1.03287	-0.47325	-1.48299	-1.32296	-0.850942	-1.07395	-0.596694	0.398616	-0.689533	-0.486271	-1.10034	-0.584771	-0.502555	-0.47256	-0.854873	0.0556385	-0.0923477	-0.29577	-0.0517389	-0.46323	-0.4429	-0.289736	-0.0862026	-0.253196	0.212649	-0.140872	0.252576	-0.404839	-0.179993	-0.0168939	-0.241692	-0.499484	0.0388131	-0.732118	-0.616378	-0.912523	-0.336448	-0.0895899	0.034602	-0.310661	-0.453852
8910cDNA	-0.0514438	-0.128626	0.842236	0.115589	0.483172	0.632862	-0.620553	1.20764	-0.503064	0.490531	0.488719	0.663856	1.00118	0.485514	0.235912	0.507155	0.314985	0.362001	0.498427	0.418807	0.383342	0.741016	0.351321	0.505955	1.17634	0.545185	0.0938558	0.697093	0.132428	0.502291	-0.403214	0.282336	-0.254486	-0.15325	-0.137303	0.50557	-0.0229574	-0.0977676	0.0785877	0.266081	0.0726624	-0.175688	0.809468	0.71087	-0.303915	0.701726	-0.199043	-0.0832614	0.773843
8911cDNA	0.118008	0.714238	-0.613725	-0.536321	1.68474	0.636103	1.12095	-0.837203	1.31665	-1.22866	0.252671	0.00926837	1.25568	1.51336	-0.242847	0.169221	-0.956685	-0.426229	-0.401413	-1.13532	0.241668	-0.822427	-0.903363	0.280149	-0.109142	0.22723	-0.0540912	-0.219537	-0.712739	-0.723383	0.508424	0.44203	0.902583	-0.00965092	-0.153962	0.787942	-0.0865232	-0.107459	-0.0894443	-0.865589	-0.792878	0.385022	0.836856	-0.468843	-0.389986	0.218974	1.21425	-0.572132	-0.744053
8912cDNA	0.915174	0.373312	-1.09085	-0.536321	0.864678	0.220469	0.748132	-0.360082	0.822821	-0.751543	-0.197298	-0.228093	0.123051	-0.05484	-0.941817	-0.0198352	-0.956685	-0.317085	0.612827	-0.436352	-0.235453	-0.822427	-0.204393	0.990549	-1.22309	0.191017	0.288332	-0.918507	-0.712739	-0.723383	-0.024813	0.225821	0.433814	-0.00965092	0.691136	0.125184	-0.0865232	-0.107459	-0.0894443	-0.865589	-0.792878	0.385022	-0.485363	0.00827845	0.308984	0.0728461	0.86437	-0.572132	-0.744053
8913cDNA	-0.71632	-0.0281569	-0.230386	0.616009	-0.852546	-0.107948	0.169829	0.663372	-0.853584	0.766721	0.534055	0.759881	1.01894	0.20431	0.59396	0.386437	1.04807	0.6428	0.887188	0.974028	-0.0686579	1.02165	1.08556	0.192455	0.716735	0.796615	0.394956	0.832703	0.920823	0.0747127	-0.0744949	-0.0165435	0.288273	-0.0103791	-0.135781	-0.581491	-0.0772858	-0.112217	-0.0706044	0.839232	0.163355	-0.536489	-0.489217	-0.465596	-0.388072	-0.627784	-0.443527	0.23663	1.06773
8914cDNA	-0.342105	-0.106686	0.154965	0.624089	-0.852546	-0.684201	-0.184886	0.467078	-0.853584	0.822386	0.749975	0.630939	1.20713	0.634435	0.514049	0.177409	0.735763	0.551567	-0.868687	0.682015	0.435198	1.33621	1.00214	-0.921488	0.311413	0.556855	-0.718988	0.538734	1.12379	1.04253	0.264993	0.295768	-1.10967	-0.0103791	-0.135781	-0.581491	-0.0772858	-0.112217	-0.0706044	0.545756	-0.790887	-0.536489	-0.489217	-0.465596	-0.388072	0.326458	-0.443527	1.24279	0.960286
8915cDNA	0.0440648	-0.0913107	-0.0340912	0.595126	-0.375425	1.28428	1.00025	-0.855141	0.187809	-0.824344	-0.537827	-0.800425	-0.751912	-0.909633	0.0624815	0.312108	-1.02011	0.127474	-0.868687	-0.33621	0.364998	-0.875973	-0.450159	0.646713	0.311413	0.413764	0.457104	-0.253657	0.362668	-0.770385	0.54722	0.357915	0.580529	-0.0103791	-0.135781	0.117479	-0.0772858	-0.112217	-0.0706044	-0.916642	1.79231	-0.536489	-0.489217	-0.465596	1.53101	-0.627784	0.033594	0.75326	0.0495091
[truncated: 247 more rows]
[truncated: 5 more columns]
