# Supplementary material for: Improved detection of gene-microbe interactions in the mouse skin microbiota using high-resolution QTL mapping of 16S rRNA transcripts
Source: Microbiome. 2017 Jun 6;5:59. doi: 10.1186/s40168-017-0275-5 (PMC5461731; doi:10.1186/s40168-017-0275-5)
Supplement: Supplementary file 12 — Functions of the potential candidate genes. Un: unclassified. (XLSX 15 kb) [file 40168_2017_275_MOESM12_ESM.xlsx]

## Sheet: Table S10
	Trait	Gene symbol	Biological processes and references*
	Deltaproteobacteria	Cdh13	Squamous-cell carcinoma (SCC), psoriasis vulgaris [1,2], malignant melanoma [3], acne vulgaris [4]
	Deltaproteobacteria, Un.Bacteroidetes_OTU23	Gclc	CD4 and CD8 activity [5]
		Fbxo9	Innate immunity [6]
		Ick	Natural killer activity [7]
		Gsta4	Susceptibility to skin tumor [8], Susceptibility to bacterial infection [9]
	Un.Bacteroidetes_OTU23	Eef1a1	T cell activity [10]
		Gsta1	Arsenic related skin cancers in mouse [11], skin fibroblast cells activity in human [12]
DNA		Cd1093	Wound healing [13], Susceptibility to psoriasis [14], susceptibility to scleroderma skin fibroblasts [15]
		Ddx43	Skin melanoma in human [16]
		Col12a1	Skin structure [17]
	Bradyrhizobium _OTU8, Clostridium_XI_OTU29	Trim38	Regulation of inflammatory response [18]
		Hfe	Antigen processing and presentation of peptide antigen via MHC class I [19]
		Btn1a1	Negative regulation of activated T cell proliferation [20]
		Btn2a2	Negative regulation of activated T cell proliferation [20]
	Clostridium_XI_OTU29	Cmah	Wound healing [21], inner ear morphology [22]
	Prevotellaceae	Clk1	Interaction with Legionella [23]
	Streptococcus	Scyl2	Response to infection by retroviruses [24]
	Prevotellaceae	Apob	Cholesterol regulation in melanogenesis of human epidermal melanocytes and melanoma cells [25] , susceptibility to psoriasis in human [26]
	Halomonas	Sox4	Early B-cell differentiation [27], development of the inner ear [28], skin cells apoptosis and proliferation (29, 30)
		E2f3	Induction of apoptosis and tumor suppression in mouse keratinocytes [31]
		Prl	Susceptibility to Psoriasis [32]
		Cdkal1	Susceptibility to Psoriasis [33]
		Mmp14	Dendritic cell activity [34], skin revascularization processes [wound healing] [35], susceptibility to Squamous Cell Carcinoma (SCC) and Actinic Keratosis [36]
		Psmb11 (beta5t)	Regulation of CD8+ T cell development [37, 38]
		Cebpe	Clearance of Staphylococcus aureus in mouse skin [39]
		Il25	Regulation of Th17 function in autoimmune inflammation [40]
		Psme1 (PA28a)	Presentation of exogenous antigen [41] and presentation of T Lymphocyte Epitope on Melanoma Cells [42]
		Psme2 (PA28b)	Presentation of exogenous antigen [41] and presentation of T Lymphocyte Epitope on Melanoma Cells [42]
		Irf9	Regulator of type-I interferon-dependent immune responses [43]
		Rnf31	B-cell development and function [44]
		Mdp1	Immune response to Mycobacterium tuberculosis infection in mice [systemic in spleen cells] [45]
		Tinf2	Skin hyperpigmentation and epithelial dysplasia and [46], susceptibility to skin melanoma [47]
		Rabggta	Regulation of secretion in cytotoxic T lymphocytes [48]
		Ltb4r2 (BLT2)	Susceptibility to inflammatory Arthritis in mouse [49, 50]
		Ltb4r1 (BTL1)	Susceptibility to inflammatory Arthritis in mouse [49, 50]
		Ripk3	T-cell homeostasis and antiviral immunity [51]
		Cma1 (Mcpt5)	Mast cell physiology [52]
	Streptophyta	Mcpt1 (Mcp-1)	Mast cell morphology [53], susceptibility to acute allergic skin reaction in mouse [54]
		Mcpt4 (Mcp-4)	Regulation of angiogenesis during squamous epithelial carcinogenesis [55], Mast cell physiology [56]
		Mcpt8 (MMCP-8)	Acquired immunity against ticks in mouse skin [57]
		Ctsg	Immunity and resistance to endotoxins [58], susceptibility to Dermatitis Herpetiformis (CD) in human [59]
RNA		Gzme	Susceptibility to skin tumor in mouse [60]
		Gzmd	Mast cell [61]
		Gzmn	Mast cell [61]
		Gzmf	Mast cell [61]
		Gzmc	Mast cell [61]
		Gmzb	Mast cell [61] wound healing in human skin [62]
		Prmt5	Susceptibility to peritumoral skin in human [63] and to malignant metastatic melanoma in human [64]
		Slc7a8 (LAT2)	Skin wound healing in rat [65], Susceptibility to deafness and inner hair cell dysfunction [66]
		Homez	Susceptibility to B-cell lymphoma [67]
		Cmtm5	Susceptibility to squamous cell carcinoma (SCC) [68]
		Pck2	Tumor cell growth [in vitro assay] [69]
		Rec8 (Rec8L1)	cutaneous T-cell lymphoma in human [70]
		Nedd8 (Rub1)	Susceptibility to psoriasis in human [keratinocytes] [71]
		Tgm1	Susceptibility to ichthyosis in mouse [skin keratinization disorders] [72]
		Dhrs1	Susceptibility to melanoma in human [skin tumor] [73]
		Atp12a (Atp1al1)	Epidermis development in rat skin [74]
	Flavobacteriales	Pou4f1 (Brn3)	Protection from ultraviolet-B-induced apoptosis in human keratinocytes [75]
	Un.Betaproteobacteria	Nell2 (mel91)	Susceptibility to atopic dermatitis in human skin [76]
	Staphylococcus_ OTU15	Ppp3ca (Caln)	Susceptibility to tail epidermal whole mount in mouse [77]
	Un.Lachnospiraceae _OTU82	Dock8	T cell activity [78], susceptibility to atopic dermatitis [79]
	Serratia_OTU117	Ppargc1b	susceptibility to skin melanoma in human and mouse [80]
		Csnk1a1 (CK1a)	Susceptibility to melanoma in mouse [81]
	Epsilonproteobacteria, Campylobacteraceae	Pkdcc (Adtk1, ESTM17)	Chondrocytes differentiation in mouse [82]
	Acinetobacter_OTU51	Cops5 (Jab1)	T cell development [83], cell proliferation, apoptosis [84]
		Arfgef1 ( BIG1)	Regulation of autophagy in human epithelia (in vitro assays) [85]
	* Supplementary references are listed in additional file 16
