# Supplementary material for: Improved detection of gene-microbe interactions in the mouse skin microbiota using high-resolution QTL mapping of 16S rRNA transcripts
Source: Microbiome. 2017 Jun 6;5:59. doi: 10.1186/s40168-017-0275-5 (PMC5461731; doi:10.1186/s40168-017-0275-5)
Supplement: Supplementary file 14 — Full details of pathway and biological process enrichment analyses for candidate regions. (XLSX 71 kb) [file 40168_2017_275_MOESM14_ESM.xlsx]

## Sheet: Table S11
Term_BioCarta_2016	Overlap	P-value	Adjusted P-value	Z-score	Combined Score	Genes
Apoptotic DNA fragmentation and tissue homeostasis_Homo sapiens_h_DNAfragmentPathway	2017-01-11	0.0314492	0.098467	-1.36632	3.16717	GZMB
Signaling Pathway from G-Protein Families_Homo sapiens_h_gpcrPathway	2017-01-26	0.072773	0.098467	-1.29391	2.99933	PPP3CA
Granzyme A mediated Apoptosis Pathway_Homo sapiens_h_setPathway	2017-01-12	0.0342595	0.098467	-1.28954	2.98919	GZMB
BCR Signaling Pathway_Homo sapiens_h_bcrPathway	2017-01-31	0.0861586	0.098467	-1.16504	2.70061	PPP3CA
fMLP induced chemokine gene expression in HMC-1 cells_Homo sapiens_h_fMLPpathway	2017-01-30	0.0834968	0.098467	-1.15924	2.68716	PPP3CA
Nitric Oxide Signaling Pathway_Homo sapiens_h_nos1Pathway	2017-01-19	0.0537088	0.098467	-1.14927	2.66405	PPP3CA
Regulation of ck1/cdk5 by type 1 glutamate receptors_Homo sapiens_h_ck1Pathway	2017-01-24	0.0673649	0.098467	-1.10523	2.56197	PPP3CA
Effects of calcineurin in Keratinocyte Differentiation_Homo sapiens_h_calcineurinPathway	2017-01-13	0.0370619	0.098467	-1.09388	2.53565	PPP3CA
Thrombin signaling and protease-activated receptors_Homo sapiens_h_Par1Pathway	2017-01-27	0.0754654	0.098467	-1.0027	2.32429	ARFGEF1
Regulation of PGC-1a_Homo sapiens_h_pgc1aPathway	2017-01-20	0.0564557	0.098467	-0.996536	2.31	PPP3CA
Caspase Cascade in Apoptosis_Homo sapiens_h_caspasePathway	2017-01-23	0.0646493	0.098467	-0.983342	2.27942	GZMB
Endocytotic role of NDK, Phosphins and Dynamin_Homo sapiens_h_ndkDynaminPathway	2017-01-16	0.045421	0.098467	-0.919461	2.13134	PPP3CA
Role of MEF2D in T-cell Apoptosis_Homo sapiens_h_mef2dPathway	2017-01-30	0.0834968	0.098467	-0.889158	2.0611	PPP3CA
T Cell Receptor Signaling Pathway_Homo sapiens_h_tcrPathway	1955-01-01	0.147812	0.147812	-0.965738	1.84631	PPP3CA
ADP-Ribosylation Factor_Homo sapiens_h_arapPathway	2017-01-29	0.0808273	0.098467	-0.755984	1.7524	ARFGEF1
NFAT and Hypertrophy of the heart_Homo sapiens_h_nfatPathway	1944-01-01	0.120079	0.128084	-0.792903	1.62947	PPP3CA
Term_GO_Biological_Process_2015	Overlap	P-value	Adjusted P-value	Z-score	Combined Score	Genes
phosphate ion transport (GO:0006817)	2017-03-14	8.23583e-06	0.00279195	-2.72658	16.0351	SLC17A1;SLC17A2;SLC17A3
phosphate ion transmembrane transport (GO:0035435)	2017-03-12	4.99828e-06	0.00279195	-2.67076	15.7068	SLC17A1;SLC17A2;SLC17A3
monovalent inorganic cation transport (GO:0015672)	7/384	0.000117888	0.0266427	-2.37342	8.60421	KCNG3;COX7A2L;SLC17A8;SLC17A1;ATP12A;SLC17A2;SLC17A3
urate metabolic process (GO:0046415)	2017-02-13	0.000631599	0.0957183	-2.72045	6.38312	SLC17A1;SLC17A3
L-glutamate transport (GO:0015813)	2017-02-19	0.00136926	0.105834	-2.75184	6.1803	SLC7A11;SLC17A8
acidic amino acid transport (GO:0015800)	2017-02-20	0.00151857	0.105834	-2.73862	6.15062	SLC7A11;SLC17A8
regulation of establishment or maintenance of cell polarity (GO:0032878)	2017-02-18	0.00122741	0.105834	-2.7268	6.12407	ARFGEF1;KANK1
regulation of establishment of cell polarity (GO:2000114)	2017-02-15	0.000847065	0.0957183	-2.59242	6.08271	ARFGEF1;KANK1
sodium ion transport (GO:0006814)	4/141	0.000747586	0.0957183	-2.23041	5.23331	SLC17A8;SLC17A1;SLC17A2;SLC17A3
anion transmembrane transport (GO:0098656)	4/172	0.00156098	0.105834	-2.16061	4.85248	SLC7A11;SLC17A1;SLC17A2;SLC17A3
negative regulation of cytoskeleton organization (GO:0051494)	3/101	0.00315366	0.19438	-2.30612	3.77729	ARFGEF1;EML4;KANK1
inorganic anion transmembrane transport (GO:0098661)	3/108	0.00380855	0.215183	-2.11166	3.24407	SLC17A1;SLC17A2;SLC17A3
negative regulation of actin filament polymerization (GO:0030837)	1940-02-01	0.00600668	0.284896	-2.32858	2.92384	ARFGEF1;KANK1
positive regulation of wound healing (GO:0090303)	1941-02-01	0.00630301	0.284896	-2.29281	2.87893	ARFGEF1;KANK1
inorganic anion transport (GO:0015698)	3/127	0.00598262	0.284896	-2.12368	2.66655	SLC17A1;SLC17A2;SLC17A3
L-amino acid transport (GO:0015807)	1947-02-01	0.00821734	0.33045	-2.3201	2.56904	SLC7A11;SLC17A8
negative regulation of organelle organization (GO:0010639)	3/237	0.0314598	0.333244	-2.31429	2.54312	ARFGEF1;EML4;KANK1
inorganic cation transmembrane transport (GO:0098662)	5/440	0.00887407	0.33045	-2.29037	2.53612	KCNG3;COX7A2L;ATP12A;SLC17A2;SLC17A3
negative regulation of cellular component organization (GO:0051129)	4/474	0.0485081	0.333244	-2.30161	2.52919	ARFGEF1;EML4;KANK1;PKDCC
anion transport (GO:0006820)	5/443	0.00912224	0.33045	-2.27917	2.52373	SLC7A11;SLC17A8;SLC17A1;SLC17A2;SLC17A3
organic acid transport (GO:0015849)	3/226	0.0278733	0.333244	-2.24105	2.46265	SLC7A11;SLC17A8;SLC17A3
negative regulation of protein polymerization (GO:0032272)	1950-02-01	0.00926039	0.33045	-2.21917	2.45729	ARFGEF1;KANK1
negative regulation of protein complex assembly (GO:0031333)	1991-02-01	0.0287031	0.333244	-2.21884	2.43824	ARFGEF1;KANK1
protein catabolic process (GO:0030163)	3/269	0.0432026	0.333244	-2.19917	2.41662	TRIM38;APOB;FBXO9
regulation of actin filament polymerization (GO:0030833)	2/104	0.036658	0.333244	-2.19272	2.40954	ARFGEF1;KANK1
leukocyte migration (GO:0050900)	3/226	0.0278733	0.333244	-2.19264	2.40944	DOCK8;SLC7A11;APOB
sodium ion transmembrane transport (GO:0035725)	1982-02-01	0.023666	0.333244	-2.17935	2.39484	SLC17A2;SLC17A3
positive regulation of bone remodeling (GO:0046852)	2017-01-14	0.0398562	0.333244	-2.15496	2.36805	PPARGC1B
regulation of vesicle-mediated transport (GO:0060627)	3/306	0.0591382	0.333244	-2.14399	2.35598	PKDCC;CDH13;SCYL2
regulation of protein glycosylation (GO:0060049)	2017-01-11	0.0314492	0.333244	-2.142	2.3538	ARFGEF1
positive regulation of viral genome replication (GO:0045070)	2017-01-18	0.0509541	0.333244	-2.13949	2.35105	TRIM38
regulation of syncytium formation by plasma membrane fusion (GO:0060142)	2017-01-13	0.0370619	0.333244	-2.12204	2.33187	GCM1
dicarboxylic acid transport (GO:0006835)	1957-02-01	0.0119098	0.333244	-2.11952	2.3291	SLC7A11;SLC17A8
triglyceride metabolic process (GO:0006641)	1987-02-01	0.0264151	0.333244	-2.11362	2.32261	ELOVL5;APOB
regulation of protein polymerization (GO:0032271)	2/127	0.0525094	0.333244	-2.09873	2.30625	ARFGEF1;KANK1
positive regulation of bone resorption (GO:0045780)	2017-01-14	0.0398562	0.333244	-2.09416	2.30123	PPARGC1B
neutral lipid metabolic process (GO:0006638)	1994-02-01	0.0304695	0.333244	-2.09399	2.30104	ELOVL5;APOB
acylglycerol metabolic process (GO:0006639)	1993-02-01	0.029876	0.333244	-2.08623	2.29251	ELOVL5;APOB
regulation of actin polymerization or depolymerization (GO:0008064)	2/122	0.0488837	0.333244	-2.08608	2.29235	ARFGEF1;KANK1
regulation of actin filament length (GO:0030832)	2/123	0.0496012	0.333244	-2.08373	2.28977	ARFGEF1;KANK1
negative regulation of cell adhesion (GO:0007162)	2/115	0.0439712	0.333244	-2.08264	2.28857	KANK1;CDH13
regulation of wound healing (GO:0061041)	2/107	0.0386015	0.333244	-2.08072	2.28646	ARFGEF1;KANK1
inositol phosphate-mediated signaling (GO:0048016)	2017-01-14	0.0398562	0.333244	-2.0805	2.28622	PPP3CA
embryonic digestive tract development (GO:0048566)	2017-01-18	0.0509541	0.333244	-2.0784	2.28391	PKDCC
long-chain fatty-acyl-CoA biosynthetic process (GO:0035338)	2017-01-17	0.0481915	0.333244	-2.06247	2.26641	ELOVL5
negative regulation of Ras GTPase activity (GO:0034261)	2017-01-11	0.0314492	0.333244	-2.06183	2.2657	ARFGEF1
regulation of cytoskeleton organization (GO:0051493)	3/350	0.081176	0.336969	-2.08247	2.26524	ARFGEF1;EML4;KANK1
positive regulation of glycoprotein biosynthetic process (GO:0010560)	2017-01-12	0.0342595	0.333244	-2.0595	2.26315	ARFGEF1
positive regulation of chondrocyte differentiation (GO:0032332)	2017-01-18	0.0509541	0.333244	-2.05604	2.25934	PKDCC
positive regulation of catenin import into nucleus (GO:0035413)	2017-01-11	0.0314492	0.333244	-2.04967	2.25234	KANK1
response to carbohydrate (GO:0009743)	2/139	0.0615855	0.333244	-2.04825	2.25077	PPP3CA;APOB
peripheral nervous system neuron development (GO:0048935)	2017-01-10	0.0286308	0.333244	-2.04818	2.2507	POU4F1
innervation (GO:0060384)	2017-01-16	0.045421	0.333244	-2.04494	2.24714	POU4F1
intracellular estrogen receptor signaling pathway (GO:0030520)	2017-01-18	0.0509541	0.333244	-2.03662	2.23801	PPARGC1B
transcription from mitochondrial promoter (GO:0006390)	2017-01-09	0.0258044	0.333244	-2.03571	2.237	PPARGC1B
regulation of cholesterol biosynthetic process (GO:0045540)	2017-01-12	0.0342595	0.333244	-2.03494	2.23615	APOB
hydrogen ion transmembrane transport (GO:1902600)	2/108	0.039258	0.333244	-2.03295	2.23396	COX7A2L;ATP12A
regulation of alkaline phosphatase activity (GO:0010692)	2017-01-11	0.0314492	0.333244	-2.03109	2.23193	PPARGC1B
positive regulation of response to wounding (GO:1903036)	2/130	0.0547298	0.333244	-2.02733	2.22779	ARFGEF1;KANK1
positive regulation of receptor internalization (GO:0002092)	2017-01-20	0.0564557	0.333244	-2.02597	2.22629	SCYL2
regulation of Ras protein signal transduction (GO:0046578)	2/109	0.0399187	0.333244	-2.02309	2.22313	ARFGEF1;KANK1
lipoprotein transport (GO:0042953)	2017-01-13	0.0370619	0.333244	-2.01728	2.21674	APOB
Rac protein signal transduction (GO:0016601)	2017-01-17	0.0481915	0.333244	-2.01449	2.21368	CDH13
regulation of cell-substrate adhesion (GO:0010810)	2/149	0.0695269	0.333244	-2.01065	2.20946	KANK1;CDH13
cellular response to prostaglandin stimulus (GO:0071379)	2017-01-11	0.0314492	0.333244	-2.00585	2.20418	APOB
organic anion transport (GO:0015711)	3/328	0.069755	0.333244	-2.00312	2.20119	SLC7A11;SLC17A8;SLC17A3
keratinocyte proliferation (GO:0043616)	2017-01-13	0.0370619	0.333244	-1.99796	2.19551	CDH13
proton transport (GO:0015992)	2/131	0.0554773	0.333244	-1.98921	2.1859	COX7A2L;ATP12A
suckling behavior (GO:0001967)	2017-01-16	0.045421	0.333244	-1.9864	2.18282	POU4F1
regulation of ruffle assembly (GO:1900027)	2017-01-15	0.0426426	0.333244	-1.98615	2.18254	KANK1
positive regulation of macrophage derived foam cell differentiation (GO:0010744)	2017-01-15	0.0426426	0.333244	-1.98263	2.17867	APOB
regulation of intracellular transport (GO:0032386)	3/394	0.106252	0.342298	-2.03116	2.17755	KANK1;PKDCC;GZMB
positive regulation of glycoprotein metabolic process (GO:1903020)	2017-01-14	0.0398562	0.333244	-1.98114	2.17703	ARFGEF1
branching involved in labyrinthine layer morphogenesis (GO:0060670)	2017-01-09	0.0258044	0.333244	-1.98051	2.17634	GCM1
localization within membrane (GO:0051668)	2017-01-15	0.0426426	0.333244	-1.97933	2.17504	CDH13
hydrogen transport (GO:0006818)	2/133	0.0569831	0.333244	-1.97859	2.17423	COX7A2L;ATP12A
fatty-acyl-CoA biosynthetic process (GO:0046949)	2017-01-19	0.0537088	0.333244	-1.97849	2.17413	ELOVL5
negative regulation of defense response to virus (GO:0050687)	2017-01-16	0.045421	0.333244	-1.97461	2.16985	TRIM38
regulation of cholesterol metabolic process (GO:0090181)	2017-01-20	0.0564557	0.333244	-1.97109	2.16599	APOB
potassium ion homeostasis (GO:0055075)	2017-01-15	0.0426426	0.333244	-1.97099	2.16588	ATP12A
amino acid transport (GO:0006865)	2/128	0.0532458	0.333244	-1.9708	2.16567	SLC7A11;SLC17A8
linoleic acid metabolic process (GO:0043651)	2017-01-12	0.0342595	0.333244	-1.95756	2.15112	ELOVL5
lens fiber cell differentiation (GO:0070306)	2017-01-12	0.0342595	0.333244	-1.94542	2.13778	SLC7A11
regulation of cellular component size (GO:0032535)	2/165	0.0828822	0.336969	-1.96125	2.13338	ARFGEF1;KANK1
cranial nerve development (GO:0021545)	2017-01-22	0.0619259	0.333244	-1.94043	2.1323	POU4F1
negative regulation of establishment of protein localization to plasma membrane (GO:0090005)	2017-01-14	0.0398562	0.333244	-1.93799	2.12962	PKDCC
positive regulation of syncytium formation by plasma membrane fusion (GO:0060143)	2017-01-09	0.0258044	0.333244	-1.93463	2.12593	GCM1
low-density lipoprotein particle remodeling (GO:0034374)	2017-01-11	0.0314492	0.333244	-1.93442	2.12569	APOB
alpha-linolenic acid metabolic process (GO:0036109)	2017-01-11	0.0314492	0.333244	-1.92937	2.12015	ELOVL5
receptor-mediated endocytosis (GO:0006898)	2/152	0.0719722	0.333244	-1.92008	2.10993	APOB;SCYL2
triglyceride catabolic process (GO:0019433)	2017-01-19	0.0537088	0.333244	-1.91676	2.10629	APOB
positive regulation of cartilage development (GO:0061036)	2017-01-25	0.0700728	0.333244	-1.91171	2.10074	PKDCC
homophilic cell adhesion via plasma membrane adhesion molecules (GO:0007156)	2/142	0.0639331	0.333244	-1.9087	2.09743	CDH13;PCDH18
plasma lipoprotein particle assembly (GO:0034377)	2017-01-16	0.045421	0.333244	-1.90752	2.09613	APOB
positive regulation of lipid storage (GO:0010884)	2017-01-18	0.0509541	0.333244	-1.90732	2.09591	APOB
skeletal muscle fiber development (GO:0048741)	2017-01-18	0.0509541	0.333244	-1.90104	2.08901	PPP3CA
chromatin assembly (GO:0031497)	2017-01-21	0.0591947	0.333244	-1.89312	2.08031	HIST1H1E
plasma lipoprotein particle clearance (GO:0034381)	2017-01-20	0.0564557	0.333244	-1.8903	2.07721	APOB
regulation of cholesterol storage (GO:0010885)	2017-01-13	0.0370619	0.333244	-1.88622	2.07273	APOB
response to prostaglandin (GO:0034694)	2017-01-20	0.0564557	0.333244	-1.88558	2.07202	APOB
negative regulation of Rho protein signal transduction (GO:0035024)	2017-01-11	0.0314492	0.333244	-1.88044	2.06638	KANK1
regulation of endocytosis (GO:0030100)	2/165	0.0828822	0.336969	-1.89959	2.0663	CDH13;SCYL2
peptidyl-tyrosine phosphorylation (GO:0018108)	2/152	0.0719722	0.333244	-1.8793	2.06513	CLK1;PKDCC
cell migration in hindbrain (GO:0021535)	2017-01-10	0.0286308	0.333244	-1.87398	2.05928	POU4F1
sprouting angiogenesis (GO:0002040)	2017-01-24	0.0673649	0.333244	-1.87365	2.05891	CDH13
negative regulation of microtubule depolymerization (GO:0007026)	2017-01-23	0.0646493	0.333244	-1.87221	2.05734	EML4
peptidyl-tyrosine modification (GO:0018212)	2/154	0.0736179	0.333244	-1.86984	2.05472	CLK1;PKDCC
negative regulation of T cell apoptotic process (GO:0070233)	2017-01-18	0.0509541	0.333244	-1.86738	2.05202	DOCK8
SCF-dependent proteasomal ubiquitin-dependent protein catabolic process (GO:0031146)	2017-01-18	0.0509541	0.333244	-1.86407	2.04838	FBXO9
regulation of clathrin-mediated endocytosis (GO:2000369)	2017-01-10	0.0286308	0.333244	-1.86207	2.04619	SCYL2
protein-lipid complex assembly (GO:0065005)	2017-01-18	0.0509541	0.333244	-1.85194	2.03506	APOB
acylglycerol catabolic process (GO:0046464)	2017-01-21	0.0591947	0.333244	-1.85173	2.03483	APOB
positive regulation of phosphatase activity (GO:0010922)	2017-01-22	0.0619259	0.333244	-1.84646	2.02904	PPARGC1B
regulation of ARF protein signal transduction (GO:0032012)	2017-01-17	0.0481915	0.333244	-1.84011	2.02206	ARFGEF1
potassium ion transport (GO:0006813)	2/151	0.071154	0.333244	-1.84009	2.02203	KCNG3;ATP12A
negative regulation of protein localization to plasma membrane (GO:1903077)	2017-01-18	0.0509541	0.333244	-1.83751	2.01921	PKDCC
myotube cell development (GO:0014904)	2017-01-21	0.0591947	0.333244	-1.8331	2.01435	PPP3CA
neutral lipid catabolic process (GO:0046461)	2017-01-21	0.0591947	0.333244	-1.82599	2.00654	APOB
mitochondrial RNA metabolic process (GO:0000959)	2017-01-20	0.0564557	0.333244	-1.8206	2.00062	PPARGC1B
thioester biosynthetic process (GO:0035384)	2017-01-24	0.0673649	0.333244	-1.81486	1.99432	ELOVL5
bone trabecula formation (GO:0060346)	2017-01-08	0.0229699	0.333244	-1.80671	1.98536	PPARGC1B
acyl-CoA biosynthetic process (GO:0071616)	2017-01-24	0.0673649	0.333244	-1.80133	1.97944	ELOVL5
cytolysis (GO:0019835)	2017-01-22	0.0619259	0.333244	-1.79906	1.97695	GZMB
long-chain fatty-acyl-CoA metabolic process (GO:0035336)	2017-01-23	0.0646493	0.333244	-1.79867	1.97653	ELOVL5
positive regulation of tissue remodeling (GO:0034105)	2017-01-26	0.072773	0.333244	-1.79849	1.97632	PPARGC1B
fatty acid elongation (GO:0030497)	2017-01-08	0.0229699	0.333244	-1.79793	1.9757	ELOVL5
regulation of viral entry into host cell (GO:0046596)	2017-01-22	0.0619259	0.333244	-1.79569	1.97325	TRIM38
dendritic cell migration (GO:0036336)	2017-01-21	0.0591947	0.333244	-1.79508	1.97257	DOCK8
drug transmembrane transport (GO:0006855)	2017-01-16	0.045421	0.333244	-1.78755	1.9643	SLC17A3
toxin transport (GO:1901998)	2017-01-09	0.0258044	0.333244	-1.78658	1.96323	SLC17A3
phosphatidylinositol 3-kinase signaling (GO:0014065)	2017-01-23	0.0646493	0.333244	-1.78615	1.96276	NYAP2
neuron projection morphogenesis (GO:0048812)	2/175	0.0915982	0.341228	-1.81867	1.95544	NYAP2;POU4F1
low-density lipoprotein particle clearance (GO:0034383)	2017-01-08	0.0229699	0.333244	-1.77796	1.95376	APOB
regulation of establishment of protein localization (GO:0070201)	3/442	0.136619	0.353706	-1.87929	1.95312	KANK1;PKDCC;GZMB
trabecula formation (GO:0060343)	2017-01-24	0.0673649	0.333244	-1.7763	1.95194	PPARGC1B
brain development (GO:0007420)	2/187	0.102395	0.342298	-1.81572	1.94658	SLC7A11;PCDH18
protein-lipid complex remodeling (GO:0034368)	2017-01-23	0.0646493	0.333244	-1.76123	1.93538	APOB
regulation of microtubule depolymerization (GO:0031114)	2017-01-25	0.0700728	0.333244	-1.75958	1.93357	EML4
positive regulation of cytokinesis (GO:0032467)	2017-01-30	0.0834968	0.336969	-1.77737	1.93336	CSPP1
regulation of Rho GTPase activity (GO:0032319)	2/174	0.0907147	0.341228	-1.7948	1.92978	ARFGEF1;ARHGEF37
nerve development (GO:0021675)	1935-01-01	0.0967303	0.342298	-1.7958	1.92523	POU4F1
negative regulation of response to biotic stimulus (GO:0002832)	2017-01-26	0.072773	0.333244	-1.74712	1.91987	TRIM38
regulation of catenin import into nucleus (GO:0035412)	2017-01-23	0.0646493	0.333244	-1.7466	1.91931	KANK1
regulation of intracellular protein transport (GO:0033157)	2/219	0.132722	0.352858	-1.83683	1.91341	KANK1;PKDCC
cell differentiation involved in embryonic placenta development (GO:0060706)	2017-01-23	0.0646493	0.333244	-1.73651	1.90822	GCM1
regulation of receptor internalization (GO:0002090)	2017-01-29	0.0808273	0.336969	-1.75053	1.90416	SCYL2
plasma lipoprotein particle remodeling (GO:0034369)	2017-01-23	0.0646493	0.333244	-1.72812	1.899	APOB
cholesterol efflux (GO:0033344)	2017-01-23	0.0646493	0.333244	-1.72448	1.895	APOB
macromolecular complex remodeling (GO:0034367)	2017-01-23	0.0646493	0.333244	-1.72256	1.89288	APOB
positive regulation of intracellular transport (GO:0032388)	2/217	0.130769	0.352858	-1.81463	1.89028	KANK1;GZMB
positive regulation of osteoclast differentiation (GO:0045672)	2017-01-22	0.0619259	0.333244	-1.71578	1.88544	PPARGC1B
very long-chain fatty acid metabolic process (GO:0000038)	2017-01-25	0.0700728	0.333244	-1.71496	1.88454	ELOVL5
negative regulation of insulin receptor signaling pathway (GO:0046627)	2017-01-26	0.072773	0.333244	-1.71207	1.88136	KANK1
regulation of protein insertion into mitochondrial membrane involved in apoptotic signaling pathway (GO:1900739)	2017-01-27	0.0754654	0.333244	-1.70985	1.87892	GZMB
negative regulation of lymphocyte apoptotic process (GO:0070229)	2017-01-27	0.0754654	0.333244	-1.70348	1.87192	DOCK8
positive regulation of protein insertion into mitochondrial membrane involved in apoptotic signaling pathway (GO:1900740)	2017-01-27	0.0754654	0.333244	-1.70068	1.86885	GZMB
negative regulation of cellular response to insulin stimulus (GO:1900077)	2017-01-28	0.0781502	0.333244	-1.69998	1.86808	KANK1
positive regulation of positive chemotaxis (GO:0050927)	2017-01-26	0.072773	0.333244	-1.69418	1.8617	CDH13
drug transport (GO:0015893)	2017-01-23	0.0646493	0.333244	-1.6941	1.86161	SLC17A3
cellular response to fatty acid (GO:0071398)	2017-01-27	0.0754654	0.333244	-1.69302	1.86042	APOB
regulation of macrophage derived foam cell differentiation (GO:0010743)	2017-01-28	0.0781502	0.333244	-1.69109	1.8583	APOB
regulation of positive chemotaxis (GO:0050926)	2017-01-27	0.0754654	0.333244	-1.68574	1.85243	CDH13
T cell activation (GO:0042110)	2/198	0.112585	0.342298	-1.72487	1.84919	PPP3CA;DOCK8
regulation of substrate adhesion-dependent cell spreading (GO:1900024)	2017-01-30	0.0834968	0.336969	-1.69271	1.84127	KANK1
regulation of glycoprotein biosynthetic process (GO:0010559)	2017-01-28	0.0781502	0.333244	-1.67217	1.83751	ARFGEF1
very-low-density lipoprotein particle assembly (GO:0034379)	2017-01-08	0.0229699	0.333244	-1.6698	1.83491	APOB
cell-cell adhesion (GO:0098609)	2/191	0.106069	0.342298	-1.71154	1.8349	CDH13;PCDH18
cell-cell adhesion via plasma-membrane adhesion molecules (GO:0098742)	2/190	0.105147	0.342298	-1.71012	1.83337	CDH13;PCDH18
regulation of lamellipodium organization (GO:1902743)	2017-01-28	0.0781502	0.333244	-1.66525	1.82991	KANK1
regulation of Golgi to plasma membrane protein transport (GO:0042996)	2017-01-09	0.0258044	0.333244	-1.66046	1.82464	PKDCC
negative regulation of microtubule polymerization or depolymerization (GO:0031111)	1932-01-01	0.0888129	0.341228	-1.69116	1.81834	EML4
proteasome-mediated ubiquitin-dependent protein catabolic process (GO:0043161)	2/205	0.119203	0.344973	-1.70697	1.81671	TRIM38;FBXO9
neuron fate specification (GO:0048665)	2017-01-23	0.0646493	0.333244	-1.6522	1.81557	POU4F1
positive regulation of calcium-mediated signaling (GO:0050850)	2017-01-25	0.0700728	0.333244	-1.64725	1.81013	CDH13
regulation of Wnt signaling pathway (GO:0030111)	2/214	0.127853	0.352858	-1.73686	1.80927	KANK1;SCYL2
negative regulation of GTPase activity (GO:0034260)	2017-01-23	0.0646493	0.333244	-1.64599	1.80875	ARFGEF1
regulation of anatomical structure size (GO:0090066)	2/232	0.145575	0.357607	-1.73597	1.78513	ARFGEF1;KANK1
fatty-acyl-CoA metabolic process (GO:0035337)	2017-01-29	0.0808273	0.336969	-1.63418	1.7776	ELOVL5
glycerolipid catabolic process (GO:0046503)	2017-01-28	0.0781502	0.333244	-1.6159	1.77568	APOB
regulation of muscle adaptation (GO:0043502)	1936-01-01	0.0993544	0.342298	-1.6549	1.77417	PPP3CA
negative regulation of GTP catabolic process (GO:0033125)	2017-01-23	0.0646493	0.333244	-1.60132	1.75966	ARFGEF1
regulation of bone resorption (GO:0045124)	1933-01-01	0.0914596	0.341228	-1.63473	1.75766	PPARGC1B
regulation of T cell apoptotic process (GO:0070232)	1932-01-01	0.0888129	0.341228	-1.62996	1.75254	DOCK8
proteasomal protein catabolic process (GO:0010498)	2/212	0.125918	0.352777	-1.681	1.75147	TRIM38;FBXO9
cell projection morphogenesis (GO:0048858)	2/228	0.141591	0.355552	-1.69269	1.75038	NYAP2;POU4F1
positive regulation of receptor activity (GO:2000273)	2017-01-30	0.0834968	0.336969	-1.60834	1.7495	PPARGC1B
endosome to lysosome transport (GO:0008333)	2017-01-31	0.0861586	0.339625	-1.6197	1.74913	SCYL2
response to amphetamine (GO:0001975)	2017-01-29	0.0808273	0.336969	-1.60489	1.74575	PPP3CA
positive regulation of mitochondrial outer membrane permeabilization involved in apoptotic signaling pathway (GO:1901030)	1934-01-01	0.0940987	0.342298	-1.62354	1.74055	GZMB
regulation of protein complex assembly (GO:0043254)	2/244	0.157662	0.364829	-1.72104	1.73537	ARFGEF1;KANK1
carboxylic acid transport (GO:0046942)	2/224	0.137633	0.353706	-1.65526	1.7203	SLC7A11;SLC17A8
negative regulation of insulin secretion (GO:0046676)	2017-01-31	0.0861586	0.339625	-1.58472	1.71136	PPP3CA
nitrogen compound transport (GO:0071705)	3/464	0.151446	0.362906	-1.68649	1.70944	SLC7A11;SLC17A8;SLC17A3
regulation of chondrocyte differentiation (GO:0032330)	1941-01-01	0.112363	0.342298	-1.58748	1.70189	PKDCC
positive regulation of dephosphorylation (GO:0035306)	1937-01-01	0.101971	0.342298	-1.58699	1.70137	PPARGC1B
regulation of actin cytoskeleton organization (GO:0032956)	2/240	0.153611	0.362906	-1.67665	1.69947	ARFGEF1;KANK1
positive regulation of receptor-mediated endocytosis (GO:0048260)	1939-01-01	0.107182	0.342298	-1.58253	1.69658	SCYL2
regulation of insulin receptor signaling pathway (GO:0046626)	1936-01-01	0.0993544	0.342298	-1.57401	1.68745	KANK1
regulation of glycoprotein metabolic process (GO:1903018)	1933-01-01	0.0914596	0.341228	-1.56686	1.68469	ARFGEF1
lamellipodium assembly (GO:0030032)	1933-01-01	0.0914596	0.341228	-1.56402	1.68164	CDH13
plasma lipoprotein particle organization (GO:0071827)	2017-01-31	0.0861586	0.339625	-1.55537	1.67967	APOB
coagulation (GO:0050817)	3/472	0.156964	0.364457	-1.65226	1.6677	DOCK8;SLC7A11;APOB
blood coagulation (GO:0007596)	3/472	0.156964	0.364457	-1.64982	1.66524	DOCK8;SLC7A11;APOB
regulation of Rho protein signal transduction (GO:0035023)	2017-01-31	0.0861586	0.339625	-1.54126	1.66443	KANK1
protein-lipid complex subunit organization (GO:0071825)	1933-01-01	0.0914596	0.341228	-1.54793	1.66434	APOB
positive regulation of GTPase activity (GO:0043547)	3/482	0.16395	0.370455	-1.6663	1.65467	ARFGEF1;ARHGEF37;DOCK8
positive regulation of GTP catabolic process (GO:0033126)	3/483	0.164654	0.370455	-1.66547	1.65385	ARFGEF1;ARHGEF37;DOCK8
regulation of interferon-beta production (GO:0032648)	1935-01-01	0.0967303	0.342298	-1.5425	1.65367	TRIM38
ventricular cardiac muscle tissue morphogenesis (GO:0055010)	1938-01-01	0.10458	0.342298	-1.54171	1.65282	POU4F1
calcium-dependent cell-cell adhesion via plasma membrane cell adhesion molecules (GO:0016339)	2017-01-28	0.0781502	0.333244	-1.50132	1.64977	CDH13
negative regulation of peptide hormone secretion (GO:0090278)	1935-01-01	0.0967303	0.342298	-1.53816	1.64902	PPP3CA
lung alveolus development (GO:0048286)	1938-01-01	0.10458	0.342298	-1.53672	1.64748	PKDCC
negative regulation of Ras protein signal transduction (GO:0046580)	1938-01-01	0.10458	0.342298	-1.53613	1.64684	KANK1
cell part morphogenesis (GO:0032990)	2/248	0.161734	0.368649	-1.64578	1.64235	NYAP2;POU4F1
negative regulation of peptide secretion (GO:0002792)	1936-01-01	0.0993544	0.342298	-1.53005	1.64032	PPP3CA
hemostasis (GO:0007599)	3/478	0.161144	0.368649	-1.64037	1.63694	DOCK8;SLC7A11;APOB
positive regulation of cell-matrix adhesion (GO:0001954)	1939-01-01	0.107182	0.342298	-1.52617	1.63617	CDH13
ATP biosynthetic process (GO:0006754)	1939-01-01	0.107182	0.342298	-1.52484	1.63474	ATP12A
lamellipodium organization (GO:0097581)	1936-01-01	0.0993544	0.342298	-1.52482	1.63472	CDH13
negative regulation of purine nucleotide catabolic process (GO:0033122)	1932-01-01	0.0888129	0.341228	-1.51631	1.63034	ARFGEF1
positive regulation of bone mineralization (GO:0030501)	1934-01-01	0.0940987	0.342298	-1.51818	1.62759	PKDCC
cellular response to glucose stimulus (GO:0071333)	1938-01-01	0.10458	0.342298	-1.51537	1.62459	PPP3CA
positive regulation of biomineral tissue development (GO:0070169)	1936-01-01	0.0993544	0.342298	-1.51507	1.62426	PKDCC
regulation of lipid storage (GO:0010883)	1938-01-01	0.10458	0.342298	-1.51039	1.61925	APOB
response to amine (GO:0014075)	1940-01-01	0.109776	0.342298	-1.50662	1.6152	PPP3CA
regulation of mitochondrial outer membrane permeabilization involved in apoptotic signaling pathway (GO:1901028)	1941-01-01	0.112363	0.342298	-1.50566	1.61418	GZMB
muscle fiber development (GO:0048747)	1940-01-01	0.109776	0.342298	-1.5052	1.61368	PPP3CA
regulation of bone remodeling (GO:0046850)	1940-01-01	0.109776	0.342298	-1.50268	1.61098	PPARGC1B
regulation of actin filament-based process (GO:0032970)	2/257	0.170965	0.373918	-1.63071	1.60416	ARFGEF1;KANK1
negative regulation of nucleotide catabolic process (GO:0030812)	1933-01-01	0.0914596	0.341228	-1.49037	1.60245	ARFGEF1
regulation of calcium-mediated signaling (GO:0050848)	1938-01-01	0.10458	0.342298	-1.49456	1.60228	CDH13
negative regulation of small GTPase mediated signal transduction (GO:0051058)	1939-01-01	0.107182	0.342298	-1.49316	1.60078	KANK1
mitotic nuclear division (GO:0007067)	2/240	0.153611	0.362906	-1.57702	1.59848	EML4;CSNK1A1
bone mineralization (GO:0030282)	1939-01-01	0.107182	0.342298	-1.48975	1.59712	PKDCC
negative regulation of leukocyte apoptotic process (GO:2000107)	1941-01-01	0.112363	0.342298	-1.48646	1.5936	DOCK8
negative regulation of nucleoside metabolic process (GO:0045978)	1935-01-01	0.0967303	0.342298	-1.46399	1.56951	ARFGEF1
cellular response to hexose stimulus (GO:0071331)	1940-01-01	0.109776	0.342298	-1.45768	1.56274	PPP3CA
regulation of small GTPase mediated signal transduction (GO:0051056)	2/256	0.169935	0.372867	-1.56855	1.54743	ARFGEF1;KANK1
artery morphogenesis (GO:0048844)	1946-01-01	0.125186	0.352184	-1.47631	1.54068	APOB
cellular response to monosaccharide stimulus (GO:0071326)	1941-01-01	0.112363	0.342298	-1.43661	1.54015	PPP3CA
protein K48-linked ubiquitination (GO:0070936)	1944-01-01	0.120079	0.344973	-1.43867	1.53116	TRIM38
regulation of alcohol biosynthetic process (GO:1902930)	1941-01-01	0.112363	0.342298	-1.42625	1.52904	APOB
triglyceride biosynthetic process (GO:0019432)	1941-01-01	0.112363	0.342298	-1.42515	1.52787	ELOVL5
sperm motility (GO:0030317)	1943-01-01	0.117514	0.343425	-1.41466	1.51197	APOB
sterol transport (GO:0015918)	1942-01-01	0.114942	0.343425	-1.41445	1.51174	APOB
acylglycerol biosynthetic process (GO:0046463)	1943-01-01	0.117514	0.343425	-1.41185	1.50897	ELOVL5
platelet aggregation (GO:0070527)	1940-01-01	0.109776	0.342298	-1.40745	1.50889	SLC7A11
cholesterol transport (GO:0030301)	1942-01-01	0.114942	0.343425	-1.41027	1.50728	APOB
T cell proliferation (GO:0042098)	1941-01-01	0.112363	0.342298	-1.40579	1.50711	DOCK8
regulation of cellular response to insulin stimulus (GO:1900076)	1945-01-01	0.122636	0.350833	-1.43586	1.50398	KANK1
negative regulation of cell-substrate adhesion (GO:0010812)	1942-01-01	0.114942	0.343425	-1.40417	1.50076	KANK1
neutral lipid biosynthetic process (GO:0046460)	1943-01-01	0.117514	0.343425	-1.40249	1.49896	ELOVL5
peptidyl-threonine phosphorylation (GO:0018107)	1944-01-01	0.120079	0.344973	-1.4035	1.49373	CLK1
carbohydrate derivative transport (GO:1901264)	1943-01-01	0.117514	0.343425	-1.39396	1.48984	SLC17A3
regulation of establishment of protein localization to plasma membrane (GO:0090003)	1943-01-01	0.117514	0.343425	-1.39067	1.48633	PKDCC
regulation of cytokinesis (GO:0032465)	1948-01-01	0.130265	0.352858	-1.40256	1.46104	CSPP1
lipoprotein metabolic process (GO:0042157)	1944-01-01	0.120079	0.344973	-1.37197	1.46018	APOB
lysosomal transport (GO:0007041)	1948-01-01	0.130265	0.352858	-1.4011	1.45951	SCYL2
regulation of TOR signaling (GO:0032006)	1946-01-01	0.125186	0.352184	-1.39179	1.45247	FBXO9
positive regulation of myeloid leukocyte differentiation (GO:0002763)	1947-01-01	0.127729	0.352858	-1.38715	1.44498	PPARGC1B
response to nicotine (GO:0035094)	1938-01-01	0.10458	0.342298	-1.34596	1.44296	SLC7A11
receptor internalization (GO:0031623)	1943-01-01	0.117514	0.343425	-1.34243	1.43477	SCYL2
positive regulation of smooth muscle cell proliferation (GO:0048661)	1946-01-01	0.125186	0.352184	-1.36693	1.42653	CDH13
cellular response to carbohydrate stimulus (GO:0071322)	1950-01-01	0.135314	0.352858	-1.36179	1.41856	PPP3CA
vacuolar transport (GO:0007034)	1950-01-01	0.135314	0.352858	-1.35601	1.41254	SCYL2
regulation of steroid biosynthetic process (GO:0050810)	1953-01-01	0.142834	0.356036	-1.35901	1.40348	APOB
regulation of lymphocyte apoptotic process (GO:0070228)	1949-01-01	0.132793	0.352858	-1.34589	1.402	DOCK8
regulation of cartilage development (GO:0061035)	1954-01-01	0.145327	0.357607	-1.36286	1.40146	PKDCC
negative regulation of protein depolymerization (GO:1901880)	1952-01-01	0.140335	0.353706	-1.34435	1.39717	EML4
peptidyl-threonine modification (GO:0018210)	1948-01-01	0.130265	0.352858	-1.33972	1.39557	CLK1
endothelial cell migration (GO:0043542)	1950-01-01	0.135314	0.352858	-1.33539	1.39106	CDH13
cellular response to drug (GO:0035690)	1949-01-01	0.132793	0.352858	-1.32979	1.38522	PPP3CA
response to oxidative stress (GO:0006979)	2/290	0.205493	0.40267	-1.51635	1.37933	SLC7A11;PPARGC1B
regulation of protein localization to plasma membrane (GO:1903076)	1948-01-01	0.130265	0.352858	-1.31722	1.37214	PKDCC
positive regulation of locomotion (GO:0040017)	2/304	0.22038	0.409909	-1.53678	1.37053	CDH13;TRIM38
digestive tract development (GO:0048565)	1954-01-01	0.145327	0.357607	-1.33007	1.36774	PKDCC
Rho protein signal transduction (GO:0007266)	1948-01-01	0.130265	0.352858	-1.30482	1.35921	CDH13
negative regulation of protein complex disassembly (GO:0043242)	1956-01-01	0.15029	0.362906	-1.33679	1.35498	EML4
amino acid transmembrane transport (GO:0003333)	1946-01-01	0.125186	0.352184	-1.2978	1.35438	SLC7A11
response to fatty acid (GO:0070542)	1950-01-01	0.135314	0.352858	-1.29163	1.34548	APOB
regulation of microtubule polymerization or depolymerization (GO:0031110)	1952-01-01	0.140335	0.353706	-1.29175	1.3425	EML4
purine ribonucleoside triphosphate biosynthetic process (GO:0009206)	1952-01-01	0.140335	0.353706	-1.27406	1.32412	ATP12A
positive regulation of mitochondrion organization (GO:0010822)	1964-01-01	0.169862	0.372867	-1.33669	1.31869	GZMB
cardiac muscle tissue morphogenesis (GO:0055008)	1950-01-01	0.135314	0.352858	-1.26336	1.31603	POU4F1
glycerolipid metabolic process (GO:0046486)	2/296	0.211859	0.406596	-1.45737	1.31154	ELOVL5;APOB
unsaturated fatty acid biosynthetic process (GO:0006636)	1951-01-01	0.137828	0.353706	-1.2578	1.30722	ELOVL5
synapse assembly (GO:0007416)	1949-01-01	0.132793	0.352858	-1.25244	1.30466	POU4F1
cellular glucose homeostasis (GO:0001678)	1949-01-01	0.132793	0.352858	-1.2475	1.29951	PPP3CA
nuclear division (GO:0000280)	2/298	0.213986	0.407535	-1.44764	1.29944	EML4;CSNK1A1
purine nucleoside triphosphate biosynthetic process (GO:0009145)	1953-01-01	0.142834	0.356036	-1.24953	1.29042	ATP12A
regulation of viral genome replication (GO:0045069)	1957-01-01	0.152761	0.362906	-1.27249	1.28981	TRIM38
mesoderm development (GO:0007498)	1952-01-01	0.140335	0.353706	-1.23508	1.2836	POU4F1
regulation of tissue remodeling (GO:0034103)	1958-01-01	0.155225	0.362906	-1.25615	1.27325	PPARGC1B
lymphocyte activation (GO:0046649)	2/304	0.22038	0.409909	-1.41934	1.26579	PPP3CA;DOCK8
regulation of pH (GO:0006885)	1952-01-01	0.140335	0.353706	-1.21791	1.26576	ATP12A
regulation of osteoclast differentiation (GO:0045670)	1954-01-01	0.145327	0.357607	-1.22344	1.25808	PPARGC1B
chromatin assembly or disassembly (GO:0006333)	1958-01-01	0.155225	0.362906	-1.24053	1.25742	HIST1H1E
regulation of excitatory postsynaptic membrane potential (GO:0060079)	1952-01-01	0.140335	0.353706	-1.20528	1.25264	PPP3CA
ribonucleoside triphosphate biosynthetic process (GO:0009201)	1958-01-01	0.155225	0.362906	-1.22407	1.24073	ATP12A
negative regulation of hormone secretion (GO:0046888)	1957-01-01	0.152761	0.362906	-1.22216	1.23879	PPP3CA
positive regulation of endothelial cell proliferation (GO:0001938)	1963-01-01	0.16744	0.372867	-1.24286	1.22613	CDH13
muscle tissue morphogenesis (GO:0060415)	1956-01-01	0.15029	0.362906	-1.20289	1.21927	POU4F1
epithelial cell migration (GO:0010631)	1965-01-01	0.172277	0.374372	-1.2391	1.21742	CDH13
purine nucleoside monophosphate biosynthetic process (GO:0009127)	1964-01-01	0.169862	0.372867	-1.22991	1.21334	ATP12A
purine ribonucleoside monophosphate biosynthetic process (GO:0009168)	1964-01-01	0.169862	0.372867	-1.22669	1.21017	ATP12A
regulation of cell adhesion (GO:0030155)	2/336	0.254712	0.42862	-1.42276	1.20533	KANK1;CDH13
regulation of protein depolymerization (GO:1901879)	1967-01-01	0.177087	0.381158	-1.24831	1.20405	EML4
positive regulation of carbohydrate metabolic process (GO:0045913)	1963-01-01	0.16744	0.372867	-1.21968	1.20326	ARFGEF1
endocytosis (GO:0006897)	2/323	0.240729	0.424374	-1.40116	1.20099	APOB;SCYL2
regulation of receptor-mediated endocytosis (GO:0048259)	1964-01-01	0.169862	0.372867	-1.21538	1.19901	SCYL2
organelle fission (GO:0048285)	2/325	0.242878	0.42443	-1.39734	1.19753	EML4;CSNK1A1
homotypic cell-cell adhesion (GO:0034109)	1957-01-01	0.152761	0.362906	-1.17075	1.18669	SLC7A11
regulation of epidermal growth factor receptor signaling pathway (GO:0042058)	1971-01-01	0.186624	0.390527	-1.25484	1.17988	CDH13
regulation of response to wounding (GO:1903034)	2/347	0.266564	0.438423	-1.41935	1.17036	ARFGEF1;KANK1
Golgi organization (GO:0007030)	1957-01-01	0.152761	0.362906	-1.15409	1.1698	ARFGEF1
cholesterol homeostasis (GO:0042632)	1961-01-01	0.162575	0.368649	-1.17186	1.16942	APOB
acyl-CoA metabolic process (GO:0006637)	1960-01-01	0.160132	0.368032	-1.16844	1.16795	ELOVL5
regulation of bone mineralization (GO:0030500)	1966-01-01	0.174685	0.377187	-1.19738	1.16746	PKDCC
blood vessel morphogenesis (GO:0048514)	1974-01-01	0.193705	0.39439	-1.25472	1.16741	APOB
sterol homeostasis (GO:0055092)	1962-01-01	0.165011	0.370455	-1.17327	1.16509	APOB
thioester metabolic process (GO:0035383)	1960-01-01	0.160132	0.368032	-1.16499	1.16451	ELOVL5
regulation of postsynaptic membrane potential (GO:0060078)	1958-01-01	0.155225	0.362906	-1.14718	1.16279	PPP3CA
striated muscle cell development (GO:0055002)	1965-01-01	0.172277	0.374372	-1.18044	1.15979	PPP3CA
cell-cell recognition (GO:0009988)	1957-01-01	0.152761	0.362906	-1.1358	1.15126	DOCK8
regulation of ERBB signaling pathway (GO:1901184)	1974-01-01	0.193705	0.39439	-1.23451	1.14861	CDH13
ubiquitin-dependent protein catabolic process (GO:0006511)	2/355	0.275186	0.438578	-1.39333	1.14841	TRIM38;FBXO9
positive regulation of viral process (GO:0048524)	1981-01-01	0.209993	0.404476	-1.26235	1.14263	TRIM38
regulation of leukocyte apoptotic process (GO:2000106)	1971-01-01	0.186624	0.390527	-1.20969	1.13742	DOCK8
regulation of steroid metabolic process (GO:0019218)	1977-01-01	0.200726	0.400271	-1.23706	1.13267	APOB
epithelial cell proliferation (GO:0050673)	1973-01-01	0.191351	0.39314	-1.21019	1.12982	CDH13
negative regulation of intracellular protein transport (GO:0090317)	1973-01-01	0.191351	0.39314	-1.20305	1.12315	PKDCC
regulation of Ras GTPase activity (GO:0032318)	2/349	0.268719	0.438578	-1.35989	1.12084	ARFGEF1;ARHGEF37
regulation of biomineral tissue development (GO:0070167)	1972-01-01	0.188991	0.393055	-1.19907	1.1197	PKDCC
positive regulation of myeloid cell differentiation (GO:0045639)	1974-01-01	0.193705	0.39439	-1.20231	1.11865	PPARGC1B
biomineral tissue development (GO:0031214)	1971-01-01	0.186624	0.390527	-1.18863	1.11762	PKDCC
regulation of protein complex disassembly (GO:0043244)	1980-01-01	0.207686	0.404476	-1.23342	1.11645	EML4
multicellular organismal response to stress (GO:0033555)	1966-01-01	0.174685	0.377187	-1.1415	1.11298	PPP3CA
organophosphate ester transport (GO:0015748)	1971-01-01	0.186624	0.390527	-1.18007	1.10957	SLC17A3
modification-dependent protein catabolic process (GO:0019941)	2/364	0.284884	0.443471	-1.36411	1.10919	TRIM38;FBXO9
modification-dependent macromolecule catabolic process (GO:0043632)	2/368	0.289191	0.443471	-1.36182	1.10733	TRIM38;FBXO9
negative regulation of transport (GO:0051051)	2/361	0.281652	0.442037	-1.35571	1.10675	PPP3CA;PKDCC
post-embryonic development (GO:0009791)	1984-01-01	0.216874	0.408447	-1.23445	1.10531	APOB
negative regulation of immune effector process (GO:0002698)	1981-01-01	0.209993	0.404476	-1.22089	1.1051	TRIM38
nucleoside triphosphate biosynthetic process (GO:0009142)	1969-01-01	0.181869	0.388981	-1.16941	1.10418	ATP12A
palate development (GO:0060021)	1978-01-01	0.203052	0.401369	-1.20146	1.09678	PKDCC
positive regulation of protein import into nucleus (GO:0042307)	1980-01-01	0.207686	0.404476	-1.21073	1.09591	KANK1
muscle cell development (GO:0055001)	1975-01-01	0.196052	0.395605	-1.18161	1.09575	PPP3CA
cell fate specification (GO:0001708)	1961-01-01	0.162575	0.368649	-1.09797	1.09567	POU4F1
regulation of protein transport (GO:0051223)	2/379	0.301023	0.446777	-1.3591	1.09502	KANK1;PKDCC
regulation of cell-matrix adhesion (GO:0001952)	1978-01-01	0.203052	0.401369	-1.19713	1.09283	CDH13
response to inorganic substance (GO:0010035)	2/370	0.291344	0.443471	-1.34334	1.0923	PPP3CA;APOB
protein import into nucleus (GO:0006606)	1971-01-01	0.186624	0.390527	-1.15806	1.08887	PPP3CA
multicellular organism growth (GO:0035264)	1979-01-01	0.205373	0.40267	-1.19253	1.08476	PKDCC
single-organism nuclear import (GO:1902593)	1971-01-01	0.186624	0.390527	-1.14573	1.07728	PPP3CA
intracellular steroid hormone receptor signaling pathway (GO:0030518)	1973-01-01	0.191351	0.39314	-1.15329	1.0767	PPARGC1B
ribonucleoside monophosphate biosynthetic process (GO:0009156)	1978-01-01	0.203052	0.401369	-1.17886	1.07615	ATP12A
negative regulation of purine nucleotide metabolic process (GO:1900543)	1972-01-01	0.188991	0.393055	-1.14911	1.07305	ARFGEF1
positive regulation of protein localization to nucleus (GO:1900182)	1984-01-01	0.216874	0.408447	-1.19682	1.07163	KANK1
cellular response to tumor necrosis factor (GO:0071356)	1989-01-01	0.228213	0.411511	-1.20583	1.07068	APOB
regulation of smooth muscle cell proliferation (GO:0048660)	1977-01-01	0.200726	0.400271	-1.16441	1.06616	CDH13
multi-organism behavior (GO:0051705)	1977-01-01	0.200726	0.400271	-1.16071	1.06276	POU4F1
adherens junction organization (GO:0034332)	1969-01-01	0.181869	0.388981	-1.12546	1.06269	CDH13
positive regulation of chemotaxis (GO:0050921)	1990-01-01	0.230461	0.412275	-1.19874	1.06216	CDH13
regulation of mitochondrion organization (GO:0010821)	1997-01-01	0.246019	0.42443	-1.23539	1.05874	GZMB
receptor metabolic process (GO:0043112)	1971-01-01	0.186624	0.390527	-1.12501	1.0578	SCYL2
response to cAMP (GO:0051591)	1990-01-01	0.230461	0.412275	-1.1907	1.05503	PPARGC1B
regulation of defense response to virus (GO:0050688)	1977-01-01	0.200726	0.400271	-1.15148	1.05431	TRIM38
calcium-mediated signaling (GO:0019722)	1979-01-01	0.205373	0.40267	-1.1572	1.05263	PPP3CA
tissue morphogenesis (GO:0048729)	2/358	0.278419	0.440019	-1.27789	1.04906	GCM1;POU4F1
negative regulation of nucleotide metabolic process (GO:0045980)	1975-01-01	0.196052	0.395605	-1.13116	1.04897	ARFGEF1
regulation of RNA splicing (GO:0043484)	1973-01-01	0.191351	0.39314	-1.12323	1.04864	CLK1
positive regulation of Wnt signaling pathway (GO:0030177)	1986-01-01	0.221429	0.409909	-1.17377	1.04679	KANK1
nuclear import (GO:0051170)	1975-01-01	0.196052	0.395605	-1.12555	1.04377	PPP3CA
retinoid metabolic process (GO:0001523)	1981-01-01	0.209993	0.404476	-1.15222	1.04295	APOB
negative regulation of cell morphogenesis involved in differentiation (GO:0010771)	1988-01-01	0.225958	0.411511	-1.17283	1.04138	KANK1
regulation of endothelial cell proliferation (GO:0001936)	1988-01-01	0.225958	0.411511	-1.17281	1.04136	CDH13
positive regulation of ossification (GO:0045778)	1983-01-01	0.214587	0.407535	-1.15614	1.03779	PKDCC
peptidyl-serine phosphorylation (GO:0018105)	1984-01-01	0.216874	0.408447	-1.15852	1.03733	CLK1
regulation of anion transport (GO:0044070)	1985-01-01	0.219155	0.409909	-1.15958	1.03413	SLC17A3
regulation of receptor activity (GO:0010469)	1987-01-01	0.223697	0.409909	-1.15875	1.03339	PPARGC1B
positive regulation of cell-substrate adhesion (GO:0010811)	1993-01-01	0.237167	0.42094	-1.19097	1.03051	CDH13
positive regulation of endocytosis (GO:0045807)	1990-01-01	0.230461	0.412275	-1.16043	1.02821	SCYL2
monovalent inorganic cation homeostasis (GO:0055067)	1982-01-01	0.212294	0.406596	-1.14059	1.02646	ATP12A
nucleoside monophosphate biosynthetic process (GO:0009124)	1985-01-01	0.219155	0.409909	-1.1502	1.02577	ATP12A
central nervous system neuron differentiation (GO:0021953)	1987-01-01	0.223697	0.409909	-1.14937	1.02503	POU4F1
feeding behavior (GO:0007631)	1987-01-01	0.223697	0.409909	-1.14322	1.01955	POU4F1
proteolysis involved in cellular protein catabolic process (GO:0051603)	2/391	0.313898	0.454749	-1.29232	1.01836	TRIM38;FBXO9
negative regulation of canonical Wnt signaling pathway (GO:0090090)	1991-01-01	0.232703	0.414101	-1.15475	1.01808	SCYL2
cellular response to reactive oxygen species (GO:0034614)	1989-01-01	0.228213	0.411511	-1.14001	1.01224	PPARGC1B
leukocyte activation (GO:0045321)	2/373	0.294572	0.443471	-1.24362	1.01122	PPP3CA;DOCK8
diterpenoid metabolic process (GO:0016101)	1987-01-01	0.223697	0.409909	-1.13236	1.00986	APOB
lymphocyte proliferation (GO:0046651)	1981-01-01	0.209993	0.404476	-1.11243	1.00693	DOCK8
positive regulation of nucleocytoplasmic transport (GO:0046824)	1994-01-01	0.239389	0.423775	-1.16819	1.00295	KANK1
mononuclear cell proliferation (GO:0032943)	1983-01-01	0.214587	0.407535	-1.11371	0.999697	DOCK8
negative regulation of neuron projection development (GO:0010977)	1991-01-01	0.232703	0.414101	-1.11925	0.986783	KANK1
regulation of myeloid leukocyte differentiation (GO:0002761)	1998-01-01	0.248216	0.426052	-1.15655	0.986763	PPARGC1B
phototransduction, visible light (GO:0007603)	1989-01-01	0.228213	0.411511	-1.11073	0.986238	APOB
regulation of microtubule cytoskeleton organization (GO:0070507)	1/100	0.252592	0.428143	-1.15697	0.981459	EML4
positive regulation of behavior (GO:0048520)	1/107	0.26771	0.438423	-1.18732	0.979027	CDH13
peptidyl-serine modification (GO:0018209)	1997-01-01	0.246019	0.42443	-1.13741	0.974774	CLK1
terpenoid metabolic process (GO:0006721)	1997-01-01	0.246019	0.42443	-1.13421	0.972025	APOB
lipid homeostasis (GO:0055088)	1996-01-01	0.243815	0.42443	-1.12825	0.966917	APOB
leukocyte proliferation (GO:0070661)	1989-01-01	0.228213	0.411511	-1.08664	0.964845	DOCK8
regulation of phosphatase activity (GO:0010921)	1/102	0.256942	0.43014	-1.1408	0.962433	PPARGC1B
long-chain fatty acid metabolic process (GO:0001676)	1986-01-01	0.221429	0.409909	-1.07009	0.954331	ELOVL5
purine ribonucleoside biosynthetic process (GO:0046129)	1995-01-01	0.241606	0.424374	-1.10683	0.94871	ATP12A
purine nucleoside biosynthetic process (GO:0042451)	1995-01-01	0.241606	0.424374	-1.10418	0.946433	ATP12A
response to calcium ion (GO:0051592)	1/100	0.252592	0.428143	-1.11432	0.945272	PPP3CA
response to tumor necrosis factor (GO:0034612)	1/111	0.276213	0.438578	-1.1419	0.941171	APOB
nucleosome assembly (GO:0006334)	1997-01-01	0.246019	0.42443	-1.09002	0.934156	HIST1H1E
coenzyme biosynthetic process (GO:0009108)	1998-01-01	0.248216	0.426052	-1.09426	0.933617	ELOVL5
negative regulation of intracellular transport (GO:0032387)	1/104	0.261268	0.435232	-1.11958	0.931351	PKDCC
protein import (GO:0017038)	1/101	0.25477	0.42862	-1.09793	0.930148	PPP3CA
regulation of type I interferon production (GO:0032479)	1/108	0.269845	0.438578	-1.11754	0.921095	TRIM38
negative regulation of cell projection organization (GO:0031345)	1/106	0.265569	0.438423	-1.11685	0.92092	KANK1
regulation of lipid biosynthetic process (GO:0046890)	1/113	0.280429	0.441139	-1.12437	0.920182	APOB
response to glucose (GO:0009749)	1/106	0.265569	0.438423	-1.11577	0.920032	PPP3CA
fat cell differentiation (GO:0045444)	1996-01-01	0.243815	0.42443	-1.07009	0.917077	FBXO9
unsaturated fatty acid metabolic process (GO:0033559)	1/100	0.252592	0.428143	-1.07867	0.915034	ELOVL5
fertilization (GO:0009566)	1/100	0.252592	0.428143	-1.07785	0.914339	APOB
membrane depolarization (GO:0051899)	1/106	0.265569	0.438423	-1.10701	0.912806	PPP3CA
regulation of response to biotic stimulus (GO:0002831)	1/107	0.26771	0.438423	-1.10466	0.910867	TRIM38
axonogenesis (GO:0007409)	1/109	0.271974	0.438578	-1.10156	0.907924	POU4F1
regulation of chemotaxis (GO:0050920)	1/120	0.294993	0.443471	-1.11607	0.907499	CDH13
fatty acid biosynthetic process (GO:0006633)	1/111	0.276213	0.438578	-1.10021	0.906816	ELOVL5
organic hydroxy compound transport (GO:0015850)	1/102	0.256942	0.43014	-1.07095	0.903504	APOB
protein localization to nucleus (GO:0034504)	1/101	0.25477	0.42862	-1.06286	0.90044	PPP3CA
detection of visible light (GO:0009584)	1/104	0.261268	0.435232	-1.08172	0.899855	APOB
response to hexose (GO:0009746)	1/111	0.276213	0.438578	-1.08969	0.898143	PPP3CA
response to organophosphorus (GO:0046683)	1/118	0.290862	0.443471	-1.09791	0.892738	PPARGC1B
neurotransmitter transport (GO:0006836)	1999-01-01	0.250407	0.428143	-1.05229	0.892653	SLC17A8
response to monosaccharide (GO:0034284)	1/116	0.286707	0.443471	-1.09616	0.891313	PPP3CA
regulation of cell projection assembly (GO:0060491)	1/120	0.294993	0.443471	-1.0931	0.888824	KANK1
positive regulation of leukocyte differentiation (GO:1902107)	1/118	0.290862	0.443471	-1.0909	0.887034	PPARGC1B
cholesterol metabolic process (GO:0008203)	1/107	0.26771	0.438423	-1.0741	0.885674	APOB
positive regulation of multi-organism process (GO:0043902)	1/123	0.301146	0.446777	-1.09464	0.881947	TRIM38
ameboidal-type cell migration (GO:0001667)	1/123	0.301146	0.446777	-1.09255	0.880265	CDH13
synapse organization (GO:0050808)	1/111	0.276213	0.438578	-1.06709	0.879518	POU4F1
regulation of dephosphorylation (GO:0035303)	1/126	0.307246	0.44992	-1.10107	0.879409	PPARGC1B
negative regulation of protein transport (GO:0051224)	1/122	0.299101	0.446675	-1.09032	0.878713	PKDCC
cell recognition (GO:0008037)	1/109	0.271974	0.438578	-1.06538	0.878104	DOCK8
phototransduction (GO:0007602)	1/109	0.271974	0.438578	-1.06414	0.877081	APOB
ossification (GO:0001503)	1/116	0.286707	0.443471	-1.07283	0.872345	PPARGC1B
positive regulation of intracellular protein transport (GO:0090316)	1/131	0.317297	0.454815	-1.10712	0.872261	KANK1
embryonic organ development (GO:0048568)	1/119	0.292931	0.443471	-1.07033	0.870309	PKDCC
response to alkaloid (GO:0043279)	1/111	0.276213	0.438578	-1.05475	0.869343	SLC7A11
ribonucleoside biosynthetic process (GO:0042455)	1/110	0.274097	0.438578	-1.05231	0.867335	ATP12A
negative regulation of defense response (GO:0031348)	1/120	0.294993	0.443471	-1.06513	0.866083	TRIM38
isoprenoid metabolic process (GO:0006720)	1/114	0.282527	0.442387	-1.05991	0.864432	APOB
neuron development (GO:0048666)	1/121	0.29705	0.444592	-1.06104	0.86008	POU4F1
positive regulation of cell division (GO:0051781)	1/120	0.294993	0.443471	-1.05347	0.8566	CSPP1
regulation of microtubule-based process (GO:0032886)	1/124	0.303185	0.447843	-1.06239	0.853435	EML4
protein-DNA complex assembly (GO:0065004)	1/113	0.280429	0.441139	-1.03873	0.850092	HIST1H1E
sterol metabolic process (GO:0016125)	1/119	0.292931	0.443471	-1.04404	0.848935	APOB
central nervous system development (GO:0007417)	1/108	0.269845	0.438578	-1.02668	0.846205	JRKL
response to purine-containing compound (GO:0014074)	1/132	0.31929	0.455745	-1.07545	0.845116	PPARGC1B
negative regulation of Wnt signaling pathway (GO:0030178)	1/126	0.307246	0.44992	-1.05643	0.843754	SCYL2
nucleoside biosynthetic process (GO:0009163)	1/119	0.292931	0.443471	-1.03562	0.842085	ATP12A
respiratory electron transport chain (GO:0022904)	1/112	0.278324	0.440019	-1.02402	0.840656	COX7A2L
negative regulation of neuron apoptotic process (GO:0043524)	1/133	0.321277	0.456658	-1.07043	0.839022	POU4F1
positive regulation of homeostatic process (GO:0032846)	1/130	0.315299	0.454815	-1.06336	0.83778	PPARGC1B
purine ribonucleotide biosynthetic process (GO:0009152)	1/126	0.307246	0.44992	-1.04711	0.836309	ATP12A
sensory perception of sound (GO:0007605)	1/124	0.303185	0.447843	-1.04	0.835446	SLC17A8
sensory perception of mechanical stimulus (GO:0050954)	1/127	0.309268	0.450933	-1.0449	0.832196	SLC17A8
glycosyl compound biosynthetic process (GO:1901659)	1/120	0.294993	0.443471	-1.01889	0.828485	ATP12A
nucleosome organization (GO:0034728)	1/120	0.294993	0.443471	-1.01841	0.828093	HIST1H1E
cellular component morphogenesis (GO:0032989)	2/437	0.362725	0.48204	-1.12762	0.822853	NYAP2;POU4F1
Fc-epsilon receptor signaling pathway (GO:0038095)	1/295	0.578153	0.63771	-1.82721	0.822009	PPP3CA
cofactor biosynthetic process (GO:0051188)	1/127	0.309268	0.450933	-1.03167	0.821659	ELOVL5
Notch signaling pathway (GO:0007219)	1/131	0.317297	0.454815	-1.04235	0.821234	GZMB
electron transport chain (GO:0022900)	1/115	0.28462	0.443471	-1.00706	0.818865	COX7A2L
phosphatidylinositol-mediated signaling (GO:0048015)	1/136	0.327205	0.459306	-1.05035	0.817213	NYAP2
purine nucleotide biosynthetic process (GO:0006164)	1/132	0.31929	0.455745	-1.03929	0.816696	ATP12A
inositol lipid-mediated signaling (GO:0048017)	1/136	0.327205	0.459306	-1.04503	0.813072	NYAP2
detection of light stimulus (GO:0009583)	1/121	0.29705	0.444592	-0.997699	0.808734	APOB
positive regulation of epithelial cell proliferation (GO:0050679)	1/144	0.342763	0.470212	-1.06796	0.805852	CDH13
regulation of protein import into nucleus (GO:0042306)	1/143	0.340838	0.470212	-1.06163	0.801078	KANK1
response to glucocorticoid (GO:0051384)	1/130	0.315299	0.454815	-1.01536	0.799963	PPARGC1B
small GTPase mediated signal transduction (GO:0007264)	2/439	0.364823	0.48204	-1.09537	0.799318	DOCK8;CDH13
positive regulation of NF-kappaB transcription factor activity (GO:0051092)	1/126	0.307246	0.44992	-0.987908	0.789027	TRIM38
negative regulation of secretion by cell (GO:1903531)	1/135	0.325234	0.459306	-1.00698	0.783468	PPP3CA
cellular response to acid chemical (GO:0071229)	1/147	0.348506	0.472575	-1.04375	0.782352	APOB
response to toxic substance (GO:0009636)	1/142	0.338907	0.470212	-1.02993	0.777159	SLC7A11
response to reactive oxygen species (GO:0000302)	1/141	0.336971	0.46913	-1.02532	0.776036	PPARGC1B
negative regulation of cellular catabolic process (GO:0031330)	1/145	0.344683	0.470212	-1.02619	0.774335	ARFGEF1
regulation of cellular carbohydrate metabolic process (GO:0010675)	1/137	0.329169	0.461109	-0.997418	0.772123	ARFGEF1
ribonucleotide biosynthetic process (GO:0009260)	1/140	0.335029	0.467386	-1.01189	0.769644	ATP12A
cell fate commitment (GO:0045165)	1/134	0.323259	0.457556	-0.978896	0.765355	GCM1
regulation of muscle system process (GO:0090257)	1/144	0.342763	0.470212	-1.0126	0.764083	PPP3CA
negative regulation of neuron death (GO:1901215)	1/155	0.363581	0.48204	-1.04478	0.762402	POU4F1
second-messenger-mediated signaling (GO:0019932)	1/134	0.323259	0.457556	-0.973829	0.761394	PPP3CA
cellular potassium ion transport (GO:0071804)	1/129	0.313294	0.454749	-0.965089	0.760499	KCNG3
ribose phosphate biosynthetic process (GO:0046390)	1/144	0.342763	0.470212	-1.00704	0.759888	ATP12A
potassium ion transmembrane transport (GO:0071805)	1/129	0.313294	0.454749	-0.962437	0.75841	KCNG3
response to corticosteroid (GO:0031960)	1/140	0.335029	0.467386	-0.996372	0.757841	PPARGC1B
negative regulation of multi-organism process (GO:0043901)	1/133	0.321277	0.456658	-0.965664	0.756907	TRIM38
protein-DNA complex subunit organization (GO:0071824)	1/136	0.327205	0.459306	-0.971487	0.755855	HIST1H1E
regulation of viral process (GO:0050792)	1/152	0.357968	0.476822	-1.01894	0.754642	TRIM38
carbohydrate homeostasis (GO:0033500)	1/143	0.340838	0.470212	-0.999583	0.754258	PPP3CA
purine-containing compound biosynthetic process (GO:0072522)	1/146	0.346597	0.471874	-1.00274	0.753098	ATP12A
glucose homeostasis (GO:0042593)	1/143	0.340838	0.470212	-0.997046	0.752343	PPP3CA
actin filament organization (GO:0007015)	1/150	0.3542	0.476483	-1.01352	0.751345	PPARGC1B
regulation of protein localization to nucleus (GO:1900180)	1/156	0.365441	0.48204	-1.02761	0.749875	KANK1
cellular response to oxidative stress (GO:0034599)	1/148	0.35041	0.473262	-1.00138	0.749134	PPARGC1B
cellular lipid catabolic process (GO:0044242)	1/131	0.317297	0.454815	-0.949218	0.747856	APOB
regulation of carbohydrate metabolic process (GO:0006109)	1/145	0.344683	0.470212	-0.987391	0.745058	ARFGEF1
sensory perception (GO:0007600)	2/457	0.383589	0.49748	-1.061	0.740787	SLC17A8;POU4F1
negative regulation of neuron differentiation (GO:0045665)	1/147	0.348506	0.472575	-0.987393	0.74011	KANK1
negative regulation of secretion (GO:0051048)	1/152	0.357968	0.476822	-0.988399	0.73202	PPP3CA
regulation of protein targeting (GO:1903533)	1/167	0.385552	0.497913	-1.04645	0.729723	KANK1
transcription from RNA polymerase II promoter (GO:0006366)	2/470	0.397002	0.503117	-1.06178	0.729369	POU4F1;PPARGC1B
regulation of canonical Wnt signaling pathway (GO:0060828)	1/152	0.357968	0.476822	-0.981517	0.726922	SCYL2
regulation of myeloid cell differentiation (GO:0045637)	1/156	0.365441	0.48204	-0.988066	0.721019	PPARGC1B
sulfur compound biosynthetic process (GO:0044272)	1/145	0.344683	0.470212	-0.938832	0.708416	ELOVL5
regulation of behavior (GO:0050795)	1/166	0.38375	0.49748	-1.01086	0.70578	CDH13
positive regulation of apoptotic signaling pathway (GO:2001235)	1/168	0.387349	0.498211	-1.01183	0.704975	GZMB
cell cycle G1/S phase transition (GO:0044843)	1/152	0.357968	0.476822	-0.950108	0.703661	PPP3CA
positive regulation of Rho GTPase activity (GO:0032321)	1/149	0.352307	0.47488	-0.942896	0.702169	ARHGEF37
G1/S transition of mitotic cell cycle (GO:0000082)	1/152	0.357968	0.476822	-0.947752	0.701916	PPP3CA
positive regulation of cell adhesion (GO:0045785)	1/171	0.392708	0.499543	-0.995348	0.690833	CDH13
tube development (GO:0035295)	1/164	0.38013	0.495631	-0.982972	0.689971	PKDCC
cell junction assembly (GO:0034329)	1/160	0.372828	0.490829	-0.948307	0.674871	CDH13
Ras protein signal transduction (GO:0007265)	1/148	0.35041	0.473262	-0.901801	0.674642	CDH13
negative regulation of cell migration (GO:0030336)	1/166	0.38375	0.49748	-0.960174	0.670392	KANK1
cell-cell junction organization (GO:0045216)	1/161	0.374661	0.491335	-0.941464	0.669031	CDH13
monocarboxylic acid biosynthetic process (GO:0072330)	1/167	0.385552	0.497913	-0.957168	0.667463	ELOVL5
morphogenesis of a branching epithelium (GO:0061138)	1/162	0.376489	0.49183	-0.934841	0.663384	GCM1
skeletal system development (GO:0001501)	1/162	0.376489	0.49183	-0.933594	0.662499	PKDCC
intrinsic apoptotic signaling pathway (GO:0097193)	1/170	0.390927	0.498211	-0.949026	0.661215	GZMB
negative regulation of cell motility (GO:2000146)	1/170	0.390927	0.498211	-0.945413	0.658698	KANK1
regulation of symbiosis, encompassing mutualism through parasitism (GO:0043903)	1/174	0.398022	0.503468	-0.957698	0.657206	TRIM38
regulation of nucleocytoplasmic transport (GO:0046822)	1/178	0.405036	0.509489	-0.972784	0.655994	KANK1
mitochondrion organization (GO:0007005)	1/179	0.406777	0.510731	-0.973607	0.654179	PPARGC1B
regulation of insulin secretion (GO:0050796)	1/169	0.38914	0.498211	-0.931629	0.649095	PPP3CA
regulation of ossification (GO:0030278)	1/173	0.396256	0.503112	-0.944732	0.648977	PKDCC
protein autophosphorylation (GO:0046777)	1/170	0.390927	0.498211	-0.929578	0.647666	CLK1
positive regulation of I-kappaB kinase/NF-kappaB signaling (GO:0043123)	1/168	0.387349	0.498211	-0.927661	0.64633	TRIM38
morphogenesis of a branching structure (GO:0001763)	1/170	0.390927	0.498211	-0.924132	0.643871	GCM1
regulation of neuron apoptotic process (GO:0043523)	1/188	0.422221	0.525259	-0.998652	0.642996	POU4F1
protein dephosphorylation (GO:0006470)	1/161	0.374661	0.491335	-0.88755	0.630719	PPP3CA
Fc receptor signaling pathway (GO:0038093)	1/352	0.643483	0.687137	-1.67302	0.627753	PPP3CA
negative regulation of catabolic process (GO:0009895)	1/190	0.425599	0.526563	-0.964389	0.618545	ARFGEF1
detection of external stimulus (GO:0009581)	1/175	0.399783	0.504754	-0.901605	0.616412	APOB
detection of abiotic stimulus (GO:0009582)	1/178	0.405036	0.509489	-0.908309	0.612516	APOB
negative regulation of cellular component movement (GO:0051271)	1/183	0.413691	0.518451	-0.925879	0.608218	KANK1
intracellular receptor signaling pathway (GO:0030522)	1/186	0.418824	0.522951	-0.914202	0.592647	PPARGC1B
regulation of peptide hormone secretion (GO:0090276)	1/189	0.423913	0.525435	-0.917631	0.590522	PPP3CA
regulation of peptide secretion (GO:0002791)	1/192	0.428958	0.528788	-0.913655	0.582151	PPP3CA
positive regulation of response to external stimulus (GO:0032103)	1/201	0.443835	0.544159	-0.954145	0.580611	CDH13
cell junction organization (GO:0034330)	1/189	0.423913	0.525435	-0.89932	0.578739	CDH13
protein polyubiquitination (GO:0000209)	1/186	0.418824	0.522951	-0.891715	0.57807	TRIM38
lipid transport (GO:0006869)	1/193	0.43063	0.529886	-0.90385	0.574029	APOB
negative regulation of neurogenesis (GO:0050768)	1/192	0.428958	0.528788	-0.897018	0.571551	KANK1
nucleotide biosynthetic process (GO:0009165)	1/208	0.455141	0.553968	-0.96645	0.570831	ATP12A
nucleoside phosphate biosynthetic process (GO:1901293)	1/209	0.456738	0.553968	-0.96326	0.568947	ATP12A
coenzyme metabolic process (GO:0006732)	1/196	0.435617	0.535052	-0.902349	0.564321	ELOVL5
endosomal transport (GO:0016197)	1/187	0.420525	0.52411	-0.872905	0.563943	SCYL2
positive regulation of cell cycle process (GO:0090068)	1/220	0.474001	0.566795	-0.959518	0.544774	CSPP1
regulation of neuron death (GO:1901214)	1/225	0.481669	0.572932	-0.973995	0.542504	POU4F1
negative regulation of locomotion (GO:0040013)	1/204	0.448708	0.547166	-0.899442	0.542366	KANK1
negative regulation of response to external stimulus (GO:0032102)	1/215	0.466222	0.558478	-0.930804	0.542231	TRIM38
regulation of leukocyte differentiation (GO:1902105)	1/210	0.45833	0.554907	-0.919169	0.541349	PPARGC1B
calcium ion transport (GO:0006816)	1/215	0.466222	0.558478	-0.913777	0.532312	PPP3CA
glycerolipid biosynthetic process (GO:0045017)	1/202	0.445464	0.545171	-0.874319	0.530411	ELOVL5
nucleocytoplasmic transport (GO:0006913)	1/204	0.448708	0.547166	-0.878941	0.530004	PPP3CA
positive regulation of protein transport (GO:0051222)	1/231	0.490725	0.576623	-0.956841	0.526805	KANK1
cell projection assembly (GO:0030031)	1/213	0.463079	0.557669	-0.891495	0.520624	CDH13
nuclear transport (GO:0051169)	1/209	0.456738	0.553968	-0.880607	0.520129	PPP3CA
negative regulation of nervous system development (GO:0051961)	1/211	0.459918	0.555836	-0.884653	0.51954	KANK1
regulation of I-kappaB kinase/NF-kappaB signaling (GO:0043122)	1/213	0.463079	0.557669	-0.885363	0.517043	TRIM38
in utero embryonic development (GO:0001701)	1/222	0.477081	0.568473	-0.903621	0.510367	APOB
chordate embryonic development (GO:0043009)	1/226	0.483189	0.573734	-0.912427	0.506935	APOB
response to lipopolysaccharide (GO:0032496)	1/228	0.486216	0.576319	-0.917147	0.505434	APOB
embryo development ending in birth or egg hatching (GO:0009792)	1/230	0.489226	0.576623	-0.914421	0.50345	APOB
neuron differentiation (GO:0030182)	1/222	0.477081	0.568473	-0.886472	0.500681	POU4F1
regulation of peptide transport (GO:0090087)	1/231	0.490725	0.576623	-0.908813	0.500362	PPP3CA
divalent metal ion transport (GO:0070838)	1/234	0.495194	0.576876	-0.89448	0.492079	PPP3CA
regulation of cell division (GO:0051302)	1/234	0.495194	0.576876	-0.891649	0.490522	CSPP1
regulation of hormone secretion (GO:0046883)	1/230	0.489226	0.576623	-0.887508	0.488633	PPP3CA
positive regulation of sequence-specific DNA binding transcription factor activity (GO:0051091)	1/214	0.464653	0.558478	-0.831233	0.484227	TRIM38
divalent inorganic cation transport (GO:0072511)	1/238	0.501094	0.580755	-0.889498	0.483377	PPP3CA
response to molecule of bacterial origin (GO:0002237)	1/243	0.508373	0.586185	-0.90444	0.483079	APOB
Wnt signaling pathway (GO:0016055)	1/234	0.495194	0.576876	-0.869167	0.478153	CSNK1A1
regulation of lipid metabolic process (GO:0019216)	1/245	0.511255	0.58751	-0.893979	0.475473	APOB
protein homooligomerization (GO:0051260)	1/230	0.489226	0.576623	-0.855424	0.470968	KCNG3
negative regulation of cell development (GO:0010721)	1/239	0.502558	0.581458	-0.868042	0.470667	KANK1
lipid catabolic process (GO:0016042)	1/232	0.492219	0.576876	-0.852193	0.468816	APOB
exocytosis (GO:0006887)	1/233	0.493709	0.576876	-0.847299	0.466124	ARFGEF1
single organismal cell-cell adhesion (GO:0016337)	1/235	0.496675	0.577609	-0.848937	0.465946	SLC7A11
angiogenesis (GO:0001525)	1/236	0.498152	0.578334	-0.85073	0.465862	CDH13
regulation of synaptic transmission (GO:0050804)	1/245	0.511255	0.58751	-0.873791	0.464736	PPP3CA
response to metal ion (GO:0010038)	1/255	0.52542	0.599721	-0.902822	0.461604	PPP3CA
regulation of epithelial cell proliferation (GO:0050678)	1/258	0.52959	0.603465	-0.907865	0.458532	CDH13
regulation of cell morphogenesis involved in differentiation (GO:0010769)	1/248	0.515548	0.59144	-0.873034	0.458513	KANK1
steroid metabolic process (GO:0008202)	1/240	0.504018	0.582154	-0.840096	0.45451	APOB
response to virus (GO:0009615)	1/250	0.518389	0.593695	-0.869868	0.45354	APOB
regulation of immune effector process (GO:0002697)	1/264	0.537822	0.610793	-0.913435	0.450321	TRIM38
response to acid chemical (GO:0001101)	1/275	0.552549	0.621414	-0.933425	0.444084	APOB
positive regulation of cell cycle (GO:0045787)	1/278	0.556485	0.621414	-0.92416	0.439676	CSPP1
cofactor metabolic process (GO:0051186)	1/255	0.52542	0.599721	-0.859069	0.439234	ELOVL5
immune response-regulating cell surface receptor signaling pathway (GO:0002768)	1/444	0.728553	0.745036	-1.47287	0.433499	PPP3CA
regulation of membrane potential (GO:0042391)	1/266	0.540535	0.612847	-0.873002	0.427457	PPP3CA
positive regulation of cell migration (GO:0030335)	1/280	0.55909	0.621414	-0.897805	0.427137	CDH13
single organism cell adhesion (GO:0098602)	1/259	0.530972	0.604025	-0.838755	0.42285	SLC7A11
carboxylic acid biosynthetic process (GO:0046394)	1/272	0.548579	0.619894	-0.869198	0.415656	ELOVL5
embryo development (GO:0009790)	1/276	0.553865	0.621414	-0.873435	0.415543	APOB
organic acid biosynthetic process (GO:0016053)	1/272	0.548579	0.619894	-0.866648	0.414437	ELOVL5
positive regulation of cell motility (GO:2000147)	1/287	0.568089	0.630383	-0.891409	0.411321	CDH13
positive regulation of cellular component movement (GO:0051272)	1/296	0.579394	0.63771	-0.89211	0.401335	CDH13
dephosphorylation (GO:0016311)	1/278	0.556485	0.621414	-0.842656	0.4009	PPP3CA
fatty acid metabolic process (GO:0006631)	1/280	0.55909	0.621414	-0.84169	0.40044	ELOVL5
regulation of neuron projection development (GO:0010975)	1/275	0.552549	0.621414	-0.839147	0.39923	KANK1
mitotic cell cycle phase transition (GO:0044772)	1/277	0.555177	0.621414	-0.829106	0.394453	PPP3CA
nervous system development (GO:0007399)	1/277	0.555177	0.621414	-0.824568	0.392294	APOB
cell cycle phase transition (GO:0044770)	1/280	0.55909	0.621414	-0.819931	0.390088	PPP3CA
positive regulation of Ras GTPase activity (GO:0032320)	1/292	0.574406	0.635314	-0.847524	0.384468	ARHGEF37
cellular response to lipid (GO:0071396)	1/315	0.602315	0.655489	-0.89192	0.376724	APOB
epithelial cell differentiation (GO:0030855)	1/303	0.587986	0.646118	-0.842527	0.367994	SLC7A11
negative regulation of immune system process (GO:0002683)	1/311	0.597594	0.654554	-0.858976	0.364036	TRIM38
regulation of multi-organism process (GO:0043900)	1/306	0.591615	0.649054	-0.839414	0.362828	TRIM38
establishment of protein localization to organelle (GO:0072594)	1/292	0.574406	0.635314	-0.799569	0.362713	PPP3CA
regulation of homeostatic process (GO:0032844)	1/314	0.60114	0.655262	-0.855127	0.361479	PPARGC1B
morphogenesis of an epithelium (GO:0002009)	1/296	0.579394	0.63771	-0.799578	0.359707	GCM1
regulation of ion transmembrane transport (GO:0034765)	1/314	0.60114	0.655262	-0.807678	0.341422	KCNG3
response to light stimulus (GO:0009416)	1/322	0.610446	0.662212	-0.824088	0.339664	APOB
sulfur compound metabolic process (GO:0006790)	1/314	0.60114	0.655262	-0.798615	0.337591	ELOVL5
positive regulation of organelle organization (GO:0010638)	1/340	0.630613	0.677584	-0.867305	0.337574	GZMB
spermatogenesis (GO:0007283)	1/353	0.644535	0.687137	-0.89444	0.335613	APOB
male gamete generation (GO:0048232)	1/354	0.645585	0.687137	-0.889998	0.333946	APOB
growth (GO:0040007)	1/329	0.618414	0.667651	-0.813076	0.328474	PKDCC
regulation of cell growth (GO:0001558)	1/322	0.610446	0.662212	-0.794809	0.327596	CDH13
regulation of transmembrane transport (GO:0034762)	1/327	0.616154	0.666272	-0.804971	0.326864	KCNG3
apoptotic signaling pathway (GO:0097190)	1/327	0.616154	0.666272	-0.804604	0.326715	GZMB
regulation of apoptotic signaling pathway (GO:2001233)	1/356	0.647674	0.688281	-0.858756	0.320795	GZMB
negative regulation of intracellular signal transduction (GO:1902532)	1/345	0.63603	0.682323	-0.824278	0.315082	KANK1
negative regulation of hydrolase activity (GO:0051346)	1/354	0.645585	0.687137	-0.812701	0.304943	ARFGEF1
alcohol metabolic process (GO:0006066)	1/340	0.630613	0.677584	-0.782537	0.304581	APOB
regulation of sequence-specific DNA binding transcription factor activity (GO:0051090)	1/338	0.628424	0.677379	-0.781691	0.304488	TRIM38
response to drug (GO:0042493)	1/354	0.645585	0.687137	-0.799399	0.299951	PPP3CA
gamete generation (GO:0007276)	1/390	0.6814	0.716143	-0.873359	0.291593	APOB
regulation of system process (GO:0044057)	1/371	0.662965	0.701233	-0.821231	0.291467	PPP3CA
response to steroid hormone (GO:0048545)	1/369	0.660965	0.70021	-0.790088	0.281568	PPARGC1B
ATP metabolic process (GO:0046034)	1/377	0.668897	0.704212	-0.787336	0.2761	ATP12A
generation of precursor metabolites and energy (GO:0006091)	1/375	0.666931	0.704212	-0.774107	0.271461	COX7A2L
protein oligomerization (GO:0051259)	1/366	0.657942	0.698098	-0.749536	0.26938	KCNG3
carbohydrate derivative biosynthetic process (GO:1901137)	1/377	0.668897	0.704212	-0.765462	0.268429	ATP12A
regulation of cell projection organization (GO:0031344)	1/391	0.682343	0.716143	-0.76903	0.25676	KANK1
purine nucleoside monophosphate metabolic process (GO:0009126)	1/403	0.693439	0.721868	-0.780374	0.254334	ATP12A
purine ribonucleoside monophosphate metabolic process (GO:0009167)	1/402	0.692529	0.721868	-0.779241	0.253964	ATP12A
small molecule biosynthetic process (GO:0044283)	1/394	0.685153	0.717981	-0.765498	0.253619	ELOVL5
protein localization to organelle (GO:0033365)	1/396	0.687013	0.718819	-0.756597	0.249787	PPP3CA
embryonic morphogenesis (GO:0048598)	1/403	0.693439	0.721868	-0.764143	0.249044	GCM1
regulation of cell morphogenesis (GO:0022604)	1/408	0.697949	0.723562	-0.749705	0.242581	KANK1
regulation of neuron differentiation (GO:0045664)	1/405	0.695251	0.721868	-0.744185	0.242539	KANK1
ribonucleoside monophosphate metabolic process (GO:0009161)	1/416	0.70503	0.728675	-0.760479	0.240713	ATP12A
secretion by cell (GO:0032940)	1/415	0.704154	0.728675	-0.75789	0.239893	ARFGEF1
microtubule-based process (GO:0007017)	1/437	0.722851	0.741442	-0.785225	0.234907	EML4
metal ion homeostasis (GO:0055065)	1/422	0.710234	0.732935	-0.755401	0.234701	ATP12A
mitotic cell cycle (GO:0000278)	1/404	0.694346	0.721868	-0.712136	0.232094	CDH13
nucleoside monophosphate metabolic process (GO:0009123)	1/427	0.714501	0.736218	-0.757066	0.231835	ATP12A
organophosphate biosynthetic process (GO:0090407)	1/436	0.722027	0.741442	-0.762671	0.22816	ATP12A
response to radiation (GO:0009314)	1/442	0.726936	0.744505	-0.75417	0.222507	APOB
cellular response to hormone stimulus (GO:0032870)	1/462	0.74269	0.753809	-0.767463	0.216898	APOB
synaptic transmission (GO:0007268)	1/434	0.720372	0.741141	-0.719428	0.215515	KCNG3
cellular chemical homeostasis (GO:0055082)	1/452	0.734928	0.750423	-0.745602	0.214075	PPP3CA
multicellular organismal reproductive process (GO:0048609)	1/491	0.76396	0.76622	-0.803056	0.213842	APOB
negative regulation of phosphorus metabolic process (GO:0010563)	1/458	0.739613	0.752939	-0.748805	0.212489	ARFGEF1
negative regulation of phosphate metabolic process (GO:0045936)	1/458	0.739613	0.752939	-0.746187	0.211746	ARFGEF1
response to other organism (GO:0051707)	1/462	0.74269	0.753809	-0.724351	0.204714	APOB
cellular response to cytokine stimulus (GO:0071345)	1/471	0.749485	0.758434	-0.732401	0.202508	APOB
cation homeostasis (GO:0055080)	1/465	0.744975	0.754997	-0.719512	0.202212	ATP12A
regulation of cytokine production (GO:0001817)	1/482	0.757551	0.762047	-0.740277	0.201168	TRIM38
regulation of cell cycle process (GO:0010564)	1/481	0.756828	0.762047	-0.720673	0.195841	CSPP1
monocarboxylic acid metabolic process (GO:0032787)	1/473	0.750971	0.758805	-0.693236	0.19134	ELOVL5
lipid biosynthetic process (GO:0008610)	1/491	0.76396	0.76622	-0.704149	0.187505	ELOVL5
organic hydroxy compound metabolic process (GO:1901615)	1/476	0.753184	0.759909	-0.676024	0.185607	APOB
behavior (GO:0007610)	1/494	0.766059	0.767191	-0.696216	0.184511	POU4F1
single-organism cellular localization (GO:1902580)	1/496	0.767448	0.767448	-0.650423	0.172157	PPP3CA
